# Supplementary material for: Diverse Marine T4-like Cyanophage Communities Are Primarily Comprised of Low-Abundance Species Including Species with Distinct Seasonal, Persistent, Occasional, or Sporadic Dynamics
Source: Viruses. 2023 Feb 20;15(2):581. doi: 10.3390/v15020581 (PMC9960396; doi:10.3390/v15020581)
Supplement: Supplementary file 1 [file viruses-15-00581-s001.zip]

Archive with 5 entries (4 files):
- Dart_SPOT_Viruses_supp_material/
- Dart_SPOT_Viruses_supp_material/Dart_SPOT_Viruses_Supp_Material_R1.pdf
- __MACOSX/Dart_SPOT_Viruses_supp_material/._Dart_SPOT_Viruses_Supp_Material_R1.pdf
- Dart_SPOT_Viruses_supp_material/Dart_T4like_cyanophage_FileS1.fasta
- __MACOSX/Dart_SPOT_Viruses_supp_material/._Dart_T4like_cyanophage_FileS1.fasta
