# Supplementary material for: Diverse Marine T4-like Cyanophage Communities Are Primarily Comprised of Low-Abundance Species Including Species with Distinct Seasonal, Persistent, Occasional, or Sporadic Dynamics
Source: Viruses. 2023 Feb 20;15(2):581. doi: 10.3390/v15020581 (PMC9960396; doi:10.3390/v15020581)
Supplement: Supplementary file 1 [file viruses-15-00581-s001.zip › Dart_SPOT_Viruses_supp_material/Dart_T4like_cyanophage_FileS1.fasta]

>DEC2012meta_g43_contig_52_contig_53
tctctgtatccccacctcattatgcagtacaatatctcacctgagacattgatggatgttcgtcatccctctgccacagt
tgatggtcttcttaataagaagattgatattgatggtgagtattgtgtttgtgctaatggcgctcagtatcgtaaagacg
tgcgtgggtttttacctgaactaatggagaaaatctatgatgaacgatcgatttacaagcgtaagatgctggatgcaaaa
caagaatacgaagcttctccgaccctggatgttcaaaagagaatttctcgatacaacaacttccagatggcacgtaagat
ccaacttaactcagcatacggtgctatcggaaacgaatacttccgatactacaagctggcgaat
>APR2011meta_g43_contig_1180_contig_1181
tctctgtatcctcatctcattatgcagtacaacatctcccccgagacgctcatggatgagcgacacccaacggttacagt
tgataaaatacttaatcaggaaatagtattcgatggggatggttgtgtgtgtgctaacggtgctcaataccgtaaggata
cacttggattccttccacaaatgatgcaaagaatctatgatgaaaggaccatttacaagaagagaatgcttgccgctaag
caaaatctcgaagatgccaccacacctgcagaaaccttggcattacaaaaggatgtgtcaaaattcaacaacatccaaat
ggcaagaaagatccaactcaacagcgcctatggtgccatcggaaatcaatacttccgatactactctctggcaaat
>DEC2012meta_g43_contig_5186_contig_5187
tctttgtacccacatctaatcatgcaatataatatttcacctgaaactctcttgaaaagtaggagtcaagatattaatgt
tgatgatatgttaaaagaaacaaaactcaatctaatcgaaaaaactacgatgacaccaaatggtgcagtttttaaaacag
acaaacaaggttttcttcctgcaatcatgcaagaactttatgatgatagagtggtctataaaaagaaaatgttacaggca
caacaagcatatgaagatacaaaagatgaaaaatatttaaaattaattagtcgttataataacattcaaatggcaagaaa
gatttcattgaactctgcctatggtgctattggcaatcaatggtttcgttattatgatattgcgatt
>DEC2012meta_g43_contig_4298_contig_4299
tcactatatccacatctaattatgcagtataatatttcttcagagacacttgtttcacaagaaaaaattaaaggtatgtc
tgttgacaaactgctaaagaaagaaacagacacatcttttatgaaaacaaaaactcttacaccaaatggtgcattgttta
atacaactaaaaaagggtttcttccagagattatggaaacaatgtacaacgacagagtgaagtataagaaactcatgttg
caatctaaacaagagtatgagaataccaaagaccctaaactcctaaaagacatatcaaagtataataacattcagatggc
gaagaagatatcacttaactctgcttatggtgcgattggtaacgagtggtttcgatattatgattta
>DEC2012meta_g43_contig_4642_contig_4643
tcactatatccacatctaattatgcagtataatatttcttcagagacacttgtttcacaagaaaaaattaaaggtatgtc
tgttgacaaactgctaaagaaagaaacagacacatcttttatgaaaacaaaaactcttacaccaaatggtgcattgttta
atacaactaaaaaagggtttcttccagagattatggaaacaatgtacaacgacagagtgaagtataagaaacttatgtta
cattctaaacaagaatatgagaataccaaagaccctaaacttctcaaagacatatcaaagtatcacaacattcagatggc
caagaagatatctcttaactctgcttatggtgcgattggtaatgagtggtttcgatattatgattta
>APR2011meta_g43_contig_100_contig_101
tccctataccctcacctcattatgcagtacaatctctcgccagagacgctgctacctacccgtcaccctagcgcaaacgt
cgagaaactacttgccaaggaaatagacacaagctccctggagggcgtcacagtgtgtcctaatggcacctattatgaca
caaaaacccagggtttcttacccaagctgatggagaagatctatcaggaacgaaccatctataaaaagaagatgcttact
gccaagcagcagtatgagaagacacctactgtcgaattgcagaaagaaatttctcgctgtaacaacattcagatggcaag
gaagatccaactcaactctgcttatggtgctattggtaacgaacactttcgatactttcgattagagatt
>AUG2010meta_g43_contig_124_contig_125
agtctgtaccctcatctcattatgcagtacaacatctcccccgagaccttacaagatactagacattcttcagctacggt
agataagatattgaataaagacattgacttctctggatatgaagattttgctgtgtgtgcaaatgggtcaatgtatagga
aagatgttagaggatttcttcctgaattgatggataagatctacaaagatagaactatatttaagaagaagatgcttgct
gctaaacagcaatatgaaaaaactccaacaaaagtattggagaaggaaattgctagatgcaataacattcaaatggcgcg
taagattcaacttaatagtgcttatggtgctattggaaatcagtactttagatattataaacttgctaat
>FEB2012meta_g43_contig_4278_contig_4279
tcattgtatccacacttgattatgcaatataatatatctacagaaacacttgtttctcaagatagtataccaaaaatgtc
agttgataaattactagataaaaagtttgacacaacacaattaaataaaggtcatactgtaacacctaatggtgcattat
ttaaaactaataaaagaggctttctaccagagataatgcaaagtatgtatgatgacagagttaaatataagaaactctta
ttacaggcaaagcaggaatatgagaacactaagaaccctaaactactcaaagatatatcaaaatataacaacatacaaat
ggcaaaaaagatttcactcaatagtgcatatggtgctcttgggaatgtttggtttcgttattatgatttg
>APR2011meta_g43_contig_2814_contig_2815
tcattgtatccacacctcatcatgcagtataatatctctcctgagacccttctagatgatcgtgtgagcggtattaatgt
agataaactactaaaccgtgagattgatacaagcaccttagatggcgttactatgtgtcctaacggaactttgtttacta
cgaagaagcagggtttccttcctaagttgatgcagaaaatctatactgagcgtacaatttacaagaagaagatgcttgct
gctaagcaagagtatgagaatactaaagatcctcaacttgttaaagacattgccaagtataataacattcagatggcacg
taagatccaactgaactctgcttatggtgctattggtaatgaatactttaggtacttccgactagagaac
>APR2011meta_g43_contig_6_contig_7
tctctgtacccccatcttattatgcagtacaacatctcaccagagaccttacaaaatactagacacccttcggttaccgt
tgataaaatcctgaacgaagagattaactttgaattatataaggataatgctgtttgtgccaacggttctatgtatcgta
aggataagcgtggattccttccagagttgatggataagatctacaaggatcgcaccgtctataagaagaagatgttacaa
gcgaaacaagaatatgaaaagactccaactaaaacacttgagaaggaaatcgccagatgtaataacatccaaatggcgcg
taaaatccaactcaactctgcttatggtgctattggtaatcaatactttcgctattataaacttgctaat
>APR2013meta_g43_contig_11976_contig_11977
tcactgtatccacacttaataatgcaatataatatttcacctgaaacaatgaagtcagaaaaaactgtaccaggtatgtc
agttgataaacttcttaataaagaagttgatacaaaggttcttaacaatgtgacgatgacacctaatggtgctttgttca
atacaaagaaacaaggtttcttaccagagatcatggcaaagatgtatgaagatagagttaagtataaacaatatatgtta
gaggcaaaacaaaattatgtaaatacaaaagatgctaaatatattaaacaaatatctaagtttaataatattcaaatggc
aaaaaagatttcactaaactctgcttatggtgcgattggaaacaattggtttagatactat
>APR2013meta_g43_contig_96_contig_97
tctctctaccctcaccttattatgcagtacaacatctccccagagacacttctggaagagagacaccccacggcaaccgt
tgataaaatacttaatgaagagataaattttgagatgtataaggacaatgcggtgtgcgccaatggtgcaatgttccgca
aggatgtccgtgggttcttgcctgaattaatggagaagatgtatggagaccgtgttatcttcaaaaagaaaatgctttca
gccaagcagcagtatgagaagactcctactgcagcacttgaaaaggaaatcgctagatgcaacaacattcaaatggcaaa
gaagattgctcttaactctgcttatggtgctattggtaaccaatatttccgatattataaactagcaaat
>DEC2012meta_g43_contig_664_contig_665
agtctgtacccacacctcatcatgcagtacaatatatctccagagacactgtgggagacacgtcacccttctactaatgt
tgaccgcatgctcactaaggtagaccagatagatccacagtttgctacgtgtgctaacggtgcacagtatcgtaaggaca
tccatgggttcctaccagagatgatgcagaagatatacgatgaacgtgtacagtccaagaaacttatgctcatagcaaag
caagagtatgagaagacacctactaaagatctagagaagagcatcagtaagtataacaacatacagatggcacgtaagat
tcaactgaactctgcctatggtgctattggtaaccagtattttagatactataatctaagaaac
>NOV2012meta_g43_contig_9086_contig_9087
tcattatatccacatttaattatgcaatataatatatcaccagaaacattaaagagtgataaaacagtacctaacatgaa
cgtagataagttgctatctaaaaaagttgatacgtctattttaaaagatactactatgacaccaaatggtgctttgttta
gaactgacaaaaaaggtttcttacctgaaatgatgcagacaatgtatgaggacagagtaaaatacaaaagagctatgtta
gatgcaaaacaagaatatgaaaaaactaaaaatccaaaactactaaaaatgatatctaaatttgataatattcaaatggc
aagaaagatttcacttaactcagcttatggtgcgattggtaataattggtttagatattataatctt
>APR2013meta_g43_contig_3130_contig_3131
tcattgtatccacatttaattatgcaatataacatatcaactgaaacactttactcacagaagaaagtgccagatatgtc
agttgataaactactagatagaaaggtagacacatcaatactgaaaggtgttacacttacacctaatggtgcattgttta
aaacaaacaaaagaggatttttgcctgaaatgatgcaatccatgtatgatgatagagtgaagtataagaaactcttatta
caggcaaagcaagaatatgagaatactaaagaacctagactactcaaagacatttcaaaatataataatatccagatggc
taagaagatttcactcaatagtgcatatggtgctcttgggaatgtttggtttcgttattatgatttg
>SEP2010meta_g43_contig_2628_contig_2629
tcgctatacccgcacctcattatgcagtacaacatttcacctgaaacgttgctggatgagagacacccaacagtcaccgt
tgacaaacttctgggagaagaaattgacctatctgatctcaaagatgtaaccgtttgtcctaacggtgccatgttcacaa
ccaaagaacgtggttttctaccggtcctgatggacaaaatctataaggagcgtgtcatctttaagaagaagatgatccaa
gcaaaaaaagattatgagaagaacccttctaaggcacttgagaaggaaattgccaggtgtaacaacatccagatggctaa
aaaaatccaacttaatagtgcttatggtgctattggtaataactatttccgttattataagttggagaat
>APR2011meta_g43_contig_490_contig_491
tcattgtatccacacttgattatgcaatacaatatgtcaccagaaacacttgttactggtaactacatgaaacttgatgt
agatacgatgttgaaagaaacaccaattgatattccagagagatgtaccattacaccaaatggtgcattgtatcgcactg
acaagaggggtttccttccagagatgatgcaagatatctatgatgaccgtactatctacaagaaaaagatgttgcaggca
aaacaagactatgttgataccaaagaccccaagtatcaaaagtacataagtcgttatcataacattcagatggcaagaaa
gatttcattgaactctgcttatggtgcgattggtaatcaatactttagatattatgaccttgcgatt
>JAN2012meta_g43_contig_106_contig_107
tctctctatcctcaccttattatgcaatacaacatctctcccgagacgttacaggacaccaggcacccatcaactaccgt
taataaaatacttaatcaagaactgacatttgatgactataaggattatgcggtttgtgctaatggcgcaatgtatcgta
aggacatcaaaggattcttacccaaattaatggagaagatgtatggtgaccgtgttatcttcaagaagaaaatgcttgcg
gcaaagcagcagtacgagaagaatcctactaaggcacttgaaaaggaaatcgctagatgtaacaacattcaaatggcgaa
gaagatttctcttaactctgcttatggtgctattggtaatcaatacttcaggtattttaaactagcaaac
>JUN2009meta_g43_contig_466_contig_467
tctctgtatcctcatcttattatgcagtacaatatctccccagagacactcagggaaagcagacatcccagtgcgagcgt
tgaggggattctaaatcaaaaggtagagattgataaacagtttgctacatgtgctaatggtgcacagtatcgtaaagacg
tgcatggtttcttaccagagatgatgaaaaagatgtatgactctagagtcatcttcaaaaagagaatgattaaagcaaag
caacagtatgaaaaaactcctactgttgaacttacaaaagagattgctcgctgtaataatatacaaatggcaaagaagat
ttctctcaactctgcctatggtgctattggcaacgaacactttagatactataagacagcaaat
>JUN2010meta_g43_contig_1502_contig_1503
agtctataccctcatcttatcatgcagtataacctctcaccagagaccctgctcccaaaccgacaccctacagcaactat
tgataagttgcttgagaaagagatagacacatctggtattactgattgtcttgctgctaatggcactctgtataaaaatg
atgagatgggatttcttcccatgatgatgcagaaaatgtatgattctcgtgtcatctataagaagaagatgcttgaagcc
aagcagcagtatgagaagactcctactattgaattgaagaaagagattgctcgctgcaataacatccagatggcaaagaa
gatctctttgaactctgcttatggtgctatcggcagtgaacactttagatactttcgacttgagatt
>JUN2011meta_g43_contig_34_contig_35
agtctgtatcctcatcttattatgcagtataatatctccccggagacacttcgagataccagacacccaacagttaccgt
tgataagatacttaatgaggaattgacctttgagatgtataaggacagtgcggtgtgtgctaatggtgccatgtatcgca
aggatgttcgtgggttcttaccagaactgatggaaaagatctataaggatcgtaccatctacaaaaagaaaatgcttgct
gcgaaacaagattatgaaaaaactccttcgaagtcgttggaaaaagaaatcgcacggtgcaataatatccagatggcacg
caagattcaactcaactctgcatatggtgctatcggtaatcagtattttaggtattataaactggccaat
>APR2010meta_g43_contig_1096_contig_1097
tctgttgatgagttgttggaaaagaaacatgacctgtcaccactcaaaggtgcaaatgtaacttgtacacctaatggtgc
attgttcagaacgaaggaacaaggctttcttccacagatgatgcaagagatgtacaatgaccgtaccatctacaagaaaa
agatgttgacggcaaaacaacaatatgaagataccaaagaccccaagtatctaaacgatgtcagtcgttatcataacatc
cagatggcgagaaagatttcattgaactctgcttatggtgcgattggtaatgagtggtttcgttattatgacttgaggat
t
>APR2010meta_g43_contig_8_contig_9
tctctatatccgcatttgattatgcagtataatatttctccagaaactcttattgatcaaaggcatccctctgctactgt
tgataaaatcctcgcagaagatgtaaactttgaattgtataaagacagtgctgtctgtgcaaatggtgcaatgtatcgta
aagatgttcgtggattcttacctgaattgatggaaaagatctacaaagatcgaacaatatataaaaagaagatgttggag
gcaaagcaacaatatgaaaagacgaagacgaaaactcttgagaaagagatttccagatgtaacaacattcaaatggcgag
gaagatacaacttaatagtgcttatggtgctatcggcaatcagtactttcgttattacaaactagcaaat
>APR2011meta_g43_contig_2826_contig_2827
tctctgtatccacacttgattatgcaatacaacatttccccagaaacacttcttcccaaaactatgggatttgattctga
caaatctgttgatgagttgttgcaaaaacaacacgacttatctccactgaaaccagcatctgttacctgtacaccaaatg
gtgcgttgttcagaaccaaacaacagggattcttgcctgatatgatgcaagagatgtacaatgaccgtactatctacaag
aaaaagatgttgactgcaaaacaacaatacgaagatacgaaagatccaaagtatctcaatgatgtgtctcgttatcaaaa
catccagatggcaagaaagatttccttgaactctgcttatggtgcgattggtaatgaatggtttcgttattatgacttgc
gtatt
>APR2011meta_g43_contig_5562_contig_5563
tctctgtatcctcatcttattatgcaatacaacatctcgcccgagaccctccttgacaagagacattcaacggcaactgt
tgataagatacttaataaagaactagagattgatggggagtttgctgtgtgtgctaatggagcacagtacacaaaagaga
agcatgggtttctccctcagatgatgcagaagatgtatgactctagggttatctttaagaagaggatgatcaaggcaaag
caacagtatgaaaaaactcctactgttgaactcatgaaagagatcgcccgttgcaataacatccagatggcaaagaagat
ctctttgaactctgcttatggtgctattggcaacgaacactttagatactatcgtcttgctaat
>APR2013meta_g43_contig_110_contig_111
tctctttaccctcatctcattatgcagtacaacatctcacccgagacgttactcgaatcaaggcacccatcggctactgt
tgataagatacttaatcaagaactagatattgatgggaagtattgcgtatgtgctaacggtgctcagtatcgtaaggata
tacttgggttcctaccagaaatgatgcagaaaatctatgatgaacggaccatatacaagaagagaatgcttaagtctaag
caagctcttgagcatgccaccacacctaaggaaaccctggcactacaaaaggatatatcaaaattcaacaatatccaaat
ggcaagaaagatccaactcaactctgcctatggtgctatcggaaaccaatacttcaggtattacaatctggcaaat
>APRIL2014_g43_contig_1594_contig_1595
tctttgtatcctcatctcattatgcagtacaatatctcgcccgagactttacaggaatctagacatccaacagttacagt
tgataagatccttgagaaacaggtcgagatagacggtgagtatgctgtatgcgctaatggtgctcagtatcaaactgaca
tccaaggatttctgcccaaattgatgtcccagatgtataatgatcgtgtagtattcaagaaaagaatgcttgctgcgaaa
caagcatatgaacacaaaccaacaaaagaattagagaaagaaattgcacgttgtaataatgtgcaaatggcaaagaagat
ctctttgaactctgcttatggtgctatcggtaatgaatacttccgttactttaaacttgccaat
>AUG2009_g43_contig_462_contig_463
tcactgtatccacatcttatcatgcagtacaatatgtcaccagaaacactggtcactggcgattatatgaaactggacgt
tgacacgatgttgaaagaaacaccaattgatattccagaccaatgcactattacacctaacggtgcgttgtatcgtaagg
acaagaagggtttccttccagagatgatgcaagagatttacgatgaccgtaccatcttcaagaaaaagatgttgcgggcc
aaacaggactttgaagataccaaagaccccaagtatcaaaagtatatcagtcgttacaacaacatccagatggctcgaaa
gatttcactgaactctgcctatggtgcaattggtaatcaatactttcgttactatgaccttgcgatt
>AUG2009meta_g43_contig_270_contig_271
tcattgtatccacacttgattatgcaatacaatatgtcaccagaaacacttgttactggtaactacatgaaacttgatgt
agatacgatgttgaaagaaacaccaattgatattccagagagatgtaccattacaccaaatggtgcattgtatcgcactg
acaagaggggtttccttccagagatgatgcaagatatctatgatgaccgtactatctacaagaaaaagatgttacaggca
aaacaagattatgttgacaccaaagaccccaagtatcaaaagtacataagtcgttatcataacattcagatggcaagaaa
gatttcactgaactctgcttatggtgcgattggtaatcagtacttcagatattatgaccttgcgatt
>AUG2011meta_g43_contig_162_contig_163
tctttgtatcctcacctcattatgcagtacaacatttctcccgaaactctcaaggacaaacgacatccagaagctacggt
tgatagaatacttcgtaaggagataaacattgacggcgagtatgctgtgtgtgctaatggcgcacagtacacaaaagaga
agcatgggtttcttcctcagatgatgcagaagatgtatgactctcgtgtcatcttcaagaagcggatgatcaaagcaaag
caacagtacgagaagactcctactgttgaactcatgaaagagatcgcccgttgtaataatattcagatggcaaagaagat
ctctttgaactctgcttatggtgctattggtaaccaatatttccgttattacaaactagaaaac
>DEC2009meta_g43_contig_1086_contig_1087
tcactgtatccacacctcatcatgcagtataatatctctccagaaacacttgttgaagaacgtcatcccagtgctactgt
ttcgaggttcttaaaacaaaaagaggagatagatcctaggtttgctacgtgtgctaatggtgctcagtatcgtaaggatg
tacatgggttcttacctgagatgatgcagaagatatacgatgaacgtgtacagagtaagaagcttatgctcatagcaaag
caagagtatgaaaagacaccgactaaaaaattagagaaggcaatcagtaagtataacaacatacagatggcacgtaagat
tcagttgaactctgcctatggtgctattggtaatcagtactttagatattttaatattgttaat
>DEC2012meta_g43_contig_204_contig_205
tctctctatcctcaccttattatgcagtacaacatctctccagagacactccgagagaccaggcacccatcagttaccgt
tgataagatacttaacgaagaactgacttttgaactgtataaggacagcgcagtgtgtgcgaatggtgccatgtatcgta
aagatgttcgtgggttcctgcctgaattgatggagaagatttataaggatcgcaccatctataagaagaagatgcttatt
gcaaaacaggattatgaaaaaactccgactaaggcattggaaaaggagattgcacgatgcaacaatattcagatggctcg
caagattcaactcaactctgcatatggtgctattggtaatcaatatttccgttactacaaactggccaat
>DEC2012meta_g43_contig_288_contig_289
tcactatatcctcacctgattatgcaatataatatctcaccagagacattgcttgaggagaaacatcctacagtatctgt
ggatcgtattttgaatgaagatataacatttgagatgtataaggattatgcagtatgtgctaatggtgctatgttccgca
aagatgttcgtggattcttacctgaactaatggagaagatgtatggggatcgtgttatttttaaaaagaagatgcttgcg
gcaaagcaacagtatgaaaagacacctactgttgcacttgagaaagagatttctcggtgcaacaacattcagatggcgaa
gaagatttcgcttaattccgcttatggtgctattggtaaccaatactttaggtattacaaattagcaaat
>JAN2011meta_g43_contig_512_contig_513
agtttgtatccgcatttaataatgcagtataatatttcacctgaaactttagtgtctaaagatgagaaagttccaggaat
gaatgtagataaattacttaataaggaagtagatacatctatattaaatggggtaacactaacacctaatggtgctttgt
ttaaaacagataagaagggattcttacctgaactgatggaaactatgtacaacgacagagtcaagtacaagaaactgatg
attgaggcaaagaaagaatatgaaagaactaaagataaacgacttctcaaagatatatcaagatataataacatccagat
ggccaagaagatttcacttaatagtgcatatggtgctattggtaataattggtttcgttatttcaaccta
>JUL2009meta_g43_contig_84_contig_85
tccctataccctcacctcattatgcagtacaacatctcgccagaaacgctggttgagactaaacatccctacgctactgt
agacaaactccttaaaaaggagattgatttatctggcgactatgcagtgtgtgctaacggtgctcaataccgtaaagaca
ttcatggtttccttccacaaatgatgcagaagatctatgatgaacgaaaactttacaagaagcacatgcttgccgctaaa
caagctcttgaagatgccaccacacctgaggaaaccctggcactacaaaaatctgtgtcaagattcaacaacatccaaat
ggcaagaaagatccaactcaactctgcctatggtgccatcggaaaccaatacttccgatacttcaatctggcaaat
>JUL2011meta_g43_contig_592_contig_593
agtttgtatcctcatcttattatgcaatataatatatccccagagacacttattgaggaaaagcatccctcagcaacagt
tgatagaatacttgaggaaaagataagttttgaaatgtataaggactatgcagtttgtgctaatggtgcaatgtatagaa
aggatgtgaagggattcctccctgaactgatggagaagatgtatgcagagagggtcatcttcaagaagagaatgcttcaa
gcaaaacaagcatatgaaaaatccccaactaaagaactggagaaagagattgcaaggtgcaataatattcaaatggctaa
gaagatctctcttaactctgcttatggcgctatcggtaatcagtattttaggtactacaaacttgccaat
>JULY2011_g43_contig_82_contig_83
tccctataccctcacctcattatgcagtacaatctctcgccagagacgctgctacctacccgtcaccctagcgcaaacgt
cgagaaactacttgccaaggaaatagacacaagatccctggagggcgtcacagtgtgtcctaatggcacctattatgaca
caaaaacccagggtttcttacccaagctgatggagaagatctatcaggaacgaaccatctataaaaagaagatgcttact
gccaagcagcagtatgagaagacacctactgtcgaattgcagaaagaaatttctcgctgtaacaacattcagatggcaag
gaagatccaactcaactctgcttatggtgctattggtaacgaacactttcgatactttcgattagagatt
>NOV2012meta_g43_contig_188_contig_189
tctctgtatcctcatctcattatgcagtataatatttcgcctgagaccctcatcgatacaagacaccccaccgccagtgt
tgatggactgctcaacagagaagtacaaatcagtggagattactgtgtgtgtgccaaccgagcacagtacaggaaagaca
tccaaggatttctacccaagatgatgcagaagatctacgatgaacgtgtgatctttaagaagaagatgattcaagcgaag
aaagaatttgagaagacaggtaacaaaaagttacaggatgatatttctgccttcaataacatacagatggcgagaaagat
tcaattgaactctgcatatggtgctattggtaaccaatactttaggtattttaacctagcgaat
>APR2010meta_g43_contig_1204_contig_1205
tcactatacccacatctgattatgcaatataatatttcaccagaaacattagttgcaaatgaaaaagttaaaaacatgtc
tgttgagaaaatgctaaataaaagtgtagatacatctgttttaaaagatgcgactatgacaccaaatggtgctttgttta
aaacaactcaaaaaggatttctacctgaactcatgcaaaagatgtatgatgacagagtaaaattcaaacagttaatgttg
gaggcaaagaaagattatgaaagaactaaagacccaaaacttaaaaaaacgattgcaaaatttaacaacatccaaatggc
taaaaagatttctcttaatagtgcgtatggtgctattggtaataactggtttaggtattataatatt
>APR2011meta_g43_contig_15362_contig_15363
tcgctatacccgcacctcattatgcagtacaacatttcacctgaaacgttgctggatgagagacacccaacagtcaccgt
tgacaaacttctgggagaagaaattgacctatctgatctcaaagatgtaaccgtttgccctaacggtgccatgttcacaa
ctaaagaacgtggttttctaccggtcctgatggacaaaatctataaggagcgtgtcatctttaagaagaagatgatccaa
gcaaaaaaagattatgagaagaacccttctaaggcacttgagaaggaaattgccaggtgtaacaacatccagatggctaa
aaaaatccaacttaatagtgcttatggtgctattggtaataactatttccgttattataagttggagaat
>APR2011meta_g43_contig_2976_contig_2977
tctctgtatcctcatcttatcatgcagtataacatttcacctgagacgcttgttaacaaggacgctaaacttgttgaggg
tatggtggataagatgttggctggtgaagtcaagaacgacacagagtattgcatgacgcctaacggtgcattctttcgca
aggatgttcgtggatttctaccagaactaatggaaggtatgtataatgatcgtgtcaaatataaaagacggatgctcgac
gctcaacaagagtatgaaaacactggggagaagtctctacttaaagacattgcccgatacaacaacatccaaatggcgaa
gaagatttctctcaacagcgcatatggtgctattggtaacaattggtttcgttattttgatttg
>APR2011meta_g43_contig_34_contig_35
agtctgtatccccatcttattatgcaatacaacatctcaccagagacactccaagataccaggcatccatcagcaactgt
tgataagatacttgatcagcaaataacttttgagatgtataaggacagtgcggtatgtgctaatggtgccatgtatcgta
aagatgttcgtggatttcttcctgaattgatggaaaagatctataaagatcgaactgtctttaaaaagaagatgctccag
gcaaagcaagactatgagaagactgcaaccaaagaattagagaaagagattgccagatgtaataatattcagatggcacg
taagattcaacttaatagtgcttatggtgctattggtaatcagtatttcaggtattataaacttgctaat
>APR2011meta_g43_contig_98_contig_99
tctctttaccctcatctcattatgcagtacaacatctcacccgagacgttactcgaatcaaggcacccatcggctactgt
tgataagatacttaatcaagaactagatattgatgggaagtattgcgtatgtgctaacggtgctcagtatcgtaaggata
tacttgggttcctaccagaaatgatgcagaaaatctatgatgaacggaccatatacaagaagagaatgcttaagtctaag
caagctcttgaacatgccaccacacctacagagaccacatcactacaaaaggatatttcaaaattcaacaatatccaaat
ggcaagaaaaatccaacttaacagcgcctatggtgccatcggtaaccaatacttccgatactacaatctggcaaat
>APR2013meta_g43_contig_10_contig_11
tccctataccctcacctcattatgcagtacaacctctcgccagagacgctgctaccccgtcgtcacccgtctgcaaacgt
cgatagactacttgcccaagaggtagacacgagcgccttggagggggtcacactgtgtgctaacggcacctattacacca
ccaaaaagcagggattccttcccaaactgatggagaagatctatcaagaacgaaccatctacaagaagaggatgctcgct
gccaagcagcagtatgagaagactcccacagttgaactacagaaggaaatctctcgctgtaacaacatccagatggcaag
gaagatccagttgaacagtgcttatggtgctatcggcaatgaacacttccgttactatcgtctagagatt
>AUG2010meta_g43_contig_102_contig_103
tccctataccctcacctcattatgcagtacaatctctcgccagagacgctgctacctacccgtcaccctagcgcaaacgt
cgagaaactacttgccaaggaaatagacacaagctccctggagggcgtcacagtgtgtcctaatggcacctattatgaca
cgaaaacccagggtttcttacccaagctgatggagaagatctatcaggaacgaaccatctataaaaagaagatgcttact
gccaagcagcagtatgagaagacacctactgtcgaattgcagaaagaaatttctcgctgtaacaacattcagatggcaag
gaagatccaactcaactctgcttatggtgctattggtaacgaacactttcgatactttcgattagagatt
>AUG2010meta_g43_contig_1816_contig_1817
tcactatatccacatttgattatgcaatataatatttcaccagaaacattagttgcaaatgaaaaagttaaaaacatgtc
tgttgagaaaatgctaaataaaagtgtagatacatctgttttaaaagatgcgactatgacaccaaatggtgctttgttta
aaacaactcaaaaaggatttctacctgaactcatgcaaaagatgtatgatgacagagtaaaattcaaacagttaatgttg
gaggcaaagaaagattatgaaagaactaaagacccaaaacttaaaaaaacgattgcaaaatttaacaacatccaaatggc
taaaaagatttctcttaatagtgcgtatggtgctattggtaataactggtttaggtattataatatt
>AUG2010meta_g43_contig_1978_contig_1979
tcactatatccacatttgattatgcaatataatatttcaccagaaacattagttgcaaatgaaaaagttaaaaacatgtc
tgttgagaaaatgctaaataaaagtgtagatacatctgttttaaaagatgcgactatgacaccaaatggtgctttgttta
aaacaactcaaaaaggatttctacctgaactcatgcaaaagatgtatgatgacagagtaaaatttaaacagttaatgttg
gaggcaaaaaaagattatgaaagaactaaagacccaaaacttaaaaaaacaatatcaaaatttaataacatccaaatggc
taaaaagatttctcttaatagtgcatatggtgctattggtaataactggtttaggtattataatctt
>AUG2010meta_g43_contig_5500_contig_5501
tctctttatcctcatctcatcatgcagtacaacatctccccagaaaccttacttgacgcaagacacccaacagcaactgt
tgataagattcttactcaagaactagatattgatgggaagtattgtgtatgtgcaaacggtgctcagtatcgtaaggaca
tacttgggttcctaccagaaatgatgcagaagatttacgatgaacggaccatatacaagaagagaatgcttaagtctaag
caagctcttgaacatgccaccacacctacagagaccacatcactacaaaaggatatttcaaaattcaacaatatccaaat
ggcaagaaaaatccaacttaacagcgcctatggtgccatcggtaaccaatacttccgatactacaatctggcaaat
>AUG2011meta_g43_contig_46_contig_47
tctttgtatcctcacctcattatgcagtacaacatttctcccgaaactctcaaggacaaacgacatccagaagctacggt
tgatagaatacttcgtaaggagataaacattgacggcgagtatgctgtgtgtgctaatggcgcacagtacacaaaagaga
agcatgggtttcttcctcagatgatgcagaagatgtatgactctcgtgtcatcttcaagaagcggatgatcaaagcaaag
caacagtacgagaagactcctactgttgaactcatgaaagagatcgcccgttgtaataatattcagatggcaaagaagat
ctctttgaactctgcttatggtgctatcggcaacgaacactttagatactatcgtcttgctaat
>AUG2012_g43_contig_24_contig_25
tctctttaccctcatctcattatgcagtacaacatctcacccgagacgttactcgaatcaaggcacccatcggctactgt
tgataagatacttaatcaagaactagatattgatgggaagtattgcgtatgtgctaacggtgctcagtatcgtaaggata
tacttgggttcctaccagaaatgatgcagaaaatctatgatgaacggaccatatacaagaagagaatgcttaagtctaag
caagctcttgaacatgccaccacacctgcagagaccacatcattacaaaaggatatttccaaattcaacaatatccaaat
ggcaagaaaaatccaactcaactctgcctatggtgccatcggaaaccaatacttcagatactacaatttggcaaat
>AUG2012meta_g43_contig_10692_contig_10693
agtctatatcctcatcttattatgcagtacaatatatctccagagactcttctggatgagagatatcctaatgtaagtgt
tgataagttactgaatgaagaggtagatctatctggtttagatggtgtgactgtgtgtcctaatggtgccatgtttacta
cagagaaacaagggttcctacctaaattgatggacaagatatacagtgaacgtgttgtcttcaagaagaagatgatcaaa
gcaaagaaagaatatgagaagaatcctactaaagacttagagagagaaatatctagatgtaataatatacagatggcaaa
gaagatacaattgaactctgcttatggtgcgataggtaataattactttcgctattataagttagagaac
>AUG2012meta_g43_contig_28_contig_29
agtctttatcctcaccttattatgcaatataacatctctccagaaactattctggatgagaaacatcccagcgtcagcgt
tgataagatcttgaatgaagagatttcatttgaaatgtataaagataatgcaatctgtgctaatggcgcaatgtatcgta
aagatgtaaagggttttctaccagaattgatggagaaaatgtatggagatcgcgttatcttcaaaaagaagatgcttgta
gctaaacagcagtatgaaaaaactcctactgttgcacttgagaaagagatttcacgatgcaacaacattcaaatggcgaa
gaagatctctcttaactctgcttatggtgctattggtaatcaatactttaggtattacaaactagcaaat
>AUG2012meta_g43_contig_5296_contig_5297
tctctgtatcctcatcttataatgcagtataatatatctcccgaaactgttcttgataaacggtttccctcagtatccgt
tgataaactgttgaatgaggaggtagatctatcaagtcttaaagatgtgacagtctgccctaatggtgccatgtttacta
ctaagaaacgtgggttcctaccaaaacttatggagaaaatatacaatgaacgtgtcatctacaaacgaaagatgttggaa
gcgaagaagaattatgaaaaagcaccttccaagagtcttgaaaaggagatcgcaagatgtaacaacatccaaatggcgaa
aaagatccaacttaatagtgcctatggtgctatcggtaatcagtattttcgttattataagcttgcgaat
>DEC2009meta_g43_contig_48_contig_49
tctctgtatcctcatctcattatgcagtataatatttcgcctgagaccctcatcgatacaagacaccccaccgccagtgt
tgatggactgctcaacagagaagtacaaatcagtggagattactgtgtgtgtgccaaccgagcacagtacaggaaagaca
tccaaggatttctacccaagatgatgcagaagatctacgatgaacgtgtgatctttaagaagaagatgattcaagcgaag
aaagaatttgagaagacaggtaacaaaaagttacaggatgatatttctgccttcaataacatacagatggcgagaaagat
tcaattgaactctgcatatggtgctattggcaaccaatactttaggtattttaacctagcgaat
>DEC2009meta_g43_contig_496_contig_497
agtctgtatcctcatctcatcatgcagtataatatttcccccgaaacgctcgtagatagaagacacccaactgctacggt
tgctagaatactaggacaaaaggaagaggtaaatccaaaatacgcactctgtgcaaatggtgctatgtatcgtaaagaca
tacatggtttcttacctgagattatgcagaagatatacgatgaacgtgtacaatctaaaaaacttatgctcatggcaaag
caagcatatgaaaagacacccactaaagaactagagaaaagcatcagtaagtataacaacatacagatggcacgtaagat
tcaactgaactctgcctatggtgctattggtaaccagtattttagatactataatctaagaaac
>DEC2013_g43_contig_198_contig_199
agtctatatcctcatttgattatgcaatataatatttcaccagaaactttggtggaaacaaaacatcctagtgcaaatgt
tgatggactcctcaatcaggagatagatataagtggtgaatatgcaacttgtgcaaatggtgctcagtataggaaagata
taaaaggatttcttcctgagttaatggaaaagatgtatgcagaaagagttgtctttaagaaaagaatgttagaagcaaaa
caagcatatgaaaaaactccaactaaatcccttgagaaagaaattgccagatgcaataatatccaaatggctaagaagat
ctctcttaactctgcttatggcgctatcggtaaccagtattttaggtactacaagcttgccaat
>FEB2010meta_g43_contig_890_contig_891
agtctttatcctcatcttattatgcagtacaatatctccccagagacactcagggaaagcagacatcccagtgcgagcgt
tgaggggattctaaatcaaaaggtagagattgataaacagtttgctacatgtgctaatggtgcacagtatcgtaaagacg
tgcatggtttcttaccagagatgatgaaaaagatgtatgactctagagtcatcttcaagaagagaatgattaaagcaaag
caacagtatgaaaaaactcctactgttgaacttacaaaagagattgctcgctgtaataatatacaaatggcaaagaagat
ttctctcaactctgcctatggtgctattggcaacgaacactttagatactataagacagcaaat
>FEB2012meta_g43_contig_14312_contig_14313
tctctatatccgcatttgattatgcagtataatatttctccagaaactcttattgatcaaaggcatccctctgctactgt
tgataaaatcctcgcagaagatgtaaactttgaattgtataaagacagtgctgtctgtgcaaatggtgcaatgtatcgta
aagatgttcgtggattcttacctgaattgatggaaaagatctacaaagatcgaacaatatataaaaagaagatgttggag
gcaaagcagcaatatgaaaagacaaagacgaaaacccttgagaaagagatttctagatgtaacaacattcaaatggcgag
gaagatacaacttaatagtgcttatggtgctatcggcaatcagtactttcgttattacaaactagcaaat
>JUL2010meta_g43_contig_1154_contig_1155
tccctataccctcacctcattatgcagtacaacatttcgccagagacgttactggatcagaaacacccatcagcaacagt
agataaacttctcaatcaagatattacatttgaactatattctgactatgcggtgtgtgccaatggtgcaatgtatagga
aagataagaaggggtttctccccgaacttatgcagaaaatgtataacgaacgtgtcattttcaaaaagaaaatgattcaa
gccaagaaagattatgagaagaatcctaccaaagacctggaaaaggagattgcacgatgcaacaatatccagatggctaa
gaagattgctctcaactctgcttatggtgctatcggtaatcagtattttaggtactataaactggccaat
>JUL2010meta_g43_contig_1658_contig_1659
tctctttaccctcatctcattatgcagtacaacatctcaccagaaacactcctggatgagagacacccatcggttacagt
tgataagattcttggcgagacgttagatatcgatggcgagtattgtgtatgtgccaacggtgctcagtatcgtaaagaca
tgaaagggttcctacccaaaatgatgcaaaagatttatgatgaacgaaccatttacaagaagagaatgcttgccgctaag
caagatcttgaacatgccaaaacacctgcagagacctcatcacttcaaaaggatgtgtccaagttcaacaacatccaaat
ggcaagaaaaatccaactcaacagtgcctatggtgccatcggaaatcaatacttccgatattacaatctggcaaat
>JUL2010meta_g43_contig_32_contig_33
tctctctaccctcaccttattatgcagtacaacatctctccagagacactccttgaggaacgtcatcccacggttacggt
tgatcgaatccttaatgaagaaataaattttgaactgtataaaaataatgcggtatgtgccaatggtgcaatgtaccgta
aagatgttcgtgggttcttaccagaactcatggagaagatgtacggtgatcgtgtcatctttaagaaaaagatgctcaag
gcaaagcaagaatatgaaaaaacaccaactaaagcattggagaaagagattgcacgttgcaacaatatccaaatggctaa
gaagatctctcttaacagtgcttatggcgctatcggtaatcagtattttaggtactacaaacttgccaat
>JUL2011meta_g43_contig_8328_contig_8329
agtttgtaccctcatcttattatgcagtacaacatctccccagagaccctcttggatgagagacacccaacggttacagt
tgataaaatacttaatgaggaaataaactttgagttgtacaagaacaatgcggtatgtgctaatggtgccatgtatcgca
aagatgttcgtggattcttaccagaactcatggataagatgtataatgaacgtgtaatctttaagaagagaatgcttcag
gcaaagcaagaatatgagaagacacctactaaggcactggagaaagagatttcccggtgtaacaatatccagatggctaa
gaagatctcactcaactctgcttatggtgctatcggtaatcagtattttaggtactataaattggccaat
>JUL2011meta_g43_contig_8928_contig_8929
agtctttatcctcaccttattatgcaatataacatctctccagaaactattctggatgagaaacatcccagcgtcagcgt
tgataagatcttgaatgaagagatttcatttgaaatgtataaagataatgcaatctgtgctaatggtgcaatgtatcgta
aagatgtaaagggttttctaccagaattgatggagaaaatgtatggagatcgcgttatcttcaaaaagaagatgcttgta
gctaaacagcagtatgaaaaaactcctactgttgcacttgagaaagagatttcacgatgcaacaacattcaaatggcgaa
gaagatctctcttaactctgcttatggtgctattggtaatcaatactttaggtattacaaactagcaaat
>MAR2012meta_g43_contig_1834_contig_1835
tcattgtatccacatcttatcatgcaatacaacatatcaccagaaaccctctatagtaaagaaaaagtcaagaatatgac
tgttgacaaattacttgataagaaaataaacacctctatatttaagggtctaacacttacacctaatggtgcattgttta
agacggatacaaaggggtttttaccagagattatggagagcatgtataatgacagagtgacattcaaacgtaaaatgttg
gaggcaaaacaagaatatgaaaatactaaagacccaaaactactcaaggatatttcaaaatataacaatatccaaatggc
taaaaagatttcacttaatagtgcttatggtgctatcggtaatgcgtactttaggtactatgacctt
>MAR2012meta_g43_contig_58_contig_59
tctctctaccctcatcttattatgcaatacaacatctctccagagacgttacttgaggagagacacccatcagctacggt
tgatagaatccttaatcaagagataaactttgaactatacagcgataatgctgtttgtgctaatggttcaatgtatcgaa
aggacaagaggggatttcttccagagttgatggataagatctataaggatcgaaccgtctataaaaagaagatgttgcag
gcgaaacaacagtatgaaaaaactccaactaaaacgcttgagaaggaaatcgccagatgcaataacatccagatggcacg
aaagattcaactcaactctgcatatggtgctattggtaatcagtattttaggtattataaactggcaaat
>MAY2011meta_g43_contig_4732_contig_4733
tctctttaccctcatctcattatgcagtacaacatctccccagagaccctcatggaatcgaggcacccagcggcaactgt
tgataagatacttagtcaagaactagatattgatgggaagtattgtgtatgtgctaacggtgctcagtaccgtaaagata
tacttgggttcctaccagaaatgatgcaaaaaatctatgatgaacggaccatatacaagaagagaatgcttaagtctaag
caagctcttgaacatgccaccacacctacagagaccacatcactacaaaaggatatttcaaaattcaacaatatccaaat
ggcaagaaaaatccaacttaacagcgcctatggtgccatcggtaaccaatacttccgatactacaatctggcaaat
>NOV2011meta_g43_contig_1538_contig_1539
tcactatatccacatttgattatgcaatataatatttcaccagaaacattagttgcaaatgaaaaagttaaaaacatgtc
tgttgagaaaatgctaaataaaagtgtagatacatctgttttaaaagatgcgactatgacaccaaatggtgctttgttta
aaacaactcaaaaaggatttctacctgaacttatgcaaaagatgtatgatgacagagtaaaattcaaacagttaatgttg
gaggcaaagaaagattatgaaagaactaaagacccaaaacttaaaaaaacaatatcaaaatttaataacatccaaatggc
taaaaagatttctcttaatagtgcatatggtgctattggtaataactggtttaggtattataatctt
>NOV2012meta_g43_contig_2794_contig_2795
agtctgtatcctcatcttattatgcagtataatatctcacccgaaactctctgtgagagcagacatccatcggcaagcgt
tgagaggatactggggaacagttgcgaaatagatccacagtatgctacgtgtgctaatggtgctcagtatcgtaaggatg
tacatgggttcttacctgagatgatgcagaagatatacgatgaacgtgtacagagtaagaagcttatgctcatagcaaag
caagagtatgaaaagacaccgactaaaaaattagagaaggcaatcagtaagtataacaacatacagatggcacgtaagat
tcagttgaactctgcctatggtgctattggtaatcagtactttagatattttaatattgttaat
>OCT2012meta_g43_contig_6012_contig_6013
tcactatatccacatctaattatgcagtataatatttcttcagagacacttgtttcacaagaaaaaattaaaggtatgtc
tgttgacaaactgctaaagaaagaaacagacacatcttttatgaaaacaaaaactcttacaccaaatggtgcattgttta
atacaactaaaaaagggtttcttccagagattatggaaacaatgtacaacgacagagtgaagtataagaaactcatgttg
caatctaaacaagagtatgagaataccaaagaccctaaactcctaaaagacatttcaaagtataataacattcagatggc
gaagaagatatcacttaactctgcttatggtgcgattggtaacgagtggtttcgatattatgattta
>APR2010meta_g43_contig_168_contig_169
tcattgtatccacacttgattatgcaatacaatatgtcaccagagacacttgttactggtaactatatgaaacttgatgt
tgatacgatgttaaaagaaacaccaattgatattccagacaggtgtactattacaccaaatggtgcattgtatcgaactg
acaaaaggggtttcctttcagagatgatgcaagatatctatgatgaccgtactatctacaagaaaaagatgttgcaggca
aaacaagactatgttgataccaaagaccccaagtatcaaaagtacataagtcgttatcataacattcagatggcaagaaa
gatttcattgaactctgcttatggtgcgattggtaatcaatactttagatattatgaccttgcgatt
>APR2011meta_g43_contig_1442_contig_1443
tctttgtatcctcatctcattatgcagtacaatatctcgcccgagactttacaggaatctagacatccaacagttacagt
tgataagatccttgaaaagcaggtcacgatagacggtgagtatgctgtgtgtgctaatggagctcagtatcgtaaagata
agcatgggttcctgccacaaatgatgaagaagatgtatgactctcgtgttatattcaagaagaggatgatcaaggcaaag
caacagtatgagaaaactcctactgttgaactcatgaaagagatcgcccgttgtaataatattcagatggcaaagaagat
ctctttgaactctgcttatggtgctattggtaatgaatacttcaggtatttccgaattgcaaat
>APR2011meta_g43_contig_1496_contig_1497
tctttgtatcctcatctcattatgcagtacaatatctcgcccgagactttacaggaatctagacatccaacagttacagt
tgataagatccttgaaaagcaggtcacgatagacggtgagtatgctgtgtgtgctaatggagctcagtatcgtaaagata
agcatgggttcctgccacaaatgatgaagaagatgtatgactctcgtgttatattcaagaagaggatgatcaaggcaaag
caacagtatgagaaaactcctactgttgaactcatgaaagagatcgcccgttgtaataatattcagatggcaaagaagat
ctctttgaactctgcttatggtgctatcggtaatgaatacttccgttactttaaacttgccaat
>APR2011meta_g43_contig_17406_contig_17407
tctttgtatccacacttgattatgcagtataatatttcaccagaaacaatgaagtctgaacaaactgtaccaggcatgtc
agttgataaacttcttaacaaagaggttgatacatcggttcttgataatgtgacaatgacacctaatggtgctttgttta
atacaaacaaacaaggtttcctaccagagatcatggcaaagatgtatgaagatcgggttaagtacaaacagtatatgtta
gaggcaaaacaaaattatgtaaatacaaaagatgctaaatatgttaaacaaatatctaagtttaataatattcaaatggc
aaaaaagatttcactaaactctgcctatggtgcgattggaaacaattggtttagatactat
>APR2011meta_g43_contig_2974_contig_2975
tcactatatccacatttgattatgcaatataatatttcaccagaaacattagttgcaaatgaaaaagttaaaaacatgtc
tgttgagaaaatgctaaataaaagtgtagatacatctgttttaaaagatgcgactatgacaccaaatggtgctttgttta
aaacaactcaaaaaggatttctacctgaacttatgcaaaagatgtatgatgacagagtaaaattcaaacagttaatgttg
gaggcaaagaaagattatgaaagaactaaagacccaaaacttaaaaaaacgattgcaaaatttaacaacatccaaatggc
taaaaagatttctcttaatagtgcgtatggtgctattggtaataactggtttaggtattataatatt
>APR2011meta_g43_contig_418_contig_419
tctttgtatcctcatctcattatgcagtacaatatctcgcccgagactttacaggaatctagacatccaacagttacagt
tgataagatccttgaaaagcaggtcacgatagacggtgagtatgctgtgtgtgctaatggagctcagtatcgtaaagata
agcacgggttcctgccacaaatgatgaagaagatgtatgacagtcgtgttatattcaagaagagaatgatcaaggcaaag
caggagtatgaaaaaactcctactgtcgaactcatgaaagagattgctcgctgtaataatatccagatggcaaagaagat
ttctttgaactctgcttatggtgctatcggcaacgaacacttcagatactttcgtcttgctaat
>APR2013meta_g43_contig_128_contig_129
agtctgtatcctcatcttatcatgcagtacaacatctcaccagagacgttacaggataccagacacccatcgtctacggt
tgatagaatacttaatcaagaaataaattttgatgactgtaaggaatttgccgtatgtcctaatggatccatgtatcgaa
aagatgttcgtggatttttacctgaattaatggagaagatttacaatgagcgtaaaatttttaagaagaagatgctcacg
gcgaagaaagcgtgggaaaagacacctactaaagagttggagaaggagattgcgaggtgcaacaacatacaaatggcgcg
gaagattcaactgaactctgcttatggtgctattggtaatcaatactttaggtattataaactcgctaac
>APR2013meta_g43_contig_2308_contig_2309
tcactatatccacacctaattatgcaatataatatttcaccagaaacacttgtgggtcaagaaaaagtaaagggtatgtc
tgtagataaacttcttgataagaaagttgatacatcaatactaaaggatgctacactaactccaaatggtgctttgttca
aaactaccaaaagagggtttctgccagagattatgcagtctatgtatgatgatcgtgtgaagtataagaaactcttacta
aaggcgaaacaagaatatgaaaatactaaagaacctaaactactcaaggatatatcaaagtataacaacatccagatggc
taagaaaatctctctcaatagtgcatatggtgctattggtaatgcttactttcgttactatgatctt
>APR2013meta_g43_contig_340_contig_341
tcattgtatccacacttgattatgcaatacaatatgtcaccagaaacacttgttactggtaactacatgaaacttgatgt
agatacgatgttgaaagaaacaccaattgatattccagagagatgtactattacaccaaatggtgcattgtatcgcactg
acaagaggggtttccttccagagatgatgcaagatatctatgatgaccgtactatctacaagaaaaagatgttgcaggca
aaacaagactatgttgataccaaagaccccaagtatcaaaagtacataagtcgttatcataacattcagatggcaagaaa
gatttcattgaactctgcttatggtgcgattggtaatcaatactttagatattatgaccttgcgatt
>APR2013meta_g43_contig_84_contig_85
agtttgtatcctcatctcattatgcaatataatatatccccagagacacttattgaggaaaagcatccctcagcaacagt
tgatagaatacttgaggaaaagataagttttgaaatgtataaggactatgcagtttgtgctaatggtgcaatgtatagaa
aggatgtgaagggattcctccctgaactgatggagaagatgtatgcagagagggtcatcttcaagaagagaatgcttcaa
gcaaaacaagcatatgaaaaatccccaactaaagaactggagaaagagattgcaaggtgcaataatattcaaatggctaa
gaagatctctcttaactctgcttatggcgctatcggtaatcagtattttaggtactacaaacttgccaat
>APRIL2011_g43_contig_370_contig_371
tctttgtatcctcatctcattatgcagtacaatatctcgcccgagactttacaggaatctagacatccaacagttacagt
tgataagatccttgaaaagcaggtcacgatagacggtgagtatgctgtgtgtgctaatggagctcagtatcgtaaagata
agcacgggttcctgccacaaatgatgaagaagatgtatgacagtcgtgttatattcaagaagaggatgatcaaggcaaag
caggagtatgaaaaaactcctactgtcgaactcatgaaagagattgctcgctgtaataatatccagatggcaaagaagat
ttctttgaactctgcttatggtgctatcggcaacgaacacttcagatactttcgtcttgctaat
>AUG2010_g43_contig_348_contig_349
agtctgtatccgcatttgatcatgcaatacaatatctcaccagaaactctgatggatgaaccacatccacgatgttctgt
tgataagattttgtctggttcctttattgctgatggtcgttatgccacagcagcaaatggtgctatgtatcgtaaggaca
aacgtggattcttgcctgagttgatggataagatctatcaagaacgcacaatctataaaaagaggatgctaactgctagt
cagaagatagaaaacttgtcggatggtgagtggcatcttaaatcagacttagaaaaggaagtgtctagatgtaataacat
ccagatggcacgtaagattcaacttaactctgcttatggtgccattggtaaccaatatttccgatattataagttggaaa
ac
>AUG2010_g43_contig_5352_contig_5353
tctctgtacccccatcttattatgcagtacaacatctcaccagagaccttacaaaatactagacacccttcggttaccgt
tgataaaatcctgaacgaagagattaactttgaattatataaggataatgctgtttgtgccaacggttctatgtatcgta
aggataagcgtggattccttccagagttgatggataagatctacaaggatcgcaccgtctataagaagaagatgttacaa
gcgaaacaacaatatgaaaagactccaactaaaacacttgagaaggaaattgccagatgtaataacatccaaatggcgcg
taaaatccaactcaactctgcttatggtgctattggtaatcaatactttcgctattataaacttgctaat
>AUG2010meta_g43_contig_56_contig_57
tctctgtatcctcatctcattatgcagtacaatatttcacccgagacactactcgaccagagacattcaacagttacagt
tgataagatccttgagggcgaagtagagattgatggtgagtatgctgtgtgtgctaatggagctcagtatcgtaaagata
agcacgggttcctgccacaaatgatgaagaagatgtatgacagtcgtgttatattcaagaagagaatgatcaaggcgaag
caacagtatgagaaaactcctactgttgaactcatgaaagagattgcccgttgtaataacatccagatggcaaagaagat
ctctttgaactctgcttatggtgctatcggcaacgaacactttagatactatcgtcttgctaat
>AUG2010meta_g43_contig_7072_contig_7073
tctctttaccctcatctcattatgcagtacaacatctccccagaaaccctcatggaatcaaggcacccatcggcaactgt
tgataagatacttaatcaggaactagatattgatgggaagtattgtgtatgtgctaacggtgctcagtatcgtaaggaca
tacttgggttcctaccagaaatgatgcagaagatttacgatgaacggaccatatacaagaagagaatgcttaagtctaag
caagctcttgaacatgccaccacacctacagagaccacatcactacaaaaggatatttcaaaattcaacaatatccaaat
ggcaagaaaaatccaacttaacagcgcctatggtgccatcggtaaccaatacttccgatactacaatctggcaaat
>AUG2010meta_g43_contig_846_contig_847
tctctgtatcctcatctcattatgcagtacaacatctcccccgagacgctcatggatgagcgacacccaacggttacagt
tgataaaatacttaatcaggaaatagtattcgatggggatggttgtgtgtgtgctaacggtgctcagtatcgtaaggata
cacttggattccttccacaaatgatgcagaggatctacgatgaaaggaccatatacaagaagagaatgcttgccgctaag
caagatcttgagaatgccaccacacctgcagaaaccttggcattacaaaaggatgtgtcaaaattcaacaacatccaaat
ggcaagaaagatccaactcaacagcgcctatggtgccatcggaaatcaatacttccgatactactctctggcaaat
>AUG2012_g43_contig_9564_contig_9565
tctctttaccctcatctcattatgcagtacaacatctcacccgagacgttactcgaatcaaggcacccatcggctactgt
tgataagatacttaatcaagaactagatattgatgggaagtattgcgtatgtgctaacggtgctcagtatcgtaaggata
tacttgggttcctaccagaaatgatgcagaaaatctatgatgaacggaccatatacaagaagagaatgcttaagtctaag
caagctcttgaacatgccaccacatctacagagaccacatcattacaaaaggatatttcaaaattcaacaatatccaaat
ggcaagaaaaatccaacttaacagcgcctatggtgccatcggtaaccaatacttccgatactacaatctggcaaat
>AUG2013_g43_contig_3354_contig_3355
ccaggaatgaatgtagacaaattacttaataaggaagtagatacatctatattaaatggggtaacactaacacctaatgg
tgctttgtttaaaacagataagaagggattcttacctgaactgatggaaactatgtacaacgacagagtcaagtacaaga
aactgatgattgaggcaaagaaagaatatgaaagaactaaagataaacgacttctcaaagatatatcaagatataataac
atccagatggccaagaagatttcacttaatagtgcatatggtgctattggtaataattggtttcgttatttcaaccta
>DEC2009meta_g43_contig_10384_contig_10385
agtctgtatcctcaccttattatgcagtataatatttccccagagaccctcgtcgaacaacgtcatccaaaagttacagt
tgatcgaatccttaaggaggaactaactttcgacaaagactattgtgtctgtgccaacggtgctcaataccgtaaagata
tccatgggttcttacccgaaatcatgcagaagatctatgatgaacgtaccatttacaagaaaaggatgctacaagcaaag
cagcatcttgaacatgccaagacacctgcagagaccttggcactacaaaaagatatatcaaagttcaacaacatccaaat
ggcaagaaagatccaactcaactctgcctatggtgccattggaaaccaatacttcagatactacaatctggcaaat
>DEC2009meta_g43_contig_3888_contig_3889
tcgctgtatccacaccttatcatgcagtataacatctcaccagaaacccttgtgcccggcagtgaagtgaaagagggtat
ggttgatggcattcttgatgagaaaatcaggaatactactgaccactgtatgactccaaacggcgcatttttccgtaagg
atgttaggggatttctgccagagataatggagaatgtttataatgatcgtgtcaaatataagaaacttctgctcgaagct
aaacaagagtatgagaacactggtgaccccgcactactcaaaaagatatctcggtacgacaacatccagatggcgaagaa
gatttctcttaattccgcttatggcgcaattggtaataactactttcgttattttgatctc
>DEC2009meta_g43_contig_90_contig_91
tctctgtatcctcacttgatgatgcagtataatatttcacctgaaactttgattgaggagaagcatccatcagttactgt
tgataaaattctcaataaagaacttacctttgagatgtataaagattatgctgtgtgtgctaatggtgccatgtatagga
aggacattaagggtttcctgcctgaattgatggagaagatgtatgctgaacgagtcatctttaagaaacgaatgcttact
gccaagcagcagtacgagaagacgcctactgtggcacttgaaaaggaaatcgctagatgtaacaacattcaaatggcgaa
gaagattgctcttaatagtgcttatggcgctatcggtaatcaatatttcaggtactttaagttagcaaat
>DEC2010_g43_contig_12830_contig_12831
tctttgtatccacacttgattatgcagtataatatttcaccagaaacaatgaagtctgaacaaactgtaccaggcatgtc
agttgataaacttcttaacaaagaggttgatacatcggttcttgataatgtgacaatgacacctaatggtgctttgttta
atacaaacaaacaaggtttcctaccagagatcatggcaaagatgtatgaagatcgggttaagtacaaacagtatatgtta
gaggcaaaacaaaattatgtaaatacaaaagatgctaaatatattaaacaaatatctaagtttaataatattcaaatggc
aaaaaagatttcactaaactctgcttatggtgcgattggaaacaattggtttagatactat
>DEC2010meta_g43_contig_38_contig_39
tccctatacccacatttgattatgcagtataatatttctccagaaaaaattattggtatgaaatcaaatggtattaatgt
gaataaaatgttgaacgaaacaacgcctctaacatatcttaaaactgaaggtgcaacgataacacctaatggcgcattat
tcaaaactgatagtgaaggttttttacctaaactattaggcaagatgtataatgatcgtgtatattataagaaaaaaatg
ttagaggcgaaaaaagaatacaacaaaacaaaagatcctaaactacaaaatgaaatatctcgttgtcataatatacaatg
ggcaaagaagattgcattgaatagtgcttacggtgccatcggcaatcaatactttagatattatgat
>DEC2012meta_g43_contig_7084_contig_7085
agtttgtatcctcatctcattatgcaatataacatctctccagaaacccttgaagagagacgacatccaaccgccagtgt
tgaaggattgctcacccaaactatttccatcggagggaacagtgctgtgtgtgccaacggagcccaataccgcaaagata
taaaagggttcttgcctgagatgatgcagaagatctatgatgatcgtgtcatctataagaagaagatgatctctgctaag
aaacagtacgaaaagactggtgatgagaaactgcaagatgatatatctgcatttaataatatccagatggcacgtaagat
tcaattgaactctgcctatggtgctgttggcaatcagtattttagatactataat
>DEC2012meta_g43_contig_7598_contig_7599
tctctgtatcctcacctgattatgcaatataacatttcacctgaaactctgttggaaaatcgtcatcctaacgtttctgt
gaataaaattctcaaccaagagactaactttgagttgtataaagacaactcagtatgtgcaaatggtgcaatgtttcgaa
aggacataaaaggatttcttcctgaactgatggagaagatgtatggggatcgagttgtattcaagaaaagaatgcttcaa
gccaagcagcagtatgagaagaatcctactaaattccttgaaaaagaaattgcacgttgtaacaacattcagatggcaaa
gaagatctctttgaactctgcttatggtgctatcggcaacgaacacttcaggtattatcgtcttgctaat
>FEB2010meta_g43_contig_118_contig_119
agtttgtatcctcatctcattatgcagtacaacatctcgccagagacgttactggaagaacggcacccaacggttaacgt
tgaccgaatccttaatgaggagatgaactttgagctttacaagagtaatgctgtctgtgcaaatggtgcgatgtatcgta
aagatattcgcggttttctaccagaactgatggagaaaatgtatggggacagggtgattttcaagaaacgaatgctacaa
gcaaaacaagcatatgaaaagaccccaaccaaagcactggagaaggagattgccaggtgtaacaatatccaaatggctaa
gaagatctctcttaacagtgcttatggcgctatcggtaatcagtattttaggtactacaaacttgccaat
>FEB2010meta_g43_contig_92_contig_93
agtctatatccacaccttattatgcaatataatatctcccctgagacacttatagacgagagacatccacaggtatcagt
agagaagattcttaacaaggattttgtagcacataaggagtatgcagtctgtgctaacggtgctcagtatcgtaaagaca
tacatggattcctccctaagataatgcagaagatatatgatgagagaaagatatttaagaagaaaatgattgcctgcaaa
cagaagtttgaggagacaggtaacactagtctattgaatgatatatccacatataataacattcaaatggcaagaaaaat
acaacttaacagtgcctatggtgctattggaaaccagtacttccgttactacaacttggcaaac
>FEB2011_g43_contig_46_contig_47
agtctgtatcctcatcttattatgcaatataatatttccccagagacccttgttgatgaaaaacatcccagcacaacagt
tgatagaatacttaaggaagaattaacttttgaaatgtataaagactatgcagtttgtgctaatggtgcaatgtatagga
aagatgtgaaaggatttcttcctgagttgatggaaaagatgtatgcagagagggtcatctttaagaaaagaatgctccaa
gcaaaacaagagtatgaaaagactccaactaaagcacttgagaaagagattgccaggtgcaacaatattcaaatggctaa
gaagatctctcttaatagtgcttatggcgctatcggtaatcagtattttaggtactacaaacttgccaat
>FEB2012meta_g43_contig_20_contig_21
agtctatatcctcatttgattatgcaatataatatttcaccagaaactttggtggaaacaaaacatcctagtgcaaatgt
tgatggactcctcaatcaggagatagatataagtggtgaatatgcaacttgtgcaaatggtgctcagtataggaaagata
taaaaggatttcttcctgagttaatggaaaagatgtatgcagaaagagttgtctttaagaaaagaatgttagaagcaaaa
caagcatatgaaaaaactccaactaaatcccttgagaaagaaattgccagatgcaataatatccaaatggctaagaagat
ctctcttaactctgcttatggcgctatcggtaaccagtattttaggtactacaaacttgccaat
>FEB2012meta_g43_contig_3082_contig_3083
tctttgtaccctcatttaattatgcaatataatctatcacctgaaaccttattaaaaagtaaaaatcaaaatattaatgt
tgatgatatgttagaaaaaacaaaattaaatctaatagaaaaaactactatgacaccaaacggtgcattatttaaaacaa
ataaacaagggtttctccctgcgatgatgcaagaactttataatgatagagtgatttataaaaagaaaatgttacaagca
caacaagattatgaagatacaaaagatgaaaaatatgttaaacttattagtcgttataataatattcaaatggccagaaa
gatttcattaaattcagcttatggtgcgattggtaatcaatggtttcgttattatgatattgcgatt
>FEB2012meta_g43_contig_84_contig_85
tctctgtaccctcacctcatcatgcagtacaacatctcaccagaaactctggttgagaggcgacacccatcggtgtctgt
tgacaaactgctgaacaaggaggttgagatcagtggagagtatgctgtgtgtgctaacggtgctcagtaccgtaaagata
tacatggtttcctacctgaaatgatgcaaaggatctacgatgaacggaccatatacaagaagagaatgcttcacgctaag
cagtctcttgaaaatgccaccacacctaaggaaaccgtggcactacaaaaagatattgcaagatacaccaatatccaaat
ggcaagaaagatccaactcaacagtgcctatggtgccatcggaaaccaatacttccgatacttcaatctggcaaat
>FEB2013meta_g43_contig_1368_contig_1369
tcattgtatccacacctcatcatgcagtataatatctctcctgagacccttctagatgatcgtgtgagcggtattaatgt
agataaactactaaaccgtgagattgatacaagcaccttagatggcgttactatgtgtcctaacggaactttgtttacta
cgaagaagcagggtttccttcctaagttgatgcagaaaatctatacggagcgcacaatttacaagaagaagatgcttgct
gctaagcaagagtatgagaatactaaagatcctcaacttgttaaagacattgccaagtataataacattcagatggcacg
taagatccaactgaactctgcttatggtgctattggtaatgaatactttaggtacttccgactagagaac
>FEB2013meta_g43_contig_8_contig_9
tccctataccctcacctcattatgcagtacaacctctcgccagagacgctgctaccccgtcgtcacccgtctgcaaacgt
cgatagactacttgcccaagaggtagacacgagtgccttggagggggtcacactgtgtgctaacggcacctattacacca
ccaaaaagcagggattccttcccaaactgatggagaagatctatcaagaacgaaccatctacaagaagaggatgctcgct
gccaagcagcagtatgagaagactcccacagttgaactacagaaggaaatctctcgctgtaacaacatccagatggcaag
gaagatccagttgaacagtgcttatggtgctatcggcaatgaacacttccgttactatcgtctagagatt
>FEB2014_g43_contig_8_contig_9
agtctatatcctcatttgattatgcaatataatatttcaccagaaactttggtggaaacaaaacatcctagtgcaaatgt
tgatggactcctcaatcaggagatagatataagtggtgaatatgcaacttgtgcaaatggtgctcagtataggaaagata
taaaaggatttcttcctgagttaatggaaaagatgtatgcagaaagagttgtctttaagaaaagaatgttagaagcaaaa
caagcatatgaaaaaactccaactaaatcccttgagaaagaaattgccagatgcaataatatccaaatggctaagaagat
ctctcttaactctgcttatggtgctatcggtaatcagtattttaggtactacaaacttgccaat
>JAN2012meta_g43_contig_12320_contig_12321
tctctttatcctcatctcatcatgcagtacaacatctccccagaaaccttacttgacgcaagacacccaacagcaactgt
tgataagattcttactcaagaactagatattgatgggaagtattgtgtatgtgcaaacggtgctcagtatcgtaaggaca
tacttgggttcctaccagaaatgatgcagaagatttacgatgaacggaccatatacaagaagagaatgcttaagtctaag
caagctcttgaacatgccaccacatctacagagaccttggcattacaaaaggatatttcaaaattcaacaatatccaaat
ggcaagaaaaatccaactcaacagtgcctatggtgccatcggaaatcaatacttccgatattacaatctggcaaat
>JUL2009meta_g43_contig_5914_contig_5915
tctctctaccctcatcttattatgcagtacaacatctcacccgagacattactcgatgcgagacacccaacagcaactgt
tgataagatacttaatcaggaactagatattgatgggaagtattgtgtatgtgctaacggtgctcagtatcgtaaggaca
tacttgggttcctaccagaaatgatgcagaagatttacgatgaacggaccatatacaagaagagaatgcttaagtctaag
caagctcttgaacatgccaccacatctacagagaccttggcattacaaaaggatatttcaaaattcaacaatatccaaat
ggcaagaaaaatccaacttaacagcgcctatggtgccatcggtaaccaatacttccgatactacaatctggcaaat
>JUL2011meta_g43_contig_146_contig_147
tctctatatcctcacctcattatgcagtacaatatatcaccagaaactctgttggatagaaaacatccatcagcaactgt
agataaaattcttagtaaaagtatttctgttgatggtgactattgtgtttgtgcaaatggggcacagtttagaaaagata
tacgtggatttcttccagagttgatggacaagatctataacgaacgtgtcatctacaagaagaaaatgcttgttgctaaa
caggagaatgaaaagaaccctagtgctcaacttgaaaaagacatctcaaagtttaacaacatccagatggcacgtaagat
ccaacttaacagtgcttatggtgctatcggcaatcagtatttcagatactttaagcttgccaat
>JUL2012meta_g43_contig_14_contig_15
agtctatatcctcacctgattatgcaatacaatatctcaccagaaactttgctggaagaaaggcatccaacagcatcagt
agataaaatccttaatgaagaaatcaactttgagttgtataaggataatgcagtctgtgcaaatggtgctatgttccgta
aggatgtgcgtgggttcttgccagaactgatggagaagatgtatggcgatagggttatctttaaaaagaaaatgcttaag
gcaaagcaagattatgaaaagaccccaacgaaagcacttgagaaggaaatctctaggtgtaataatattcagatggctaa
gaagatttcgcttaactctgcttatggtgccatcggtaatcagtattttaggtactaccaactggccaat
>JUL2012meta_g43_contig_17268_contig_17269
tcactatatccgcatttgattatgcaatataatatttctccagagactctacaggataagaaacatccaagtgcaacagt
ggacaggttgttaaatcaagaagacacatttgaattgtataaggactttgctgtctgtgccaatggtgcaatgtatagta
aggataagaaaggattcttacctgagttgatggagaagatgtataaagaacgtgtcatctttaagaagagaatgatcaaa
gcgaagaaagaatatgaaaaatctcctaccaaagatcttgagaaagagattgcaagatgcaacaatgttcagatgtctaa
gaagattgctctcaactctgcctatggtgcgattggtaatcagtacttccgttactataaacttgctaat
>JULY2009_g43_contig_5130_contig_5131
tcattgtatccacatttaattatgcaatataacatatcaactgaaacactttactcacagaagaaagtgccagatatgtc
agttgataaactactagatagaaaggtagacacatcaatactgaaaggtgttacacttacacctaatggtgcattgttta
aaacaaacaaaagaggatttttgcctgaaatgatgcaaaccatgtatgatgatagagtgaagtataagaaactcttatta
caggcaaagcaagaatatgagaatactaaagaacctagactactcaaagacatttcaaaatataataatatccagatggc
taagaagatttcactcaatagtgcatatggtgctcttgggaatgtttggtttcgttattatgatttg
>JULY2013_g43_contig_3546_contig_3547
agtctataccctcatcttatcatgcagtataacctctcaccagagaccctgctcccaaaccgacaccctacagcaactat
tgataagttgcttgagaaagagatagacacatctggtattactgattgtcttgctgctaatggcactctgtataaaaatg
atgagatgggatttcttcccatgatgatgcagaaaatgtatgattctcgtgtcatctataagaagaagatgcttgaagcc
aagcagcagtatgagaagactcctactattgaattgaagaaagagattgctcgctgcaataacatccagatggcaaagaa
gatctctttgaactctgcttatggtgctatcggcaacgaacactttagatactatcgtcttgctaat
>JUN2009meta_g43_contig_32_contig_33
agtctatatccacatttgatcatgcaatacaatatttcaccagagactttacttgaacagagacatccatcagttacagt
tgataaaatcctcgatgaagatattacatttgaaatgtataaagataatgctgtatgtccaaatggtgcaatgtatcgta
aagacaaaagaggttttcttccagaactaatggaaaagatctataaggatcgcaccatatacaagaaaaagatgttggag
gcaaagcaacagtatgagaaaacaaaaaccaaaacattggagaaggagatcgcaaggtgcaataatatccaaatggcacg
gaagatccaacttaactctgcttatggtgctattggtaatcaatactttcgttattacaaacttgcgaac
>JUN2010meta_g43_contig_0_contig_1
tctctgtacccccatcttattatgcagtacaacatctcaccagagaccttacaaaatactagacacccttcggttaccgt
tgataaaatcctgaacgaagagattaactttgaattatataaggataatgccgtttgtgccaacggttctatgtatcgta
aggataagcgtggattccttccagagttgatggataagatctacaaggatcgcaccgtctataagaagaagatgttacaa
gcgaaacaagaatatgaaaagactccaactaaaacacttgagaaggaaatcgccagatgtaataacatccaaatggcgcg
taaaatccaactcaactctgcttatggtgctattggtaatcaatactttcgctattataaacttgctaat
>JUN2010meta_g43_contig_178_contig_179
tctctgtatcctcatctcattatgcagtacaacatctcgcccgagacactactcgacaagagacattcaacagcaactgt
tgataagatacttgataaagaactagagattgatggtgagtatgctgtgtgtgccaatggtgctcagtatacaaaagaga
agcatgggtttcttcctcagatgatgaagaagatgtatgacagtcgtgtcattttcaagaagagaatgatcaaggcaaag
caacagtatgagaaaactcctactgtcgaactcatgaaagagattgctcgctgtaataatatccagatggcaaagaagat
ttctttgaactctgcttatggtgctatcggcaacgaacacttcagatactttcgtcttgctaat
>JUN2010meta_g43_contig_502_contig_503
tctctgtatcctcatctcattatgcagtacaacatctcccccgagacgctcatggatgagcgacacccaacggttacagt
tgataaaatacttaatcaagaaatagtattcgatggggatggttgtgtgtgtgctaacggtgctcaataccgtaaggata
cacttggattccttccacaaatgatgcaaagaatctatgatgaaaggaccatttacaagaagagaatgcttgccgctaag
caaaatctcgaagatgccaccacacctgcagaaaccttggcattacaaaaggatgtgtcaaaattcaacaacatccaaat
ggcaagaaagatccaactcaacagcgcctatggtgccatcggaaatcaatacttccgatactactctctggcaaat
>JUN2010meta_g43_contig_52_contig_53
tctctttatcctcatctcattatgcagtacaacatctctcccgagacgttactcgatgaaaaacatccaacggttaacgt
tgatcgaatccttaatgaagaaataacatttgagttgtataaggataatgcggtatgtcctaatggagccatgtaccgca
aagatgttcgtgggttcttaccagaactcatggagaagatgtacggtgatcgtgtcatctttaagaaaaagatgctcaag
gcaaagcaagaatatgaaaaaacaccaactaaagcattggagaaagagattgcacgttgcaacaatatccaaatggctaa
gaagatctctcttaacagtgcttatggcgctatcggtaatcagtattttaggtactacaaacttgccaat
>JUN2012meta_g43_contig_130_contig_131
agtctgtatcctcatcttatcatgcagtacaacatctcaccagagacgttacaggataccagacacccatcgtctacggt
tgatagaatacttaatcaagaaataaattttgatgactgtaaggaatttgccgtatgtcctaatggatccatgtatcgaa
aagatgttcgtggatttttacctgaattaatggagaagatttacaatgagcgtaaaatttttaagaagaagatgctcacg
gcgaagaaagcgtgggaaaagacacctactaaagagttggagaaggagattgcgaggtgcaacaacatacaaatggcgcg
gaagattcaactgaactctgcttatggtgctattggtaatcaatactttaggtattacaaactagcaaat
>JUNE2011_g43_contig_7808_contig_7809
tctctctatcctcatctcattatgcagtacaacatctctcccgagaccctcatcgacgccagacatcccacgtctactgt
tgatagaatccttgagaaaacgctagatattgatggggagtattgtgtatgtgctaatggtgctcagtatcgaaaagaca
tacatgggttccttccaaaaatgatgcagaagatctatgatgaacggaccatatacaagaagagaatgcttaagtctaag
caagctcttgaacatgccaccacacctacagagaccacatcactacaaaaggatatttcaaaattcaacaatatccaaat
ggcaagaaaaatccaacttaacagcgcctatggtgccatcggtaaccaatacttccgatactacaatctggcaaat
>MAR2013meta_g43_contig_1926_contig_1927
tcattgtatccacatcttatcatgcaatacaacatatcaccagaaacacttgtatcacaaaacaaaattccaaaaataaa
agttgataggttgttaaacaaagagtttgatacgactcaattaaataaaaatcatactataacacccaatggtgcattat
ttaaaacaaatacaaaagggtttctaccagaaattatggagaacatgtataatgacagagtgacattcaaacgtaagatg
ttggaggcaaaacaagaatatgaaaatactaaagactcaaaattacttaaagacatttcgagatacaacaacattcaaat
ggctaaaaagatttcactcaactctgcttatggtgctatcggtaatgtatactttaggtattacaatctt
>MAR2013meta_g43_contig_74_contig_75
agtctttatcctcatctcattatgcaatataatatttccccagagacccttgttgatgagaaacatcccagcactacagt
tgatagaatacttgaggaagaattaacttttgagatgtacaaggactatgcagtttgtgctaatggtgcaatgtatagga
aagatgtgaaaggatttcttcctgagttgatggaaaagatgtatgcagaaagggtcatctttaagaaaagaatgctccaa
gcaaaacaagagtatgaaaaaactccaactaaagcactagaaaaagagattgctagatgtaataacattcaaatggctaa
gaagatctctcttaatagtgcttatggcgctattggtaatcagtattttaggtactacaaacttgccaat
>MAY2009meta_g43_contig_14_contig_15
agtctgtatccccatcttattatgcaatacaacatctcaccagagacactccaagataccaggcatccatcagcaactgt
tgataagatacttgatcagcaaataacttttgagatgtataaggacagtgcggtatgtgctaatggtgctatgtatcgta
aagatgttcgtggatttcttcctgaattgatggaaaagatctataaagatcgaactgtctttaaaaagaagatgctccag
gcaaagcaagactatgagaagactgcaaccaaagaattagagaaagagattgccagatgtaataatattcagatggcacg
taagattcaacttaatagtgcttatggtgctattggtaatcagtatttcaggtattataaacttgctaat
>MAY2009meta_g43_contig_86_contig_87
agtctataccctcatcttatcatgcagtataacctctcaccagagaccctgctcccaaacagacaccctacagcaactgt
tgacaagttgcttgagaaagagatagacacatctgacttgtctaattgtcttgctgccaacgggactctatacaagaatg
atgagcagggattcttacccatgatgatgcagaagatgtatgactctcgcgtcatctataagaagaagatgcttgaagca
aagcagcagtatgagaagacaccgacgattgaactgaagaaagagatctctcgatgtaataacatccagatggcaaagaa
gatctctttgaactctgcttatggtgctatcggtaacgaacacttccgatacttccgactagaaatt
>NOV2010meta_g43_contig_728_contig_729
tcactatatccacatttgattatgcaatataatatttcaccagaaacattagttgcaaatgaaaaagttaaaaacatgtc
tgttgagaaaatgctaaataaaagtgtagatacatctgttttaaaagatgcgactatgacaccaaatggtgctttgttta
aaacaactcaaaaaggatttctacctgaactcatgcaaaagatgtatgatgacagagtaaaatttaaacagttaatgttg
gaggcaaaaaaagattatgaaagaactaaagacccaaaacttaaaaaaacaatttcaaaattcaataacatccaaatggc
caaaaagatttctcttaatagtgcatatggcgctattggtaatgtctggtttaggtattataatctt
>APR2010meta_g43_contig_1756_contig_1757
tcattgtatccacatttaattatgcaatataacatatcaactgaaacactttactcacagaagaaagtgccagatatgtc
agttgataaactactagatagaaaggtagacacatcaatactgaaaggtgttacacttacacctaatggtgcattgttta
aaacaaacaaaagaggatttttgcctgaaatgatgcaatccatgtatgatgatagagtgaagtataagaaactcttatta
caggcaaagcaagaatatgagaatactaaagaacctagactactcaaagatatttcaaaatataacaatatccaaatggc
taaaaagatttcactcaatagtgcatatggtgctcttgggaatgtttggtttcgttattatgatttg
>APR2011meta_g43_contig_10634_contig_10635
agtttgtaccctcatcttattatgcagtacaacatctccccagagaccctcttggatgagagacacccaacggttacagt
tgataaaatacttaatgaggaaataaactttgagttgtacaagaacaatgcggtatgtgctaatggtgccatgtatcgca
aagatgttcgtggattcttaccagaactcatggataagatgtataatgaacgtgtaatctttaagaagagaatgcttcag
gcaaagcaagaatatgagaagacacctactaaggcactggagaaagagatttcccggtgtaacaatatccagatggctaa
gaagatctcactcaactctgcttatggtgctatcggtaatcagtattttaggtactataatctggccaat
>APR2011meta_g43_contig_16172_contig_16173
tctctatatcctcacttgattatgcagtacaacatttcacctgagacattagttgaagataaacatcctacagtcactgt
ggataaaatcttgaatgaacctattctctatgatgagaagtatgctctatgtgcaaatggtgctcagtataggaaagact
tccaaggatttcttcctaagttgatgcagaaaatgtatgatgatcgtgtcatcttcaagaagaaaatgcttattgcaaaa
caagcatatgaaaatacaccttctacagatctttctaaggaaatttctcgttgtaataatatccagatggcaaagaagat
ctctttgaactctgcttatggtgctattggcaacgaacactttagatactatcgtcttgctaat
>APR2011meta_g43_contig_3038_contig_3039
tcactatatccacatttgattatgcaatataatatttcaccagaaacattagttgcaaatgaaaaagttaaaaacatgtc
tgttgagaaaatgctaaataaaagtgtagatacatctgttttaaaagatgcgactatgacaccaaatggtgctttgttta
aaacaactcaaaaaggatttctacctgaacttatgcaaaagatgtatgatgacagagtaaaattcaaacagttaatgttg
gaggcaaagaaagattatgaaagaactaaagacccaaaacttaaaaaaacaatttcaaaattcaataacatccaaatggc
caaaaagatttctcttaatagtgcatatggcgctattggtaatgtctggtttaggtattataatctt
>APR2011meta_g43_contig_60_contig_61
tctttgtatcctcatctcattatgcagtacaatatctcgcccgagactttacaggaatctagacatccaacagttacagt
tgataagatccttgaaaagcaggtcacgatagacggtgagtatgctgtgtgtgctaatggagctcagtatcgtaaagata
agcacgggttcctgccacaaatgatgaagaagatgtatgacagtcgtgttatattcaagaagagaatgatcaaggcaaag
caggagtatgaaaaaactcctactgtcgaactcatgaaagagattgctcgctgtaataacattcagatggcaaagaaaat
ttctctcaactctgcttatggtgctatcggtaacgaacactttcgatactatcgtctagcaaat
>APR2011meta_g43_contig_618_contig_619
tctttgtatcctcatctcattatgcagtacaatatctcgcccgagactttacaggaatctagacatccaacagttacagt
tgataagatccttgaaaagcaggtcacgatagacggtgagtatgctgtgtgtgctaatggagctcagtatcgtaaagata
agcatgggttcctgccacaaatgatgaagaagatgtatgactctcgtgttatattcaagaagaggatgatcaaggcaaag
caacagtatgagaaaactcctactgttgaactcatgaaagagatcgcccgttgtaataatattcagatggcaaagaagat
ctctttgaactctgcttatggtgctattggtaaccaatatttccgttattacaaactagaaaac
>APR2013meta_g43_contig_11202_contig_11203
tctctatatcctcatcttattatgcaatataacatctctccagagacgttacttccggagcgacacccatcggctacagt
tgatagaattcttaatcaagagataaactttgaactgtacagtgataatgctgtttgtgctaatggttccatgtatcgga
aagataagagaggatttcttcccgagttgatggataagatctataaggatcgaaccgtctataaaaagaagatgttgcag
gcgaaacaacagtatgaaaagactccaactaaaacacttgagaaggaaatcgccagatgtaataacatccaaatggcgcg
taaaatccaactcaactctgcttatggtgctattggcaatcaatactttcgctattataaacttgctaat
>APR2013meta_g43_contig_11480_contig_11481
tcactatacccacatttaattatgcaatataatatttcaccagaaacattagttgcaaaccaaaaagttaaaaacataac
tgttgataaaatgttagataaaaaaatagatacatctatattaaaaggtgcaactatgacaccaaatggtgctttgttta
aaacaactcaaaaaggatttctacctgaacttatgcaaaagatgtatgatgacagagtaaaattcaaacagttaatgttg
gaggcaaagaaagattatgaaagaactaaagacccaaaacttaaaaaaacaatttcaaaattcaataacatccaaatggc
caaaaagatttctcttaatagtgcatatggcgctattggtaatgtctggtttaggtattataatctt
>APRIL2011_g43_contig_10254_contig_10255
agcttgtatcctcatctcattatgcagtacaacatctcacccgagacactactcgacaaaagacattcaacagttacagt
tgataagatccttgagggcgaagtagagattgatggtgagtatgctgtgtgtgctaatggagctcagtatcgtaaagata
agcacgggttcctgccacaaatgatgaagaagatgtatgacagtcgtgttatattcaagaagaggatgatcaaggcaaag
caggagtatgaaaaaactcctactgtcgaactcatgaaagagattgctcgctgtaataacattcagatggcaaagaaaat
ttctctcaactctgcttatggtgctatcggtaacgaacactttcgatactatcgtctagcaaat
>APRIL2011_g43_contig_2420_contig_2421
tcactatatccacatttgattatgcaatataatatttcaccagaaacattagttgcaaatgaaaaagttaaaaacatgtc
tgttgagaaaatgctaaataaaagtgtagatacatctgttttaaaagatgcgactatgacaccaaatggtgctttgttta
aaacaactcaaaaaggatttctacctgaactcatgcaaaagatgtatgatgacagagtaaaatttaaacagttaatgttg
gaggcaaaaaaagattatgaaagaactaaagacccaaaacttaaaaaaacgattgcaaaatttaacaacatccaaatggc
taaaaagatttctcttaatagtgcgtatggtgctattggtaataactggtttaggtattataatatt
>APRIL2011_g43_contig_626_contig_627
agtttgtatcctcatcttattatgcaatataatatatccccagagacacttattgaggaaaagcatccctcagcaacagt
tgatagaatacttgaggaaaagataagttttgaaatgtataaggactatgcagtttgtgctaatggtgcaatgtatagaa
aggatgtgaagggattcctccctgaactgatggagaagatgtatgcagagagggtcatcttcaagaagagaatgcttcaa
gcaaaacaagcatatgaaaaatccccaactaaaaaactggagaaagagattgcaaggtgcaataatattcaaatggctaa
gaagatctctcttaactctgcttatggcgctatcggtaatcagtattttaggtactacaaacttgccaat
>APRIL2013_g43_contig_84_contig_85
tctctctatcctcaccttattatgcaatacaacatctctcccgagacgttacaggacaccaggcacccatcaactaccgt
taataagatacttaatcaagaactgacatttgatgactataaggattatgcggtttgtgctaatggcgcaatgtatcgta
aggacatcaaaggattcttacccaaattaatggagaagatgtatggtgaccgtgttatcttcaagaagaaaatgcttgcg
gcaaagcagcagtacgagaagaatcctactaaggcacttgaaaaggaaatcgctagatgtaacaacattcaaatggcgaa
gaagatttctcttaactctgcttatggtgctattggtaatcaatacttcaggtattttaaactagcaaac
>AUG2009_g43_contig_2706_contig_2707
tctctatatccacaccttattatgcaatacaacatctctccagagaccctgtttgaaaaaaacctcaacttgggttctga
tgcaatcgacaagattattgatggtgagatggatatgtccaaacttccaacagattttaccgcaacaccaaacggtgctg
tgttctcaaagcatgaacttgggttcttgcctgagatgatgcaagagatgtataatgatagaaccatttacaaaaagaag
atgttggacgccaaacaaaaatatgaagatacaaaggatgctaaatatctaaaagatgtttcgaagttcactaacatcca
gatggctcgtaagatttcattgaactctgcttatggtgcgattggtaatgagtggtttcgttattatgacttgaggatt
>AUG2009_g43_contig_354_contig_355
ccacatttgattatgcagtacaatatttctcctgaaacattgcatgaccaaagacacccgagtgcaaatgtatctaaact
gcttaacgaagagattgatactagttcgctatcggaacaaactctagctgctaatggtactttatatactactaagtacc
aaggatttttacctaagctgatgcaaaaaatctatgatgaacgagtcatctacaagaaaaagatgctatcagctaagcaa
gaatatgaaaacaatccaacagttgaactgaagaaagagattgctaggtgcaataacattcagatggcacgtaagattca
actcaattctgcttatggtgctattggtaatgagcactttcgttattatcgattagaaatg
>AUG2009meta_g43_contig_1382_contig_1383
agtttgtatccgcatttaataatgcagtataatatttcacctgaaactttagtgtctaaagatgagaaagttccaggaat
gaatgtagacaaattacttaataaggaagtagatacatctatattaaatggggtaacactaacacctaatggtgctttgt
ttaaaacagataagaagggattcttacctgaactgatggaaactatgtacaacgacagagtcaagtacaagaaactgatg
attgaggcaaagaaagaatatgaaagaactaaagataaacgacttctcaaagatatatcaagatataataacatccagat
ggccaagaagatttcacttaatagtgcatatggtgctattggtaataattggtttcgttatttcaaccta
>AUG2010_g43_contig_2480_contig_2481
tctgttgatgagttgttggaaaagaaacatgacctgtcaccactcaaaggtgcaaatgtaacttgtacacctaatggtgc
attgttcagaacgaaggaacaaggctttcttccacagatgatgcaagagatgtacaatgaccgtaccatctacaagaaaa
agatgttgacggcaaaacaacaatatgaagataccaaagaccccaagtatctaaacgatgtcagtcgttatcataacatc
cagatggcaagaaagatttcattgaactctgcctatggtgcgattggtaatgagtggtttcgttattatgatttgaggat
t
>AUG2010_g43_contig_4818_contig_4819
agtctgtatcctcatcttatcatgcaatacaacatctctccagagacgttacttgatgagagacatcccacagcaacagt
ggatagaatacttaatgaagagataaactttgagttgtataaagataatgcggtctgtgccaatggtgcaatgtaccgca
aagatgttcgtgggttcctaccagaacttatggataagatgtatagtgagcgggtaatctttaagaaacgaatgcttcag
gcaaagcaagcatatgagaaaacacctactaagacactggaaaaagagattgcacgatgcaacaatatccagatggctaa
gaagatttcactcaactctgcttatggtgctatcggtaatcagtattttaggtactataatctggccaat
>AUG2010_g43_contig_50_contig_51
tctctgtatcctcatctcattatgcagtacaatatttcacccgagacactactcgaccagagacattcaacagttacagt
tgataagatccttgagggcgaagtagagattgatggtgagtatgctgtgtgtgctaatggagctcagtatcgtaaagata
agcacgggttcctgccacaaatgatgaagaagatgtatgacagtcgtgttatattcaagaagagaatgatcaaggcgaag
caacagtatgagaaaactcctactgttgaactcatgaaagagattgcccgttgtaataacatccagatggcaaagaagat
ctctttgaactctgcttatggtgctattggtaacgaacacttcagatactatcgtcttgctaat
>AUG2010_g43_contig_7696_contig_7697
tccctgtatccacaccttatcatgcagtacaatctctcaccagagacattgaaaccatctagacatcctacagttactat
tgataggatgttgaacaaggaagttgaactgaatctggttggtgaaactgtgtgtgctaatggtacattgtatgatacta
atactagagggttcttgcctgagctgatggataagatctatcaggaacgtactatctacaagaaacgtatgctcaaggca
aagcaggagtatgaacaaactcctactactgatcttaagaaagagatctctcgctgtaacaat
>AUG2010meta_g43_contig_1088_contig_1089
tctctgtatcctcatctcattatgcagtacaatatttcacccgagacactactcgaccagagacattcaacagttacagt
tgataagatccttgagggcgaagtagagattgatggtgagtatgctgtgtgtgctaatggagctcagtatcgtaaagata
agcacgggttcctgccacaaatgatgaagaagatgtatgacagtcgtgttatattcaagaagagaatgatcaaggcgaag
caacagtatgagaaaactcctactgttgaactcatgaaagagattgcccgttgtaataacatccagatggcaaagaagat
ctctttgaactctgcttatggtgctattggtaatgaatacttcaggtatttccgaattgcaaat
>AUG2010meta_g43_contig_1590_contig_1591
tctctgtaccctcacctcatcatgcagtacaacatctcaccagaaactctggttgagaggcgacacccatcggtgtctgt
tgacaaactgctgaacaaggaggttgagatcagtggagagtatgctgtgtgtgctaacggtgctcagtaccgtaaagata
tacatggtttcctacctgaaatgatgcaaaggatctacgatgaacggaccatatacaagaagagaatgcttcacgctaag
cagtctcttgaaaatgccaccacacctaaggaaaccgtggcactacaaaaagatattgcaagatacaccaatatccaaat
ggcaagaaagatccaactcaacagtgcctatggtgccatcggaaaccaatacttccgatactacaatctggcaaat
>AUG2010meta_g43_contig_1994_contig_1995
tcactatatccacatttgattatgcaatataatatttcaccagaaacattagttgcagataaagcagttaaaaacatgtc
agttgaaaagatgttaaataaagaggtagatacatcaatattaaaagatgcaacaatgacaccgaatggtgctttgttta
aaataacacaaaaaggtttcttaccagaactcatgcaaaagatgtatgacgatagagttaagttcaaacaattaatgctt
gaggcacaaaaagattatgaaaaaacaaaagacccaaaattacaaaagacaattgccaagttcaataatattcagatggc
taaaaagatttcactcaatagtgcatacggcgctatcggcaatgtgtggtttaggtattacaatctt
>AUG2010meta_g43_contig_256_contig_257
tcattgtatccacacttgattatgcaatacaatatgtcaccagaaacacttgttactggtaactacatgaaacttgatgt
agatacgatgttgaaagaaacaccaattgatattccagagagatgtaccattacaccaaatggtgcattgtatcgcactg
acaagaggggtttccttccagagatgatgcaagatatctatgatgaccgtactatctacaagaaaaagatgttgcaggca
aaacaagactatgttgataccaaagaccccaagtatcaaaagtacataagtcgttatcataacattcagatggcaagaaa
gatttcactgaactctgcctatggtgcgattggtaatcagtacttcagatattatgaccttgcgatt
>AUG2010meta_g43_contig_38_contig_39
tctctctatcctcaccttattatgcaatacaacatctctcccgagacgttacaggacaccaggcacccatcaactaccgt
taataagatacttaatcaagaactgacatttgatgactataaggattatgcggtttgtgctaatggcgcaatgtatcgta
aggacatcaaaggattcttacccaaattaatggagaagatgtatggtgaccgtgttatcttcaagaagaaaatgcttgcg
gcaaagcagcagtacgagaagaatcctactaaggcacttgaaaaggaaatcgctagatgtaacaacattcaaatggcgaa
gaagatttctcttaactctgcttatggtgctattggtaatcaatacttcaggtattacaaactagcaaat
>AUG2010meta_g43_contig_452_contig_453
tccctatacccacatttgattatgcagtataatatttctccagaaaaaattattggtatgaaatcaaatggtattaatgt
gaataaaatgttgaacgaaacaacgcctctaacatatcttaaaactgaaggtgcaacgataacacctaatggcgcattat
tcaaaactgatagtgaaggttttttacctaaactattaggcaagatgtataatgatcgtgtatattataagaaaaaaatg
ttagaggcgaaaaaagaatacaacaaaacaaaagaacctaaactacaaaatgaaattgctcgttgtcataatatacaatg
ggcaaagaaaattgcattgaatagtgcttacggcgccatcggcaatcaatactttaggtattatgat
>AUG2010meta_g43_contig_5888_contig_5889
tctctctaccctcaccttattatgcagtacaacatctctccagagacactccttgaggaacgtcatcccacggttacggt
tgatcgaatccttaatgaagaaataaattttgaactgtataaaaataatgcggtatgtgccaatggtgcaatgtaccgta
aagatgttcgtgggttcttaccagaactcatggagaagatgtatggagatcgtgtaatctttaagaagagaatgcttcag
gcaaagcaagaatatgagaagacacctactaaggcactggagaaagagattgcacggtgcaacaatatccagatggctaa
gaagatttcacttaactctgcttatggtgctatcggtaatcagtattttaggtactataaattggccaat
>AUG2010meta_g43_contig_6540_contig_6541
tctctttatcctcatctcattatgcagtacaacatctctcccgagacgttactcgatgaaaaacatccaacggttaacgt
tgatcgaatccttaatgaagaaataacatttgagttgtataaggataatgcggtatgtcctaatggagccatgtaccgca
aagatgttcgtgggttcttaccagaactcatggagaagatgtatggagatcgtgtaatctttaagaagagaatgcttcag
gcaaagcaagaatatgagaagacacctactaaggcactggagaaagagattgcacggtgcaacaatatccagatggctaa
gaagatttcacttaactctgcttatggtgctatcggtaatcagtattttaggtactataaattggccaat
>AUG2011_g43_contig_34_contig_35
agtctatatccgcatttgattatgcagtataatatttcaccagaaactttacttgaaacaaaacacccaacagttacagt
tgataaaattctcaatgaagaattgacatttgagatgtatcaagacaatgctgtttgtgctaatggtgcaatgtatcgta
aagatgttcgtgggttcttgccagaacttatggagaagatgtataatgaaagggtgatttttaaaaagagaatgatcact
gcaaagaagcaatatgaaaagacaaagacaaaagaccttgagaaagaaattgcaaggtgcaacaatattcaaatggcaaa
gaagatttctcttaactctgcctatggtgcaattggcaatcaatactttcgttattacaaactagcaaat
>AUG2011meta_g43_contig_10_contig_11
agtctttatcctcaccttattatgcaatataacatctctccagaaactattctggatgagaaacatcccagcgtcagcgt
tgataagatcttgaatgaagagatttcatttgaaatgtataaagataatgcaatctgtgctaatggcgcaatgtatcgta
aagatgtaaagggttttctaccagaattgatggagaaaatgtatggagatcgcgttatcttcaaaaagaagatgcttgta
gctaaacagcagtatgaaaaaactcctactgttgcacttgagaaagaaatttcacgatgcaacaacattcaaatggcgaa
gaagatctctcttaactctgcttatggtgctattggtaatcaatactttaggtattacaaactagcaaat
>AUG2011meta_g43_contig_22_contig_23
agtctgtatcctcacctgattatgcaatataatatctcaccagaaactttgctggaagaaaggcacccaacagcatcagt
agataaaatccttaatgaagaaatcaactttgagttgtataaggataatgcagtctgtgcaaatggtgctatgttccgta
aggatgtgcgtgggttcttgccagaactgatggagaagatgtatggcgatagggttatctttaaaaagaaaatgcttaag
gcaaagcaagattatgaaaagaccccaacgaaagcacttgagaaggaaatctctaggtgtaataatattcagatggctaa
gaagatttcgcttaactctgcttatggtgccatcggtaatcagtattttaggtactaccaactggccaat
>AUG2011meta_g43_contig_484_contig_485
tctttgtatcctcacctcattatgcagtacaacatttctcccgaaactctcaaggacaaacgacatccagaagctacggt
tgatagaatacttcgtaaggagataaacattgacggcgagtatgctgtgtgtgctaatggcgcacagtacacaaaagaga
agcatgggtttcttcctcagatgatgcagaagatgtatgactctcgtgtcatcttcaagaagcggatgatcaaagcaaag
caacagtacgagaagactcctactgttgaactcatgaaagagatcgcccgttgtaataatattcagatggcaaagaagat
ctctttgaactctgcttatggtgctattggtaatgaatacttcaggtatttccgaattgcaaat
>AUG2011meta_g43_contig_4_contig_5
tctctctatcctcaccttattatgcaatacaatatctctccagagacactccgagagaccaggcacccatcagttaccgt
tgataagatacttaatcaagaactgacctttgaattatataaagacagcgcagtgtgtgctaatggtgccatgtatcgta
aagatgtccgtggatttctacccgaactgatggagaagatttataaggatcgcaccatctacaagaagaagatgcttatt
gcaaaacaagattatgaaaaaactccgactaaggcattggagaaagagattgcacgatgcaacaacattcagatggctcg
caagattcaactcaactctgcatatggtgctattggtaatcaatatttccgttactacaaactggccaat
>AUG2012_g43_contig_13210_contig_13211
tctctctaccctcaccttattatgcagtacaacatctctccagagacactccttgaggaacgtcatcccacggttacggt
tgatcgaatccttaatgaagaaataaattttgaactgtataaaaataatgcggtatgtgccaatggtgcaatgtaccgta
aagatgttcgtgggttcttaccagaactcatggagaagatgtatggagatcgtgtaatctttaagaagcgaatgcttcaa
gcaaagcaagaatatgagaagacacctactaaggcactggagaaagagatttcccggtgtaacaatatccagatggctaa
gaagatctcactcaactctgcttatggtgctatcggtaatcagtattttaggtactataaattggccaat
>AUG2012_g43_contig_14774_contig_14775
agcctgtatcctcatcttattatgcagtacaacatctctccagagacgttacttgacgaaaaacatccaacagcaacagt
tgataaaatacttaatgaagaaataaactttgaattgtataaagataatgcagtgtgcgccaatggtgcaatgtaccgca
aagatgttcgcgggttcttaccagaacttatggataggatgtatagtgagagggtaatttttaagaaacgaatgcttcag
gcaaagcaacagtatgagaagacacctactaaggcactggagaaagagattgcacggtgcaacaatatccagatggctaa
gaagatttcactcaactctgcttatggtgctatcggtaatcagtattttaggtactataaattggccaat
>AUG2012_g43_contig_7594_contig_7595
agtctgtaccctcatcttattatgcagtacaacatatcaccagaaaccctcttggacgaaaagcatccaacagcaacagt
tgataagatactttctgaggagataagttttgagatgtataaggacaatgctgtttgtccgaatggtgctatgttccgta
aagataagaaggggttcttgcctgagttgatggagaagatgtatggtgagagagttatcttcaagaagcgtatgcttaaa
gccaagcaagagtttgagaagactcctactgatacacttaagaaagaaatctccagatgtaacaacattcaaatggcgaa
gaagatttctcttaactctgcttatggtgctattggtaatcaatacttcaggtattataaactagcaaac
>AUG2012meta_g43_contig_2322_contig_2323
tctctgtatccacatttgattatgcaatataatatatcaacagaaacacttgtatcacaaaacaaagtacctaatgtaaa
agtagacaagttattgaacaaagagtttgatacaagtaagttagataagaatcatactatgacacctaacggtgcaatat
tcagaactgacaagaaaggttttcttccacaacttatggaagatatgtataataccagaactgaatacaaaagaaagatg
ttggaggctaaacaagaatatgaaaacactaaagataaaaaactacttaaagacatttcgaagtacaacaacattcaaat
ggctaaaaagatttcactcaactctgcttatggtgcaatcggtaatgcatactttaggtattacaatcta
>AUG2012meta_g43_contig_420_contig_421
tcattgtatccacacttgattatgcaatacaatatgtcaccagaaacacttgttactggtaactacatgaaacttgatgt
agatacgatgttgaaagaaacaccaattgatattccagagagatgtaccattacaccaaatggtgcattgtatcgcactg
acaagaggggtttccttccagagatgatgcaagatatctatgatgaccgtactatctacaagaaaaagatgttacaggca
aaacaagattatgttgacaccaaagaccccaagtatcaaaagtacataagtcgttatcataacattcagatggcaagaaa
gatttcattgaactctgcttatggtgcgattggtaatcaatactttagatattatgaccttgcgatt
>AUG2012meta_g43_contig_44_contig_45
agtctgtatcctcacctgattatgcaatataatatctcaccagaaactttgctggaagaaaggcacccaacagcatcagt
agataaaatccttaatgaagaaatcaactttgagttgtataaggataatgcagtctgtgcaaatggtgctatgttccgta
aggatgtgcgtgggttcttgccagaactgatggagaagatgtatggcgatagggttatctttaaaaagaaaatgcttaag
gcaaagcaagattatgaaaagaccccaacgaaagcacttgagaaggaaatctctaggtgtaataatattcagatggctaa
gaagatttcgcttaactctgcttatggtgccatcggtaatcagtattttaggtactacaaactggccaat
>AUG2012meta_g43_contig_5304_contig_5305
tcactgtatcctcatcttataatgcagtataatatatctcctgagactgttcttgatgaacggtttccctcagtatctgt
tgataaactgttgaatgaggaggtagatctatcaggtctcaaggatgttactgtgtgtcctaatggtgccatgtttacca
caaagaaacgtggtttcttacccaaattgatggagaaaatttacaatgaacgagtcatcttcaagaagaaaatgcttgag
gcgaagaaggagtatgaaaagacccctacaaagagtcttgaaaaggaaatcgcaaggtgtaacaacatccaaatggcgaa
aaagattcaacttaacagtgcctatggtgctatcggtaacaactattttcgttattatatgcttgcgaat
>AUG2012meta_g43_contig_6_contig_7
tcactgtatccgcatttgattatgcaatacaatatctccccagaaacattacaggaaaagagacatcctagtgccacagt
ggataaacttctcaatcaagagattacttttgagatgtataaggaatatgcagtttgtgccaacggtgcaatgtttagta
aggacaagaaaggtttcctacctgagttgatggagaagatgtataatgaacgtgtcatcttcaagaagaggatgatcaaa
gcaaaacaagcctatgaaaaaacccctactaaagaacttgaaaaggagattgcaagatgcaacaacgtccaaatgtccaa
gaagattgcccttaacagtgcttatggtgctattggtaatcaatactttcgctattataaacttgctaat
>AUG2013_g43_contig_10458_contig_10459
gaaacacttaagaaagtaagagaactttctagtcaagtgaatgtagataaacttcttaatcaagaactagatttagaacc
tttgaaaaaaaataatcttactataacagcaaacggggcactctatcgtagagtaaaaggtatgctaccagaactgatgg
aaaagatttacaaggatcgaaccatctataaaaagaagatgcttattgcaaaacgggattatgaaaaaactccgactaag
gcattggagaaggagattgcaagatgcaacaatattcagatggctcgcaagattcaactcaactctgcttatggtgccat
tggtaatcagtattttaggtattataaacttgcaaat
>AUG2013_g43_contig_508_contig_509
tctctgtatcctcatcttattatgcagtacaacatctctcccgagaccttacaggaatctagacatccaacagttacagt
tgataagatccttgaaaagcaggtcacgatagacggtgagtatgctgtgtgtgctaatggagctcagtatcgtaaagata
agcatgggttcctgccacaaatgatgaagaagatgtatgactctcgtgttatattcaagaagaggatgatcaaggcaaag
caacagtatgagaaaactcctactgttgaactcatgaaagagatcgcccgttgtaataatattcagatggcaaagaagat
ctctttgaactctgcttatggtgctattggtaaccaatatttccgttattacaaactagaaaac
>AUG2013_g43_contig_522_contig_523
tctctgtatcctcatcttattatgcagtacaacatctctcccgagaccttacaggaatctagacatccaacagttacagt
tgataagatccttgaaaagcaggtcacgatagacggtgagtatgctgtgtgtgctaatggagctcagtatcgtaaagata
agcatgggttcctgccacaaatgatgaagaagatgtatgactctcgtgttatattcaagaagaggatgatcaaggcaaag
caacagtatgagaaaactcctactgttgaactcatgaaagagatcgcccgttgtaataatattcagatggcaaagaagat
ctctttgaactctgcttatggtgctatcggcaacgaacacttcagatactttcgtcttgctaat
>AUG2013_g43_contig_6554_contig_6555
agtctataccctcatcttatcatgcagtataacctctcaccagagaccctgctcccaaaccgacaccctacagcaactat
tgataagttgcttgagaaagagatagacacatctggtattactgattgtcttgctgctaatggcactctgtataaaaatg
atgagatgggatttcttcccatgatgatgcagaaaatgtatgattctcgtgtcatctataagaagaagatgcttgaagcc
aagcagcagtatgagaagactcctactattgaattgaagaaagagattgctcgctgcaataacatccagatggcaaagaa
gatctctttgaactctgcttatggtgctattggtaacgaacacttcagatactatcgtcttgctaat
>AUG2013_g43_contig_806_contig_807
tctctatatccacatttaattatgcagtataatctttcaccagaaacacttgtatctggtaattttatcaaagatttaaa
agttgatagtatattaaaaggtattgatttaaacttaccagacaatacaactatcacaccaaacggtgcgttgtatcgta
aagacataaaaggtttcttgccagagatgatgcaagacatttatgatgaccgtactatttacaagaaaaagatgttgaaa
gcaaaacaagattatgaagatacgaaagatgctaaatacttaaagtatattagtcgttataataatattcagatggcacg
aaagatttcacttaactctgcttatggtgcaattggtaatcaatactttcgttattatgaccttgcgatt
>DEC2009_g43_contig_1598_contig_1599
tccctatacccacatttgattatgcagtataatatttctccagaaaaaattattggtatgaaatcaaatggtattaatgt
gaataaaatgttgaacgaaacaacgcctctaacatatcttaaaactgaaggtgcaacgataacacctaatggcgcattat
tcaaaactgatagtgaaggttttttacctaaactattaggtaagatgtataatgatcgtgtatattataagaaaaaaatg
ttagaggcgaaaaaagaatataacaaaacaaaagatcctaaactacaaaatgaaattgctcgttgtcataatatacaatg
ggcaaagaagattgccttaaatagtgcttatggtgcaatcggtaatcaatactttagatactatgac
>DEC2009_g43_contig_174_contig_175
agtctatatccacaccttattatgcaatataatatctcccctgagacacttatagatgagagacatccacaggtatcagt
agagaagattcttaacaaggattttgtagcacataaggagtatgcagtctgtgctaacggtgctcagtatcgtaaagaca
tacatggattcctccctaagataatgcagaagatatatgatgagagaaagatatttaagaagaaaatgattgcctgcaaa
cagaagtttgaggagacaggtaacactagtctattgaatgatatatccacatataataacattcaaatggcaagaaaaat
acaacttaacagtgcctatggtgctattggaaaccagtacttccgttactacaacttggcaaac
>DEC2009_g43_contig_22546_contig_22547
agtctgtatcctcatcttattatgcagtataatatttccccagaaacccttgttgaaaagaggcatccatccgctacagt
taatggactcctctcgcagaagatagatgttccaaaagagtatgctttatgtgccaatggtgcacagtatcgtaaagata
tacatggattcttaccagagatgatgaagaagatatacgatgaacgtgtgcaatctaaaaaacttatgatcctagcaaag
caggagtatcagaagacacctactaaagaactagagaagagtatcagtaagtataacaacatacagatggcacgtaagat
tcaattgaacagtgcttatggtgctattggtaatcaatactttaggtactataatttacgtaat
>DEC2009meta_g43_contig_1162_contig_1163
agtctgtatcctcatctcatcatgcagtataatatttcccccgaaacgctcgtagatagaagacacccaactgctacggt
tgctagaatactaggacaaaaggaagaggtaaatccaaaatacgcactctgtgcaaatggtgctatgtatcgtaaagaca
tacatggtttcttacctgagattatgcagaagatatacgatgaacgtgtacaatctaaaaaacttatgctcatggcaaag
caagcatatgaaaagacacccactaaagaactagagaaaagcatcagtaagtataacaacatacagatggcacgtaagat
tcaattgaacagtgcttatggtgctattggtaatcagtatttcagatattttaatatcgtcaat
>DEC2009meta_g43_contig_16780_contig_16781
agtctgtatcctcatcttattatgcagtataatatttcaccagagacccttgttgaaaggagacatccatctgctacagt
taatggactcctctcgcagaaggtagatgttccaaaagagtttgcattgtgtgccaatggtgcacagtatcgtaaagata
tacatggattcttaccagagatgatgaagaagatatacgatgaacgtgtgcaatctaagaaactcatgattctagcaaag
caggagtatcagaagacacctactaaagaactagagaagagtattagtaagtataacaacatacagatggcacgtaagat
tcaattgaacagtgcttatggtgctattggtaatcaatactttaggtactataatttacgtaat
>DEC2009meta_g43_contig_214_contig_215
agtctctaccctcaccttattatgcaatacaatatctcgccagagaccctcacggatgacagacacccaacagttacagt
tgatcgaatacttcaaaaagaggtagagattgatggtaagtttgctgtgtgtgctaatggagcacagtatcgtaaagatc
agcacgggttcttgccgttgatgatgcagaagatgtatgactctagggtcatcttcaagaagaagatgatcaaagcaaag
caagagtatgaaaagaatccatcacttgaactcacgaaagagattgctagatgtaataacatacaaatggcaaagaagat
ttctttaaactctgcttatggtgctattggtaatgagcacttcaggtattataggttggcaaac
>DEC2009meta_g43_contig_240_contig_241
tccctataccctcacctcattatgcagtacaacctctcgccagagacgctgctaccccgtcgtcacccgtctgcaaacgt
cgatagactacttgcccaagaggtagacacgagcgccttggagggggtcacactgtgtgctaacggcacctattacacca
ccaaaaagcagggattccttcccaaactgatggagaagatctatcaagaacgaaccatctacaagaagaggatgctcgct
gccaagcagcagtatgagaagactcccacagttgaactacagaaggaaatctctcgctgtaacaacatccagatggcaag
gaagatccagttgaacagtgcttatggtgctatcggcaatgaacacttccgttactatcgtctggagatt
>DEC2009meta_g43_contig_6510_contig_6511
agtctatatccgcatttgattatgcaatataatatctcaccagaaactttacttgaaacaaagcatccatcagttacagt
tgataaaatcctcaatgaagaacttacttttgagatgtatcaggacaatgcaatttgtgctaatggtgcaatgtatcgaa
aagatgttcgtggtttcttaccagaacttatggaaaagatgtataatgaaagggtcatctttaaaaagagaatgattact
gcaaagaagcaatatgaaaagacaaaaacaaaagaccttgaaaaagaaattgcccgttgtaataatattcagatggcaaa
gaagatttctcttaactctgcctatggtgcgattggtaatcaatactttcgttattataaattagcaaat
>DEC2009meta_g43_contig_7880_contig_7881
agtctgtatcctcatcttattatgcagtataatatttccccagaaacccttgttgaaaagaggcatccatccgctacagt
taatggactcctctcgcagaagatagatgttccaaaagagtatgctttatgtgccaatggtgcacagtatcgtaaagata
tacatggattcttaccagagatgatgaagaagatatacgatgaacgtgtgcaatctaagaaactcatgattctagcaaag
caggagtatcagaagacacctactaaagaactagagaagagtattagtaagtataacaacatacagatggcacgtaagat
tcaattgaacagtgcttatggtgctattggtaatcaatactttaggtactataatttacgtaat
>DEC2010_g43_contig_2388_contig_2389
tcagttgataaactactagataaaaaggtagatacatcaatacttaaaggtgttacaattacacctaatggtgcattgtt
tagaacaaacaaaagaggatttttgcctgaaataatgcaatccatgtatgatgacagagttaagtataagaaactcttac
ttcaggcaaaacaagaatatgaaaatactaaagaacctagactactcaaagatatatcaaagtatcacaactttcaaatg
gctaaaaagatttcactcaatagtgcatatggtgctattgggaatgtttggtttcgttattatgacttg
>DEC2010_g43_contig_2468_contig_2469
agtttgtatccgcatttaataatgcagtataatatttcacctgaaactttagtgtctaaagatgagaaagttccaggaat
gaatgtagataaattacttaataaggaagtagatacatctatattaaatggggtaacactaacacctaatggtgctttgt
ttaaaacggataagaagggattcttacctgaactgatggaaactatgtacaacgacagagtcaagtacaagaaactgatg
attgaggcaaagaaagaatatgaaagaactaaagataaacgacttctcaaagatatatcaagatataataacatccagat
ggccaagaagatttcacttaatagtgcatatggtgctattggtaataattggtttcgttatttcaaccta
>DEC2010_g43_contig_2472_contig_2473
tcgctgtatccacacttgatcatgcaatataatatatcaccagagacattacttcctagtaagaaacaggatggtctggt
ggacaagattttggaaggtaagattactaacaagacgaaacattgcatgactcctaatggtgcgttctttcgcaaggaca
aacgtggattccttcctgagttgatggagaatatgtacaatgatcgtgtcaaatataaaaaacttatgttgcaagctgag
caagagtatgagaatacaaaggataaaaaactacttaaagacattgcgagatacaataacatccagatggccaagaagat
atcccttaatagtgcgtatggtgctattgggaataattggtttcgctattatgatctg
>DEC2010_g43_contig_3666_contig_3667
tctctttatccacacttgattatgcaatataacatatctccagaaacactttactcacaagataaagtcaaagatatgtc
agttgataaactactagatagaaaggtagatacatcaatacttaaaggtgttacacttacacctaatggtgcattgttta
aaacaaacaaaagaggatttttgcctgaaatgatgcaatccatgtatgatgatagagtgaagtataagaaactcttatta
caggcaaagcaagaatatgagaatactaaagaacctagactactcaaagacatttcaaaatataataatatccagatggc
taagaagatttcactcaatagtgcatatggtgctcttgggaatgtttggtttcgttattatgatttg
>DEC2010_g43_contig_7270_contig_7271
agtctatatccgcatttaattatgcaatataatatttctccagaaactttacttgagacaaagcacccatcagttacagt
tgataaaattctcaatgaagaactaacattcgagatgtatcaggataatgcaatatgtgctaatggtgcaatgtatcgaa
aggacgtaagagggttcttgccagaacttatggaaaagatgtataatgaaagggtgatttttaaaaagagaatgatcact
gcaaagaagcaatatgaaaagacaaagacaaaagaccttgagaaagaaattgcaaggtgcaacaatattcaaatggcaaa
gaagatttctcttaactctgcctatggtgcgattggtaatcaatactttcgatattataaactagcaaat
>DEC2010meta_g43_contig_384_contig_385
tcactatatccacatttgattatgcaatataatatttcaccagaaacattagttgcaaatgaaaaagttaaaaacatgtc
tgttgagaaaatgctaaataaaagtgtagatacatctgttttaaaagatgcgactatgacaccaaatggtgctttgttta
aaacaactcaaaaaggatttctacctgaactcatgcaaaagatgtatgatgacagagtaaaattcaaacagttaatgttg
gaggcaaagaaagattatgaaagaactaaagacccaaaacttaaaaaaacaatttcaaaattcaataacatccaaatggc
caaaaagatttctcttaatagtgcatatggcgctattggtaatgtctggtttaggtattataatctt
>DEC2011_g43_contig_936_contig_937
tctctgtatcctcatcttattatgcagtacaacatctctcccgagaccttacaggaatctagacatccaacagttacagt
tgataagatccttgaaaagcaggtcacgatagacggtgagtatgctgtgtgtgctaatggagctcagtatcgtaaagata
agcatgggttcctgccacaaatgatgaagaagatgtatgactctcgtgttatattcaagaagaggatgatcaaggcaaag
caacagtatgagaaaactcctactgttgaactcatgaaagagatcgcccgttgtaataacatccagatggcaaagaagat
ctctttgaactctgcttatggtgctattggtaaccaatatttccgttattacaaactagaaaac
>DEC2012_g43_contig_8800_contig_8801
tctctttatcctcatcttattatgcagtacaacatctcaccagagacgctcctggatgagagacatcccacagctacggt
tgatcgaatccttgaggaagaaataaactttgagttgtttaaagacaatgcggtgtgtgctaatggcgcaatgtaccgca
aggattttcgtgggttcttgccagaactgatggaaaagatgtatggagatcgtgttatcttcaagaagaaaatgcttgct
gccaaacaacaatatgaaaaaactcctaccaaagcacttgagaaagaaattgccagatgtaataacattcaaatggcaaa
aaagatttctcttaactctgcttatggtgctatcggtaatcagtatttccggtattacaaactagcaaat
>DEC2012meta_g43_contig_14112_contig_14113
agtctatatcctcaccttatcatgcagtataatatttccccagagactcttattgatgcaagacatccaaaggcaacagt
tgatcgaatactttctaaggaggaatctatacaaggtgattatgctgtatgtgcaaatggggcacaatatcgtaaggatg
tcagaggtttcctaccagagctgatggagaagatctacaaagatcgaacaatatataaaaagaagatgttggaggcaaag
caacaatatgaaaagacgaagacgaaaactcttgagaaagagatttccagatgtaacaacattcaaatggcgaggaagat
acaacttaatagtgcttatggtgctatcggcaatcagtactttcgttattacaaactagcaaat
>DEC2012meta_g43_contig_1734_contig_1735
agtctgtatcctcatcttattatgcagtacaatatctccccagagacactcagggaaagcagacatcccagtgcgagcgt
tgaggggattctaaatcaaaaggtagagattgataaacagtttgctacatgtgctaatggtgcacagtatcgtaaagacg
tgcatggtttcttaccagagatgatgaaaaagatgtatgactctagagtcatcttcaagaagagaatgattaaagcaaag
caacagtatgaaaaaactcctactgttgaacttacaaaagagattgctcgctgtaataatatacaaatggcaaagaagat
ttctctcaactctgcctatggtgctattggcaacgaacactttagatactataagacagcaaat
>DEC2012meta_g43_contig_206_contig_207
agtctgtatcctcatcttattatgcagtacaatatcagtccagagaccctctgggagactagacatcccagtgcgagcgt
tgaaaggatcttaaaacaagagattgatttcgatggaaagtttgctgtatgtgctaatggtgcacaatatcgtaaggaca
ttcatggtttccttccagagatgatgcagaagatctatgatgaacgcacgatatataaaaagaagatgttaatagcaaag
caagagaatgaaacaaaatcatccgatagactctcaaaagatattgctaaatttaataacatccaaatggcaagaaagat
ccaacttaactctgcctacggtgctatcggcaaccaatacttcagatactacaatcttgcgaac
>DEC2012meta_g43_contig_23432_contig_23433
tcactatatccacacctaattatgcaatataatatttcaccagaaacacttgtgggtcaagaaaaagtaaagggtatgtc
tgtagataaacttcttgataagaaagttgatacatcaatactaaaggatgctacactaactccaaatggtgctttgttta
aaactaccaaaagagggtttctgccagagattatgcagtctatgtatgatgatcgtgtgaagtataaaaaactaacttta
caggcaaaacaaaattatgaaaataccaaagaccccaaattacttaaagacatttccaaatataacaatattcaacttgc
taaaaagatttctctcaactctgcatatggtgctattgggaataattggtttcgttattatgatttg
>DEC2012meta_g43_contig_24190_contig_24191
tcactgtatccacatttaataatgcaatataacatttcacctgaaacaatgaagtcagaaaaaactgtaccaggtatgtc
agttgataaacttcttaataaagaagttgatacaaaggttcttaacaatgtgacgatgacacctaatggtgctttgttca
atacaaagaaacaaggtttcttaccagagatcatggcaaagatgtatgaagatagagttaagtataaacaatatatgtta
gaggcaaaacaaaattatgtaaatacaaaagatgctaaatatattaaacaaatatctaagtttaataatattcaaatggc
aaaaaagatttcactaaactctgcttatggtgcgattggaaacaattggtttagatactat
>DEC2012meta_g43_contig_5194_contig_5195
tcactatatccacatttgattatgcaatataatatttcaccagaaacattagttgcaaatgaaaaagttaaaaacatgtc
tgttgagaaaatgctaaataaaagtgtagatacatctgttttaaaagatgcgactatgacaccaaatggtgctttgttta
aaacaactcaaaaaggatttctacctgaactcatgcaaaagatgtatgatgaaagagtaaaattcaaacagttaatgttg
gaggcaaaaaaagattatgaaagaactaaagacccaaaacttaaaaaaacaatatcaaaatttaataacatccaaatggc
taaaaagatttctcttaatagtgcatatggtgctattggtaataactggtttaggtattataatctt
>DEC2012meta_g43_contig_5296_contig_5297
tcactatatccacatttgattatgcaatataatatttcaccagaaacattagttgcaaatgaaaaagttaaaaacatgtc
tgttgagaaaatgctaaataaaagtgtagatacatctgttttaaaagatgcgactatgacaccaaatggtgctttgttta
aaacaactcaaaaaggatttctacctgaactcatgcaaaagatgtatgatgaaagagtaaaattcaaacagttaatgttg
gaggcaaaaaaagattatgaaagaactaaagacccaaaacttaaaaaaacaatttcaaaattcaataacatccaaatggc
caaaaagatttctcttaatagtgcatatggcgctattggtaatgtctggtttaggtattataatctt
>DEC2012meta_g43_contig_784_contig_785
tctgttgataagattttgtctggttcctttattgctgatggtcgttatgccacagcagcaaatggtgctatgtatcgtaa
ggacaaacgtggattcttgcctgagttgatggataagatctatcaagaacgcacaatctataaaaagaggatgctaactg
ctagtcagaagatagaaaacttgtcggatggtgagtggcatcttaaatctgacttagaaaaggaagtgtctaggtgcaac
aacatccaaatggcacgtaagattcaacttaactctgcttatggtgccattggtaaccaatatttccgatattataagtt
ggaaaac
>DEC2012meta_g43_contig_9896_contig_9897
tctttgtatcctcacttgattatgcagtacaatatttcaccggagacattagttgaagataaacatcctacagtgactgt
ggataaaatcttgaatgaacctgttctctatgatgagaagtatgctctatgtgcaaatggtgctcagtataggaaagact
tccaaggatttcttcctaagttgatgcagaaaatgtatgatgatcgtgtcatcttcaagaagaaaatgcttattgcaaaa
caagcatatgaaaatacaccttctacagatctgtctaaagaaatttctcgttgtaataacatccagatggcaaagaagat
ctctttgaactctgcttatggtgctatcggcaacgaacacttcaggtattatcgtcttgctaat
>FEB2010_g43_contig_108_contig_109
agtctatatccacaccttattatgcaatataatatctcccctgagacacttatagatgagagacatccacaggtatcagt
agagaagattcttaacaaggattttgtagcacataaggagtatgcagtctgtgctaacggtgctcagtatcgtaaagaca
tacatggattcctccctaagataatgcagaggatatatgatgagagaaagatatttaagaagaaaatgattgcctgcaaa
cagaagtttgaggagacaggtaacactagtctattgaatgatatatccacatataataacattcaaatggcaagaaaaat
acaacttaacagtgcctatggtgctattggaaaccagtacttccgttactacaacttggcaaac
>FEB2010_g43_contig_4104_contig_4105
tcactatatccacatctaattatgcagtataatatttcttcagagacacttgtttcacaagaaaaaattaaaggtatgtc
tgttgacaaactgctaaagaaagaaacagacacatcttttatgaaaacaaaaactcttacaccaaatggtgcattgttta
atacaactaaaaaagggtttcttccagagattatggaaacaatgtacaacgacagagtgaagtataagaaactcatgttg
caatctaaacaagagtatgagaacaccaaagaccctaaactcctaaaagacatatcaaagtataataacattcagatggc
gaagaagatatcacttaactctgcttatggtgcgattggtaacgagtggtttcgatattatgattta
>FEB2010meta_g43_contig_3356_contig_3357
agtctatacccccatctcatcatgcaatacaatatctcaccagaaacactttgggagactagacatcctagtgcgagtgt
tgataagttattaaatcaagaagtagatctatcaggtgactttgcggtatgtgctaatggtgcacagtatcgtaaagata
aaaagggtttcttacctgagatgatggagaagatatacactgaacgtgtcatctataagaagagaatgatacaggcaaag
aaagactatgagaagtcgccctctaaacaattagagaaggacataagtaagtttaacaatatccagatggcaagaaagat
tcaattgaactctgcctatggtgctgttggtaatcagtattttaggtactataatcta
>FEB2010meta_g43_contig_5834_contig_5835
tctctgtatcctcatcttatcatgcaatacaacatctctccagagacgttacttgatgagagacatcccacagcaacagt
ggatagaatacttaatgaagagataaactttgagttgtataaagataatgcggtctgtgccaatggtgcaatgtaccgca
aagatgttcgtgggttcctaccagaactcatggataagatgtataatgaacgtgtaatctttaagaagcgaatgcttcaa
gcaaagcaggcatatgaaaaaactccaactaaaacactggagaaagagattgcacggtgcaacaatatccagatggctaa
gaagatttcactcaactctgcttatggtgctatcggtaatcagtattttaggtactataaactggccaat
>FEB2010meta_g43_contig_5948_contig_5949
tctctgtatcctcatcttatcatgcaatacaacatctctccagagacgttacttgatgagagacatcccacagcaacagt
ggatagaatacttaatgaagagataaactttgagttgtataaagataatgcggtctgtgccaatggtgcaatgtaccgca
aagatgttcgtgggttcctaccagaactcatggataagatgtatggagaccgtgtaatctttaagaaaagaatgcttcag
gcaaagcaacaatatgagaagacacctactaaggcactggagaaagagattgcacggtgcaacaatatccagatggctaa
gaagatttcactcaactctgcttatggtgctatcggtaatcagtattttaggtactataaactggccaat
>FEB2011_g43_contig_1556_contig_1557
tcactatatccacatctaattatgcagtataatatttcttcagagacacttgtttcacaagaaaaaattaaaggtatgtc
tgttgacaaactgctaaagaaagaaacagacacatcttttatgaaaacaaaaactcttacaccaaatggtgcattgttta
atacaactaaaaaagggtttcttccagagattatggaaacaatgtacaacgacagagtgaagtataagaaacttatgtta
cattctaaacaagaatatgagaataccaaagaccctaaacttctcaaagacatatcaaagtatcacaacattcagatggc
caagaagatatctcttaactctgcttatggtgcgattggtaatgagtggtttcgatattatgatttgagaatt
>FEB2011_g43_contig_1624_contig_1625
tctctgtatccacacttgattatgcaatacaacatttccccagaaacacttcttcccaaaactatgggatttgattctga
caaatctgttgatgagttgttgcaaaaacaacacgacttatctccactgaaaccagcatctgttacctgtacaccaaatg
gtgcgttgttcagaaccaaacaacagggattcttgcctgatatgatgcaagagatgtacaatgatcgtactatctacaag
aaaaagatgttgactgcaaaacaacaatacgaagatacgaaagatccaaagtatctcaatgatgtgtctcgttatcaaaa
catccagatggcaagaaagatttccttgaactctgcttatggtgcgattggtaatgaatggtttcgttattatgacttgc
gtatt
>FEB2011_g43_contig_318_contig_319
tccctatacccacatttgattatgcagtataatatttctccagaaaaaattattggtatgaaatcaaatggtattaatgt
gaataaaatgttgaacgaaacaacgcctctaacatatcttaaaactgaaggtgcaacgataacacctaatggcgcattat
tcaaaactgatagtgaaggttttttacctaaactattaggtaagatgtataatgatcgtgtatattataagaaaaaaatg
ttagaggcgaaaaaagaatacaacaaaacaaaagatcctaaactacaaaatgaaatatctcgttgtcataatatacaatg
ggcaaagaagattgcattgaatagtgcttacggtgccatcggcaatcaatactttagatattatgat
>FEB2011meta_g43_contig_340_contig_341
tctttgtatccacacttaatgatgcaatataatatttccccagaaacattaaaatctctggatacggtaaaaggtatgaa
ggtggacaaacttctaaacaaggaagttgatacatctattttcaaagataccactatgacaccaaacggtgcattattca
gaacagatacaaaaggttttcttccagagttgatggaaaacatgtacaatgatcgtgtcgtattcaagaagaagatgtta
caggcaaaacaagaatatgaagataccaaagaaccaaaactacttaaaaagatttctaagtatgataatattcagatggc
aagaaagattgcattgaacagtgcttatggtgctatcggtaatcagtatttcagatactactcccttgcaatg
>FEB2011meta_g43_contig_764_contig_765
tcactatatccacatctaattatgcagtataatatttcttcagagacacttgtttcacaagaaaaaattaaaggtatgtc
tgttgacaaactgctaaagaaagaaacaaacacatcttttatgaaaacaaaaactcttacaccaaatggtgcattgttta
atacaactaaaaaagggtttcttccagagattatggaaacaatgtacaacgacagagtgaagtataagaaactcatgttg
caatctaaacaagagtatgagaacaccaaagaccctaaactcctaaaagacatatcaaagtataataacattcagatggc
gaagaagatatcacttaactctgcttatggtgcgattggtaacgagtggtttcgatattatgattta
>FEB2012_g43_contig_1530_contig_1531
tctctgtatcctcatctcattatgcagtacaacatctcccccgagacgctcatggatgagcgacacccaacggttacagt
tgataaaatacttaatcaggaaatagtattcgatggggatggttgtgtgtgtgctaacggtgctcaataccgtaaggata
cacttggattccttccacaaatgatgcaaagaatctatgatgaaaggaccatttacaagaagagaatgcttgccgctaag
caaaatctcgaagatgccaccacacctgcagaaaccttggcattacaaaaggatgtgtcaaaattcaacaacatccaaat
ggcaagaaagatccaactcaacagcgcctatggtgccatcggaaatcaatacttccgatactactctttggcaaat
>FEB2012_g43_contig_168_contig_169
tctctctaccctcatcttattatgcaatacaacatctctccagagacgttacttgaggagagacacccatcagctacggt
tgatagaatccttaatcaagagataaactttgaactatacagcgataatgctgtttgtgctaatggttcaatgtatcgaa
aggacaagaggggatttcttccagagttgatggataagatctataaggatcgaaccgtctataaaaagaagatgttgcag
gcgaaacaacagtatgaaaaaactccaactaaaacgcttgagaaggaaatcgccagatgtaataacattcagatggcacg
aaagattcaactcaactctgcatatggtgctattggtaatcagtattttaggtattataaactggcaaat
>FEB2012_g43_contig_508_contig_509
tcactatatccacatctaattatgcagtataatatttcttcagagacacttgtttcacaagaaaaaattaaaggtatgtc
tgttgacaaactgctaaagaaagaaacaaacacatcttttatgaaaacaaaaactcttacaccaaatggtgcattgttta
atacaactaaaaaagggtttcttccagagattatggaaacaatgtacaacgacagagtgaagtataagaaactcatgttg
caatctaaacaagagtatgaggatactaaagaccctaaacttctcaaggatatatcgaagtatgataatatacaaatggc
caagaagatatcactcaactctgcttatggtgcgattggtaatcaatactttcgatactatgaccttgcgatt
>FEB2012meta_g43_contig_14916_contig_14917
tctctgtatcctcatctcattatgcagtacaatatttcacccgagacactactcgaccagagacattcaacagttacagt
tgataagatccttgagggcgaagtagagattgatggtgagtatgctgtgtgtgctaatggagctcagtatcgtaaagata
agcacgggttcctgccacaaatgatgaagaagatgtatgacagtcgtgttatattcaagaagagaatgatcaaggcaaag
caggagtatgaaaaaactcctactgtcgaactcatgaaagagattgctcgctgtaataacattcagatggcaaagaaaat
ttctctcaactctgcttatggtgctatcggtaacgaacactttcgatactatcgtctagcaaat
>FEB2012meta_g43_contig_3134_contig_3135
tctctgtatccacatttgattatgcaatataatatatcaacagaaacacttgtatcacaaaacaaagtacctaatgtaaa
agtagacaagttattgaacaaagagtttgatacaagtaagttagataagaatcatactatgacacctaacggtgcaatat
tcagaactgacaagaaaggttttcttccacaacttatggaagatatgtataataccagaactgaatacaaaagaaagatg
ttggaggctaaacaagaatatgaaaacactaaagataaaaaactacttaaagacatttcaagatacaacaacattcaaat
ggctaaaaagatttcacttaactctgcttatggtgcaatcggtaatgcatactttaggtatttcaattta
>FEB2012meta_g43_contig_3178_contig_3179
tctctgtatcctcatctaatcatgcagtataacatctcaccagagacattgtatggtcaagataaggttaaagatatgtc
tgtggacaaactactagataagacagtagacacttccatactcaagggtgtgacgcttacacctaatggtgcgttgttta
aaacaaacaaacaagggtttcttccagagattatgcagactatgtatgatgatcgtgtaaaatacaagaaacttacatta
caggcgaaacaagaatatgaaaacactaaagaccctaaactactcaaggatatatcaaagtataacaacatccagatggc
taagaaaatctctctcaatagtgcatacggtgctattggtaatgcttactttcgttactatgatctt
>FEB2012meta_g43_contig_44_contig_45
agtctatatccgcatttgattatgcagtataatatttcaccagaaactttacttgaaacaaaacacccaacagttacagt
tgataaaattctcaatgaagaattgacatttgagatgtatcaagacaatgctgtttgtgcaaatggtgcgatgtatcgta
aagatgttcgtgggttcttgccagaacttatggagaagatgtataatgaaagggtgatttttaaaaagagaatgatcact
gcaaagaagcaatatgaaaagacaaagacaaaagaccttgagaaagaaattgcaaggtgcaacaatattcaaatggcaaa
gaagatttctcttaactctgcctatggtgcaattggcaatcaatactttcgttattacaaactagcaaat
>FEB2012meta_g43_contig_56_contig_57
tctctatatcctcatcttattatgcaatacaacatctctccagagacgttacttgaggagagacacccatcagctacggt
tgatagaatccttaatcaagagataaactttgaactatacagcgataatgctgtttgtgctaatggttcaatgtatcgaa
aggacaagaggggatttcttccagagttgatggataagatctataaggatcgaaccgtctataaaaagaagatgttgcag
gcgaaacaacagtatgaaaagactccaactaaaacacttgagaaggaaatcgccagatgtaataacatccaaatggcgcg
taaaatccaactcaactctgcttatggtgctattggcaatcaatactttcgctattataaacttgctaat
>FEB2012meta_g43_contig_852_contig_853
tccctatacccacatttgattatgcagtataatatttctccagaaaaaattattggtatgaaatcaaatggtattaatgt
gaataaaatgttgaacgaaacaacgcctctaacatatcttaaaactgaaggtgcaacgataacacctaatggcgcattat
tcaaaactgatagtgaaggttttttacctaaactattaggcaagatgtataatgatcgtgtatattataagaaaaaaatg
ttagaggcgaaaaaagaatacaacaaaacaaaagatcctaaactacaaaatgaaatatctcgttgtcataatatacaatg
ggcaaagaagattgctcttaactcagcttatggtgctattggtaatcaatactttagatattatgat
>FEB2012meta_g43_contig_9226_contig_9227
agtctatatcctcaccttatcatgcagtataatatttccccagagactcttattgatgcaagacatccaaaggcaacagt
tgatcgaatactttctaaggaggaatctatacaaggtgattatgctgtatgtgcaaatggggcacaatatcgtaaggatg
tcagaggtttcctaccagagctgatggagaagatctacaaagatcgaacaatatataaaaagaagatgttggaggcaaag
cagcaatatgaaaagacaaagacgaaaacccttgagaaagagatttctagatgtaacaacattcaaatggcgaggaagat
acaacttaatagtgcttatggtgctatcggcaatcagtactttcgttattacaaactagcaaat
>FEB2013_g43_contig_18092_contig_18093
agtctgtatcctcaccttatcatgcagtataatatttccccagagacactcagggaagatagacatcccagtgcgagcgt
tgaagggttcttaaaacaggaggttgaggttgatggagattatgcagtttgtgcaaatggagcgcaatataggaaggatg
tgcgtgggttccttcctgaacttatggacaagatgtacaatgaaagggtcatcttcaagaagagaatgcttcaagcaaag
cagcagtatgagaagacaccatccaaggcacttgagaaggagatttctaggtgtaacaatatccagatggcaaagaagat
ctcacttaactctgcttatggtgctattggtaatcagtacttcaggtattataaacttgctaat
>FEB2013_g43_contig_18_contig_19
agtttgtatcctcatcttattatgcaatataatatatccccagagacacttattgaggaaaagcatccctcagcaacagt
tgatagaatacttgaggaaaagataagttttgaaatgtataaggactatgcagtttgtgctaatggtgcaatgtatagaa
aggatgtgaagggattcctccctgaactgatggagaagatgtatgcagagagggtcatcttcaagaagagaatgcttcaa
gcaaaacaagcatatgaaaaatccccaactaaaaaactggagaaagagattgcaaggtgcaataatattcaaatggctaa
gaagatctctcttaactctgcttatggcgctatcggtaaccagtattttaggtactacaaacttgccaat
>FEB2013_g43_contig_3366_contig_3367
tctttgtatcctcacctcattatgcagtacaacatttctcccgaaactctcaaggacaaacgacatccagaagctacggt
tgatagaatacttcgtaaggagataaacattgacggcgagtatgctgtgtgtgctaatggcgcacagtacacaaaagaga
agcatgggtttcttcctcagatgatgaagaagatgtatgactctcgtgtcatcttcaagaagcggatgatcaaagcaaag
caacagtacgagaagactcctactgttgaactcatgaaagagatcgcccgttgtaataatattcagatggcaaagaagat
ctctttgaactctgcttatggtgctattggtaatgaatacttcaggtatttccgaattgcaaat
>FEB2013meta_g43_contig_1400_contig_1401
tctctgtatccacacttgattatgcaatacaacatttccccagaaacacttcttcccaaaactatgggatttgattctga
caaatctgttgatgagttgttgcaaaaacaacacgacttatctccactgaaaccagcatctgttacctgtacaccaaatg
gtgcgttgttcagaaccaaacaacagggattcttgcctgatatgatgcaagagatgtacaatgaccgtactatctacaag
aaaaagatgttgactgcaaaacaacaatacgaagatacgaaagatccaaagtatctcaatgatgtgtctcgttatcaaaa
catccagatggcaagaaagatttccttgaactctgcttatggtgcgattggtaacgaatggttcagatactatgacttgc
gtatt
>FEB2013meta_g43_contig_2188_contig_2189
tctctttatccacacttgattatgcaatataacatatctccagaaacactttactcacaagataaagtcaaagatatgtc
agttgataaactactagatagaaaggtagatacatcaatacttaaaggtgtaacacttacacctaatggtgcattgttta
aaacaaacaaacgaggatttttgcctgaaataatgcaaaccatgtatgatgacagagtgaagtataagaaacttctatta
caggcaaagcaagattatgagaacactaagaactctaaactactcaaagatatatcaaaatataacaacatacaaatggc
aaaaaagatttcactcaatagtgcatatggtgctcttgggaatgtttggtttcgttattatgatttg
>FEB2013meta_g43_contig_4122_contig_4123
agtctataccctcatctcattatgcagtacaatatttccccagaaacattattggaagaacgtcatcccacagcaacagt
ggataaaatacttaatgaagaaataagttttgagttgtataaagataatgcggtgtgtgccaatggcgcaatgtaccgca
aagatgtacgtgggtttctgccagaactcatggagaaaatgtatggcgatcgtgtaatctttaagaagcgaatgcttcag
gcaaagcagcaatatgaaaaaactcctactaaggcactggagaaagagattgcacggtgcaacaatatccagatggctaa
gaagatttcactcaactctgcttatggtgctatcggtaatcagtattttaggtactataaactggccaat
>FEB2014_g43_contig_188_contig_189
agtctatatcctcatttgattatgcaatataatatttcaccagaaactttggtggaaacaaaacatcctagtgcaaatgt
tgatggactcctcaatcaggagatagatataagtggtgaatatgcaacttgtgcaaatggtgctcagtataggaaagata
taaaaggatttcttcctgagttaatggaaaagatgtatgcagaaagagttgtctttaagaaaagaatgttagaagcaaaa
caagcatatgaaaaaactccaactaaatcccttgagaaagaaattgccagatgcaataatatccaaatggctaagaagat
ctctcttaactctgcttatggtgctatcggtaatcagtattttaggtactataacctggccaat
>FEB2014_g43_contig_2424_contig_2425
agtctgtatcctcatcttattatgcagtataatatttccccagaaacccttgttgaaaagaggcatccatccgctacagt
taatggactcctctcgcagaagatagatgttccaaaagagtatgctttatgtgccaatggtgcacagtatcgtaaagata
tacatggattcttaccagagatgatgaagaagatatacgatgaacgtgtgcaatctaagaaacttatgatcctagcaaag
caagagtatcagaagacacctactaaagaactagagaagagtatcagtaagtataacaacatacagatggcacgtaagat
tcaattaaacagtgcttatggtgctattggtaatcagtatttcagatattttaatattgtcaat
>FEB2014_g43_contig_4208_contig_4209
tcactatatccacatctaattatgcagtataatatttcttcagagacacttgtttcacaagaaaaaattaaaggtatgtc
tgttgacaaactgctaaagaaagaaacaaacacatcttttatgaaaacaaaaactcttacaccaaatggtgcattgttta
atacaactaaaaaagggtttcttccagagattatggaaacaatgtacaacgacagagtgaagtataagaaactcatgttg
caatctaaacaagagtatgagaataccaaagaccctaaactcctaaaagacatatcaaagtataataacattcagatggc
gaagaagatatcacttaactctgcttatggtgcgattggtaacgagtggtttcgatattatgattta
>JAN2011meta_g43_contig_592_contig_593
tcgctgtatccacaccttatcatgcagtataacatctcaccagaaacccttgtgcccggcagtgaagtgaaagagggtat
ggttgatggcattcttgatgagaaaatcaggaatactactgaccactgtatgactccaaacggcgcatttttccgtaagg
atgttaggggatttctgccagagataatggagaatgtttataatgatcgtgtcaaatataagaaacttctgctcgaagct
aaacaagagtatgagaacactggtgaccccgcactactcaaaaagatatctaggtacaacaacatccaaatggcgaagaa
gatttctcttaattccgcttatggggcaattggtaataactactttcgttattttgatctc
>JAN2012meta_g43_contig_3224_contig_3225
tctctgtatcctcatcttatcatgcaatacaacatctcacctgagacgcttgttaacaaggacgctaaacttgttgaggg
tatggtagataagatgttggctggtgaagtcaagaacgacacagagtattgcatgacgcctaacggtgcattctttcgca
aggatgttcgtggatttctaccagaactaatggaaggtatgtataatgatcgtgtcaaatataaaagacggatgctcgac
gctcaacaagagtatgaaaacactggggagaagtctctacttaaagacattgcccgatacaacaacatccaaatggcgaa
gaagatttctcttaacagcgcatatggtgctattggtaacaattggtttcgttattttgatttg
>JAN2013_g43_contig_26_contig_27
tctctatatcctcacttgattatgcaatataatatttctccagagacacttattgataagaaacatccaacagcaaatgt
tgataagatacttaatcaagagatagatattagtaaagactatgctacttgtgctaatggtgcacagtatcgtaaagatg
ttcgtgggttcttaccagaacttatggataagatgtatagtgagagggtaatttttaagaaacgaatgcttcaggcaaag
caagaatatgagaagacacctactaaggcactggagaaagagattgcccggtgcaacaatatccagatggctaagaagat
ttcactcaactctgcttatggtgcaatcggtaatcagtattttaggtactataaactggccaat
>JAN2013meta_g43_contig_7094_contig_7095
tcattgtatccacatcttatcatgcaatataacatatcaccagagactcttcgtggacaagagaaggtcaagaacataac
tgtggacaaattacttgataggaaaataaacactactatattcaaaggtttaacactaacacctaatggtgcgttgttta
agacggatacaaaggggtttctaccagagattatggaaaatatgtacaatgacagggtgacatttaaacgtaagatgttg
gaggcaaaacaacaatatgaaaatactaaagaccctaaactacttaaagacatttcgagatacaacaacattcaaatggc
taaaaagatttcactcaactctgcttatggtgctatcggtaatgtatactttaggtattacaatctt
>JAN2014_g43_contig_6116_contig_6117
agtctgtatcctcatcttattatgcagtataatatttccccagaaacccttgttgaaaagaggcatccatccgctacagt
taatggactcctctcgcagaagatagatgttccaaaagagtatgctttatgtgccaatggtgcacagtatcgtaaagata
tacatggattcttaccagagatgatgaagaagatatacgatgaacgtgtgcaatctaagaaacttatgatcctagcaaag
caagagtatcagaagacacctactaaagaactagagaagagtatcagtaagtataacaacatacagatggcacgtaagat
tcaattgaacagtgcttatggtgctattggtaatcaatactttaggtactataatttacgtaat
>JUL2009meta_g43_contig_120_contig_121
agtctgtaccctcatctcattatgcagtacaatatctccccagagacgttactcgatgaaaaacatccaacggttaacgt
tgatcgaatacttaatgaagaaataacatttgagttatataaagataatgcggtctgtgccaatggtgcaatgtatcgta
aagatgttcgtgggttcttaccagaactcatggagaagatgtacggagaccgtgtgatctttaagaaaaagatgctcaag
gcaaagcaagaatatgaaaaaacaccaactaaagcattggagaaagagattgcacgttgtaacaatatccaaatggctaa
gaagatctctcttaacagtgcttatggcgctatcggtaatcagtattttaggtactacaaacttgccaat
>JUL2009meta_g43_contig_12652_contig_12653
tctctctatcctcacttgatcatgcaatacaacatctcaccagaaactctggtggatgaaaaacatcctacaattacggt
tgataagattctgaatgaaccagttctgtatgatgagaaatatgctttgtgtgcaaatggtgctcagtatagaaaagact
tccaaggatttcttccaaaactgatgcagaaaatgtatgatgatcgtgtcatcttcaaaaagaaaatgcttattgcaaaa
caagcatatgagaacacaccatcaacagatctttctaaagagatcgcccgttgtaataacatccagatggcaaagaagat
ttctttgaactctgcttatggtgctattggtaacgaacactttagatactatcgtcttgctaat
>JUL2009meta_g43_contig_12896_contig_12897
tctctgtatcctcatctcattatgcagtacaacatctcgcccgagacgctactcgacaaaagacattcaacagcaactgt
tgataagatacttgataaagaactagagattgatggtgagtatgctgtgtgtgctaatggtgctcagtatacaaaagaga
agcatgggtttcttcctcagatgatgaagaagatgtatgatagtagggttatcttcaagaagaggatgattaaagcgaag
cagcagtatgagaagacacctactgttgaactcatgaaagagattgctcgctgtaataatatccagatggcaaagaagat
ttctttgaactctgcttatggtgctattggtaacgaacactttagatactatcgtcttgctaat
>JUL2009meta_g43_contig_1936_contig_1937
tctctctatcctcaccttatcatgcagtacaatatctcgccagagaccctcttggaagagagacatccaacagcaacagt
tgataaaatacttcaacagacgctagatattgatggggagtattgtgtgtgtgctaacggtgcccaataccgtaaggaca
tccatgggttcttacctgaaatgatgcaagttatctacgatgaacgaacgatttacaagaagaggatgcttgccgcaaag
caagatcttgaacatgccaaaacacctgcagagacctcatcacttcaaaaggatgtgtccaagttcaacaacatccaaat
ggcaagaaagatccaacttaacagcgcctatggtgccatcggtaaccaatacttccgatactacaatctggcaaat
>JUL2009meta_g43_contig_22_contig_23
agtctgtatccccatcttattatgcaatacaacatctcaccagagacactccaagataccaggcatccatcagcaactgt
tgataagatacttgatcagcaaataacttttgagatgtataaggacagtgcggtatgtgctaatggtgctatgtatcgta
aagatgttcgtggatttcttcctgaattgatggaaaagatctataaagatcgaactgtctttaaaaagaagatgctccag
gcaaagcaagactatgagaagactgcgaccaaagaattagagaaagagattgcccgatgtaataatattcagatggcacg
taagattcaacttaatagtgcttatggtgctattggtaatcagtatttcaggtattataaacttgctaat
>JUL2009meta_g43_contig_284_contig_285
agtctgtacccacatttgattatgcagtacaatatttctcctgaaacattgcatgaccaaagacacccgagtgcaaatgt
atctaaactgcttaacgaagagattgatactagttcgctatcggaacaaactctagctgctaatggtactttatatacta
ctaagtaccaaggatttttacctaagctgatgcaaaaaatctatgatgaacgagtcatctacaagaaaaagatgctatca
gctaagcaagaatatgaaaacaatccaacagttgaactgaagaaagagattgctaggtgcaataacattcagatggcacg
taagattcaactcaattctgcttatggtgctattggtaatgagcactttcgttattatcgattagaaatg
>JUL2009meta_g43_contig_3352_contig_3353
tcattgtatccacatctaattatgcagtataatatatcaccagaaacacttgttgcacaaaacaaagtgcctgacatgag
tgtggataagttactcgatcagaagtttgatacaagtaaactacaaaaacatcatacgattacaccaaatggtgcccttt
ttagaacagataagagagggtttctaccagaattgatgcaaagtatgtatgatgacagagttaaatacaagaaactctta
ctaaaggcaaaacaagactatgaaaatactaaggacagtaaactactcaaagatatatcaaagtataataacatacaaat
ggctaaaaagatttctctcaactctgcatatggtgctcttgggaatgtttggtttcgttattatgatctt
>JUL2009meta_g43_contig_378_contig_379
agtctgtatcctcatcttattatgcagtataatatctccccggagacacttcgagataccagacacccaacagttaccgt
tgataagatacttaatgaggaattgacctttgagatgtataaggacagtgcggtgtgtgctaatggtgccatgtatcgca
aggatgttcgtgggttcttaccagaactgatggaaaagatctataaggatcgtaccatctacaaaaagaaaatgcttgct
gcgaaacaagattatgaaaaaactccttcgaagtcgttggaaaaagaaatcgcacggtgcaataatatccagatggcacg
caagattcaactcaactctgcatatggtgctatcggtaatcaatatttccgttactacaaactggtcaat
>JUL2009meta_g43_contig_7268_contig_7269
agtctgtatcctcatcttatcatgcagtataatatctcacccgaaacacttgttgaatctagacacccatcggctacagt
tgataagatacttgggcagacgctagatattaaaggagactactgtgtatgtgctaacggtgctcagtatcgtaaagaca
tacttggtttcctaccagaaatgatgcaaaagatttacgatgaaaggaccatatacaagaagagaatgcttaagtctaag
caagctcttgaacatgccaccacacctacagagaccacatcattacaaaaggatatttcaaaattcaacaatatccaaat
ggcaagaaaaatccaacttaacagcgcctatggtgccatcggtaaccaatacttccgatactacaatctggcaaat
>JUL2010meta_g43_contig_12_contig_13
tctctctaccctcaccttattatgcagtacaacatctctccggagacactccgagagaccaggcacccatcagttaccgt
tgataagatacttaatcaagaactgacttttgaactgtataaggacagcgcagtgtgtgcgaatggtgccatgtatcgta
aagatgttcgtgggttcctgcctgaattgatggagaagatttataaggatcgcaccatctacaagaagaagatgcttatt
gcaaaacaagattatgaaaaaactccgactaaggcattggagaaggagattgcacgatgtaataacattcagatggctcg
caagattcaactcaactctgcatatggtgctattggtaatcaatatttccgttactacaaactggccaat
>JUL2010meta_g43_contig_150_contig_151
tcattgtatccacacttgattatgcaatacaatatgtcaccagagacacttgttactggtaactatatgaaacttgatgt
tgatacgatgttaaaagaaacaccaattgatattccagacaggtgtactattacaccaaatggtgcattgtatcgaactg
ataagaagggtttcctttcagagatgatgcaagatatctatgatgaccgtactatctacaagaaaaagatgttgcaggca
aaacaagactatgttgataccaaagaccccaagtatcaaaagtacataagtcgttatcataacattcagatggcaagaaa
gatttcattgaactctgcttatggtgcgattggtaatcaatactttagatattatgaccttgcgatt
>JUL2010meta_g43_contig_3412_contig_3413
tcattgtatccacaccttatcatgcagtataatatctctcctgagacccttctggatgaccgtgtgagcggtattaatgt
agacaaactactaaaccgtgagattgatacaagcaccctagacggcgttactatgtgtcctaacggaactttgtttacta
cgaagaagcagggtttccttcctaagttgatggaaaagatttatactgagcgtacaatttacaagaagaagatgcttgct
gccaagcaagagtatgagaatactaaagatcctcaacttgttaaggacatcgccaagtataataacattcagatggcacg
taagatccaactgaactctgcttatggtgctattggtaatgaatactttaggtacttccgactagagaac
>JUL2012meta_g43_contig_10272_contig_10273
tctctctaccctcatcttatcatgcagtacaatatctccccagagacgttacttgatgagagacatcccacagcaacagt
tgataaaattcttgatgagcagataaactttgagttgtataaggataatgcggtgtgtgctaatggtgcaatgtaccgca
aagatgtccgtgggtttctaccagaactcatggagaagatgtatggtgaccgcgtaatctttaagaagagaatgctccag
gcaaagcaagaatatgagaagacacctactaaggcactggagaaagagattgcccggtgcaacaatatccagatggctaa
gaagatttcactcaactctgcttatggtgctatcggtaatcagtattttaggtattataaactggccaat
>JUL2012meta_g43_contig_1204_contig_1205
tcattgtatccacacttgattatgcaatacaatatgtcaccagaaacacttgttactggtaactacatgaaacttgatgt
agatacgatgttgaaagaaacaccaattgatattccagagagatgtaccattacaccaaatggtgcattgtatcgcactg
acaagaggggtttccttccagagatgatgcaagatatctatgatgaccgtactatctacaagaaaaagatgttacaggca
aaacaagattatgttgacaccaaagaccccaagtatcaaaagtacataagtcgttatcataacattcagatggcaagaaa
gatttcactgaactctgcttatggtgcgattggtaaccaatacttcagatattatgaacttgcgatt
>JUL2012meta_g43_contig_17778_contig_17779
tcactatatccacacttgattatgcaatataatatctcaccagagacattgcaagagaagaaacatcctagtactagtgt
ggaaagaatgttatctcaagaagacacatttgaattgtataaggactttgctgtctgtgccaatggtgcaatgtatagta
aggataagaaaggattcttacctgagttgatggagaagatgtataaagaacgtgtcatctttaagaagagaatgatcaaa
gcgaagaaagaatatgaaaaatctcctaccaaagatcttgagaaagagattgcaagatgcaacaatgttcagatgtctaa
gaagattgctctcaactctgcctatggtgcgattggtaatcagtacttccgttactataaacttgctaat
>JUL2012meta_g43_contig_3340_contig_3341
tcgctgtatccacacttgatcatgcaatataatatatcaccagagacattacttcctagtaagaaacaggatggtctggt
ggacaagattttggaaggtaagattactaacaagacgaaacattgcatgactcctaatggtgcgttctttcgtaaggaca
aacgtggattccttcctgagttgatggagaatatgtacaatgatcgtgtcaaatataaaaaacttatgttgcaagctgag
caagagtatgaaaatacaaaggataaaaaactacttaaagacattgcgagatacaataacatccagatggccaagaagat
atcccttaatagtgcgtatggtgctattgggaataattggtttcgctattatgatctg
>JUL2012meta_g43_contig_4772_contig_4773
tcactatatccacatctcattatgcagtataacatatcaacagaaacacttgtatctcaagacaagataccaaagatgac
tgtagataaattattagataagaaatttgacacaacacaattaaacaaacatcatacgattacacctaatggtgcattgt
tcagaacagacaagagagggtttctaccagagttaatgcaaagtatgtatgatgacagagttaagtataagaaactctta
ctaaaggcgaaacaagattatgagaacactaaggacagtaaactactcaaagatatatcaaaatataacaacatacaaat
ggcaaaaaagatttcactcaatagtgcatatggtgctcttgggaatgtttggtttcgttattatgatttg
>JUL2012meta_g43_contig_6184_contig_6185
agtctatatcctcacctgattatgcaatacaatatctcaccagaaactttgctggaagaaaggcatccaacagcatcagt
agataaaatccttaatgaagaaatcaactttgagttgtataaggataatgcagtctgtgcaaatggtgctatgttccgta
aggatgtgcgtgggttcttgccagaactgatggagaagatgtatggcgatagggttatctttaaaaagaaaatgcttaag
gcaaagcaagattatgaaaagacaccaacgaaagcacttgagaaggaaatcgcccggtgtaataatattcagatggctaa
gaagatttcgcttaactctgcttatggtgccatcggtaatcagtattttaggtactacaaactggccaat
>JUL2012meta_g43_contig_7806_contig_7807
tctgttgataaactgttgaatgaagaggtagacttgtcaagtctcaaagatgtgacagtctgtcctaacggtgccatgtt
tactacaaagaaacgtgggttcttacctaaactcatggagaaaatttatgcagaacgtgtcatcttcaagaaaaaaatgc
ttgaagcaaagaaagagtatgaaaagaaaccttcaaagcatctcgaaaaggagatcgcaaggtgtaacaacatccagatg
gcgaaaaagattcaacttaatagtgcctatggtgctatcggtaatcagtattttcgttattataagcttgcgaat
>JULY2012_g43_contig_260_contig_261
agtctatatcctcacctgattatgcaatacaatatctcaccagaaactttgctggaagaaaggcatccaacagcatcagt
agataaaatccttaatgaagaaatcaactttgagttgtataaggataatgcagtctgtgcaaatggtgctatgttccgta
aggatgtgcgtgggttcttgccagaactgatggagaagatgtatggcgatagggttatctttaaaaagaaaatgcttaag
gcaaagcaagattatgaaaagaccccaacgaaagcacttgagaaggaaatctctaggtgtaataatattcagatggctaa
gaagatttcgcttaactctgcttatggtgccatcggtaatcagtattttaggtactacaaactggccaat
>JULY2012_g43_contig_58_contig_59
tctctgtatccccacctcattatgcagtacaatatctcacctgagacattgttggatgttcgtcatccctctgccacagt
tgatggtcttcttaataagaagattgatattgatggtgagtattgtgtttgtgctaatggcgctcagtatcgtaaagacg
tgcgtgggtttttacctgaactaatggagaaaatctatgatgaacgatcgatttacaagcgtaagatgctggatgcaaaa
caagaatacgaagcttctccgaccctggatgttcaaaagagaatttctcgatacaacaacttccagatggcacgtaagat
ccaacttaactcagcatacggtgctatcggaaacgaatacttccgatactacaagctggcgaat
>JULY2012_g43_contig_9800_contig_9801
tcattgtatccacacctcatcatgcagtacaacatctctcctgagacgctgttagatgagagatatccctctgtcagcgt
cgataaactactgaataaggaagtagacctgtcgggtcttgaggacgttactgtgtgccctaatggcgctatgtttacca
ctaaaacacgtgggttcctgcccaaattgatggacaggatctacagtgaacgggtggtcttcaagaaaaagatgatccaa
gcaaagaaggagtatgaaaaaactcctacaaaggcgttggagaaggagattgccaggtgtaataacattcagatggcaaa
gaagatccaactaaactctgcttatggtgccattggcaacaactatttccggtattacaaactagagaac
>JULY2013_g43_contig_120_contig_121
tctctatatcctcacctcattatgcagtacaatatatcaccagaaactctgttggatagaaaacatccatcagcaactgt
agataaaattcttagtaaaagtatttctgttgatggtgactattgtgtttgtgcaaatggggcacagtttagaaaagata
tacgtggatttcttccagagttgatggacaagatctataacgaacgtgtcatctacaagaaaaaaatgctggttgctaaa
caggagaatgaaaagaatcctagtgctcaacttgaaaaagacatctcaaagtttaacaacatccagatggcacgtaagat
ccaacttaacagtgcttatggtgctatcggcaatcagtatttccgatactttaagcttgccaat
>JULY2013_g43_contig_12_contig_13
agtctgtatccccatcttattatgcaatacaacatctcaccagagacactccaagataccaggcatccatcagcaactgt
tgataagatacttgatcagcaaataacttttgagatgtataaggacagtgcggtatgtgctaatggtgccatgtatcgta
aagatgttcgtggatttcttcctgaattgatggaaaagatctataaagatcgaactgtctttaaaaagaagatgctccag
gcaaagcaagactatgagaagactgcaaccaaagaattagagaaagagattgccagatgtaataatattcagatggcacg
taagattcaacttaatagtgcttatggtgctattggtaatcagtatttccgttactacaaacttgccaac
>JUN2010meta_g43_contig_1852_contig_1853
tcagttgataaactactagatagaaaggtagacacatcaatactgaaaggtgttacacttacacctaatggtgcattgtt
taaaacaaacaaaagaggatttttgcctgaaatgatgcaatccatgtatgatgatagagtgaagtataagaaactcttat
tacaggcaaagcaagaatatgagaatactaaagaacctagactactcaaagacatttcaaaatataataatatccagatg
gctaagaagatttcactcaatagtgcatatggtgctcttgggaatgtttggtttcgttattatgatttg
>JUN2010meta_g43_contig_2176_contig_2177
agtctgtatcctcatcttatcatgcaatacaacatctctccagagacgttacttgatgagagacatcccacagcaacagt
ggatagaatacttaatgaagagataaactttgagttgtataaagataatgcggtctgtgccaatggtgcaatgtaccgca
aagatgttcgtgggttcctaccagaactcatggataagatgtatggagaccgtgtaatctttaagaaacgaatgcttcag
gcaaagcaacaatatgagaagactccaactaaggcactggagaaagagattgcgcgatgcaataatatccagatggctaa
gaagatctcactcaactctgcttatggtgctatcggtaatcagtattttaggtactataaactggccaat
>JUN2010meta_g43_contig_6144_contig_6145
agtctataccctcatcttattatgcagtataatatttccccagaaacattattggaagaacgtcatcccacggctacagt
tgaccgaatccttgatgaagaaataaactttgaattgtataaagacaatgcggtatgtgccaatggtgcaatgtatcgta
aagatgtacgtgggttcctaccagaacttatggagaagatgtatggcgaccgtgtaatctttaagaaacgaatgcttcag
gcaaagcaacaatatgagaagactccaactaaggcactggagaaagagattgcgcgatgcaataatatccagatggctaa
gaagatctcactcaactctgcttatggtgctatcggtaatcagtattttaggtactataaactggccaat
>JUN2011meta_g43_contig_1648_contig_1649
agtctttatcctcaccttattatgcaatataacatctctccagaaactattttggacgagagacatcccaccgtcaatgt
ggataagattttgaatgaagagatttcatttgaaatgtataaagacaatgcaatttgtgctaatggtgcaatgtatcgta
aggatgtaaagggtttcctaccagaattgatggagaagatgtatggtgatcgtgttatcttcaaaaagaaaatgctcgta
gccaaacagcagtatgagaaaacgcctactgttgcacttgaaaaagaaatctctagatgcaacaacattcaaatggcaaa
gaagatttctcttaactctgcttatggtgctattggtaatcaatacttcaggtattacaaactagcaaat
>JUN2011meta_g43_contig_4_contig_5
agtctgtatcctcacttgattatgcaatataatatctcaccagaaactttgctggaagaaaggcacccaacagcatcagt
agataaaatccttaatgaagaaatcaactttgagttgtataaggataatgcagtctgtgcaaatggtgctatgttccgta
aggatgtgcgtgggttcttgccagaactgatggagaagatgtatggcgatagggttatctttaaaaagaaaatgcttaag
gcaaagcaagattatgaaaagaccccaacgaaagcacttgagaaggaaatctctaggtgtaataatattcagatggctaa
gaagatttcgcttaactctgcttatggtgccatcggtaatcagtattttaggtactaccaactggccaat
>JUN2011meta_g43_contig_70_contig_71
agtctgtatcctcacttgattatgcaatataatatctcaccagaaactttgctggaagaaaggcacccaacagcatcagt
agataaaatccttaatgaagaaatcaactttgagttgtataaggataatgcagtctgtgcaaatggtgctatgttccgta
aggatgtgcgtgggttcttgccagaactgatggagaagatgtatggcgatagggttatctttaaaaagaaaatgcttaag
gcaaagcaagattatgaaaagaccccaacgaaagcacttgagaaggaaatctctaggtgtaataatattcagatggctaa
gaagatttcgcttaactctgcttatggtgccatcggtaatcagtattttaggtactacaaactggccaat
>JUN2012meta_g43_contig_10034_contig_10035
tccctgtatccacaccttatcatgcagtacaatctctcaccagagacattgaaaccatctagacatcctacagttactat
tgataggatgttgaacaaggaagttgaactgaatctggttggtgaaactgtgtgtgctaatggtacattgtatgatacta
atactagagggttcttgcctgagctgatggataagatctatcaggaacgtactatctacaagaaacgtatgctcaaggca
aagcaggagtatgaacaaactcctactactgatcttaagaaagagatctctcgctgtaacaatattcagatggcacgtaa
gatccaactgaactctgcttatggtgctattggtaatgaatactttaggtacttccgactagagaac
>JUN2012meta_g43_contig_14_contig_15
tctctctatcctcaccttattatgcaatacaacatctcgcccgagacattacaggacaccaggcacccatcaactaccgt
taataagatacttaatcaagaactgacatttgatgactataaggattatgcggtttgtgctaatggcgcaatgtatcgta
aggacatcaaaggattcttacccaaattaatggagaagatgtatggtgaccgtgttatcttcaagaagaaaatgcttgcg
gcaaagcagcagtacgagaagaatcctactaaggcacttgaaaaggaaatcgctagatgtaacaacattcaaatggcgaa
gaagattgctcttaatagtgcttatggcgctatcggtaatcaatatttcaggtactttaagttagcaaat
>JUN2012meta_g43_contig_2494_contig_2495
tcactgtatcctcatcttataatgcagtataatatatctcctgagactgttcttgatgaacggtttccctcagtatctgt
tgataaactgttgaatgaggaggtaaatctatcaagtctcaaggatgtgacagtctgtcctaatggtgccatgtttacca
caaagaaacgtggtttcctacccaaattgatggagaaaatttacaatgaacgagtcatctttaaaaagaaaatgcttgag
gcaaagaaggagtatgaaaagacccctacaaagcatctcgaaaaggaaattgcaagatgtaacaacatccaaatggcgaa
aaagattcaacttaatagtgcctatggtgctatcggtaatcagtattttcgctattatatgcttgcgaat
>JUN2012meta_g43_contig_6724_contig_6725
tcattgtatccacacctcatcatgcagtacaacatctctcctgagacgctgttagatgagagatatccctctgtcagcgt
cgataaactactgaataaggaagtagacctgtcgggtcttgaggacgttactgtgtgccctaatggcgctatgtttacca
ctaaaacacgtgggttcctgcccaaattgatggacaggatctacagtgaacgggtggtcttcaagaaaaagatgatccaa
gcaaagaaggagtatgaaaaaactcctacaaaggcgttggagaaggagattgccaggtgtaataacattcagatggcaaa
gaagatccaactaaactctgcttatggtgccattggcaacaattacttccggtattacaaactagagaac
>JUN2012meta_g43_contig_78_contig_79
agtctgtaccctcaccttattatgcaatataatatttctccagagacattatgcgagactagacacccatcagttacagt
cgataagattcttaaaaaagaaatatcatttgactcatacaaagacagagcggtatgtgctaatggtgcaatgtatcgca
aggataagaagggattcttgcctgagttgatggagaaaatgtatggagagcgtgtcatcttcaagaagaggatgatcaaa
gcaaagcagcagtatgagaaaacaccaacaaaagatcttgagaaagagatttctagatgtaataacattcagatggctaa
gaagatctctcttaactctgcctatggtgcgattggtaatcaatacttccgctattataaattagcaaat
>JUN2012meta_g43_contig_9534_contig_9535
tctctctaccctcatcttattatgcagtataatatctccccagaaaccttactggaagaacgtcaccccacggctacagt
tgatcgaatacttaatgaagaaataaactttgagttatataaggacaatgcagtatgtgctaacggtgcaatgtatcgta
aagatgttcgtggattcctaccagaactcatggaaaagatgtatggagatcgtgtaatttttaagaagagaatgcttcag
gcaaagcaacaatatgagaagacacctactaaggcactggagaaagagattgcacggtgcaacaatatccagatggctaa
gaagatttcactcaactctgcttatggtgctatcggtaatcagtattttaggtactataaattggccaat
>JUNE2010_g43_contig_518_contig_519
tcattgtatccacatttgattatgcaatacaatatgtcaccagaaacacttgttactggtaactacatgaaacttgatgt
cgatacgatgttgaaagaaacaccaattgatattccagagagatgtactattacaccaaatggtgcattgtatcgcactg
acaagaggggtttccttccagagatgatgcaagatatctatgatgaccgtactatctacaagaaaaagatgttgcaggca
aaacaagactatgttgataccaaagaccccaagtatcaaaagtacataagtcgttatcataacattcagatggcaagaaa
gatttcattgaactctgcttatggtgcgattggtaatcaatactttagatattatgaccttgcgatt
>JUNE2012_g43_contig_614_contig_615
tccctatacccacatttgattatgcagtataatatttctccagaaaaaattattggtatgaaatcaaatggtattaatgt
gaataaaatgttgaacgaaacaacgcctctaacatatcttaaaactgaaggtgcaacgataacacctaatggcgcattat
tcaaaactgatagtgaaggttttttacctaaactattaggtaagatgtataatgatcgtgtatattataagaaaaaaatg
ttagaggcgaaaaaagaatacaacaaaacaaaagatcctaaactacaaaatgaaatatctcgttgtcataatatacaatg
ggcaaagaagattgctcttaactcagcttatggtgcgataggtaatcaatattttagatactatgatttaaga
>JUNE2012_g43_contig_68_contig_69
tctctgtatcctcacttgatgatgcagtataatatttcacctgaaactttgattgaggagaagcatccatcagttactgt
tgataagattctcaataaagaacttacctttgagatgtataaagattatgctgtgtgtgctaatggtgccatgtatagga
aggacattaagggtttcctgcctgaattgatggagaagatgtatgctgaacgagtcatctttaagaaacgaatgcttact
gccaagcagcagtacgagaagacgcctactgtggcacttgaaaaggaaatcgctagatgtaacaacattcaaatggcgaa
gaagattgctcttaatagtgcttatggcgctatcggtaatcaatatttcaggtactttaagttagcaaat
>JUNE2012_g43_contig_808_contig_809
agtctgtatcctcatcttattatgcagtataatatctccccggagacacttcgagataccagacacccaacagttaccgt
tgataagatacttaatgaggaattgacctttgagatgtataaggacagtgcggtgtgtgctaatggtgccatgtatcgca
aggatgttcgtgggttcttaccagaactgatggaaaagatctataaggatcgtaccatctacaaaaagaaaatgcttgct
gcgaaacaagattatgaaaaaactccttcgaagtcgttggaaaaagaaatcgcacggtgcaataatatccagatggcacg
caagattcaactcaactctgcatatggtgctatcggtaatcagtatttccgttactacaaactggtcaat
>JUNE2012_g43_contig_9462_contig_9463
tctctttaccctcatctcattatgcagtacaacatctcacccgagacgttactcgaatcaaggcacccatcggctactgt
tgataagatacttaatcaagaactagatattgatgggaagtattgcgtatgtgctaacggtgctcagtatcgtaaggata
tacttgggttcctaccagaaatgatgcagaaaatctatgatgaacggaccatatacaagaagagaatgcttaagtctaag
caagctcttgaacatgccaccacatctacagagaccttggcattacaaaaggatatttcaaaattcaacaatatccaaat
ggcaagaaaaatccaacttaacagcgcctatggtgccatcggtaaccaatacttccgatactacaatctggcaaat
>MAR2012meta_g43_contig_1802_contig_1803
tcactatacccacatttaattatgcagtataacatatcaccagagacacttgttgcacaagacaaggttaaggatatgtc
agttgataaactacttgacaaaaaggtagatacatcaatactcaaaggtgtgaccatcacaccaaatggtgcattgttca
aaacaaacaaaagaggatttttgcctgagataatgcagtccatgtatgatgatcgtgtcaagtataagaaacttatgttg
caggcaaagcaagactatgagaacactaaaaatcccaaactactcaaagatatatcaaagtataataacatacaaatggc
caagaagatttccctcaactctgcatacggtgctattggtaataattggtttcgttactatgatctt
>MAR2012meta_g43_contig_28_contig_29
tctctctaccctcatcttattatgcagtacaacatctctccggagacactccgagagaccaggcacccatcagttaccgt
tgataagatacttaatcaagaactgacttttgaactgtataaggacagcgcagtgtgtgcgaatggtgccatgtatcgta
aagatgttcgtgggttcctgcctgaattgatggagaagatttataaggatcgcaccatctacaagaagaagatgcttatt
gcaaaacaagattatgaaaaaactccgactaaggcattggagaaggagattgcacgatgtaataacattcagatggctcg
caagattcaactcaactctgcatatggtgctattggtaatcaatatttccgttactacaaactggccaat
>MAR2012meta_g43_contig_3440_contig_3441
agcctatatcctcatcttattatgcaatataacatctctccagagacgttacttgatgagagacatccaacagcaacagt
tgataaaatacttgatgaagagataaactttgaactgtataaagataatgcggtatgtcctaacggtgcaatgtatcgta
aagatgttcgtgggttcctgccagaactcatggagaagatgtatggagaccgtgtaatctttaagaagaggatgctccag
gcaaagcaagaatatgagaaaacacctactaagacactggagaaagagatttctcggtgcaacaatatccagatggctaa
gaagatctcactcaactctgcttatggtgctatcggtaatcagtattttaggtactataaattggccaat
>MAR2012meta_g43_contig_572_contig_573
tctttgtatccacatttaatgatgcaatataatatttccccagaaacattaaaatctctggatacggtaaaaggtatgaa
ggtggacaaacttctaaacaaggaagttgatacatctattttcaaagataccactatgacaccaaacggtgcattattca
gaacagatacaaaaggttttcttccagagttgatggaaaacatgtacaatgatcgtgtcgtattcaagaagaagatgtta
caggcaaaacaagaatatgaagataccaaagaaccaaaactacttaaaaagatttctaagtatgataatattcagatggc
aagaaagattgcattgaacagtgcttatggtgctatcggtaatcagtatttcagatactactcccttgcaatg
>MAR2013meta_g43_contig_1964_contig_1965
tcattgtatccacatcttatcatgcaatacaacatatcaccagaaacacttgtatcacaaaacaaaattccaaaaataaa
agttgataggttgttaaacaaagagtttgatacgactcaattaaataaaaatcatactataacacccaatggtgcattat
ttaaaacaaatacaaaagggtttctaccagaaattatggagaacatgtataatgacagagtgacattcaaacgtaagatg
ttggaggcaaaacaagaatatgaaaatactaaagactcaaaattacttaaagacatttcgagatacaacaacattcaaat
ggctaaaaagatttcactcaatagtgcttatggtgctatcggtaatgtctggtttcgttactatgaccta
>MAR2013meta_g43_contig_1972_contig_1973
actgttgacaaattacttgataagaaaataaacacctctatatttaagggtctaacacttacacctaatggtgcattgtt
taagacggatacaaaggggtttttaccagagattatggagagcatgtataatgacagagtgacattcaaacgtaaaatgt
tggaggcaaaacaagaatatgaaaatactaaagacccaaaactactcaaggatatttcaaaatataacaatatccaaatg
gctaaaaagatttcacttaatagtgcttatggtgctatcggtaatgcgtactttaggtactatgacctt
>MAR2013meta_g43_contig_5370_contig_5371
tctctctaccctcatcttattatgcagtataatatctccccagaaaccttactggaagaacgtcaccccacggctacagt
tgatcgaatacttaatgaagaaataaactttgagttatataaggacaatgcagtatgtgccaacggtgcaatgtatcgta
aagatgttcgtgggttcctaccagaactcatggagaagatgtatggtgatcgtgtaatctttaagaaacgaatgcttcag
gcaaagaaacaatatgagaagacacctactaagacactggagaaagagattgcccggtgcaacaatatccagatggctaa
gaagatttcactcaactctgcttatggtgctatcggtaatcagtattttaggtactataaattggccaat
>MAR2013meta_g43_contig_8684_contig_8685
agcctatatcctcatcttattatgcagtataacatctctccagagacgttacttgatgagagacacccaacagttacagt
tgataaaatacttgatgaagagataaactttgaactgtataaagacaatgcggtttgtgccaatggtgcaatgtaccgca
aagatgttcgtgggttcttaccagaacttatggataagatgtatagtgagagggtaatttttaagaaacgaatgcttcag
gcaaagcaacagtatgagaagacacctactaaggcactggagaaagagattgcacggtgcaacaatatccagatggctaa
gaagatttcactcaactctgcttatggtgctatcggtaatcagtattttaggtactataaattggccaat
>MARCH2010_g43_contig_14290_contig_14291
tctctctaccctcaccttattatgcaatacaatatctctccggagacactccgagagaccaggcacccatcagttaccgt
tgataagatacttaacgaagaactaacttttgaactgtataaggatagtgcagtatgtgctaatggtgccatgtatcgta
aagatgttcgtgggtttctacctgaattgatggagaagatttataaggatcgcaccatctacaagaagaagatgcttatt
gcaaaacaagattatgaaaaaactccgactaaggcattggaaaaggagattgcacgatgcaataacattcagatggctcg
caagattcaactcaactctgcatatggtgctattggtaatcaatatttccgttactacaaactggtcaat
>MARCH2010_g43_contig_20506_contig_20507
tcactgtatccacacttaataatgcaatataatatttcacctgaaacaatgaagtcagaaaaaactgtaccaggtatgtc
agttgataaacttcttaataaagaagttgatacaaaggttcttaacaatgtgacgatgacacctaatggtgctttgttta
atacaaagaaacaaggtttcttaccagagatcatggcaaagatgtatgaagatagagttaagtataaacaatatatgtta
gaggcaaaacaaaattatgtaaatacaaaagatgctaaatatattaaacaaatatctaagtttaataatattcaaatggc
aaaaaagatttcactaaactctgcttatggtgcgattggaaacaattggtttagatactat
>MARCH2010_g43_contig_4026_contig_4027
tctctgtatccacatttgattatgcaatataatatatcaacagaaacacttgtatcacaaaacaaagtacctaatgtaaa
agtagacaagttattgaacaaagagtttgatacaagtaagttagataagaatcatactatgacacctaacggtgcaatat
tcagaactgacaagaaaggttttcttccacagttaatggaagatatgtataatactagaactgaatataagagaaagatg
ttggaggctaaacaagaatatgaaaatacaaaagataaaaaattacttaaagatatctcaagatacaataatattcagat
ggctaaaaagatttcactcaactctgcttatggtgctatcggtaatgtatactttaggtattacaatctt
>MAY2009meta_g43_contig_1156_contig_1157
tctctgtatccacacttgattatgcaatacaacatttccccagaaacacttcttcccaaaactatgggatttgattctga
caaatctgttgatgagttgttgcaaaaacaacacgacttatctccactgaaaccagcatctgttacctgtacaccaaatg
gtgcgttgttcagaaccaaacaacagggattcttgcctgatatgatgcaagagatgtacaatgaccgtactatctacaag
aaaaagatgttgactgctaaacaacagttcgaagacacgaaagatccaaagtatctaaacgatgtgtctcgattcaataa
catccaaatggcacgaaagatttctttgaactctgcttatggtgcgattggtaatgaatggtttagatactatgactta
>MAY2011meta_g43_contig_2142_contig_2143
tctttgtatcctcacttgattatgcagtacaatatttcacctgagacattagttgaagataaacatcctacagtgactgt
ggataaaatcttgaatgaacctgttctctatgatgagaagtatgctctatgtgcaaatggtgctcagtataggaaagact
tccaaggatttcttcctaagttgatgcagaaaatgtatgatgatcgtgtcatcttcaagaagaaaatgcttattgcaaaa
caagcatatgaaaatacaccttctacagatctttctaaggaaatttctcgttgtaataatatccagatggcaaagaagat
ctctttgaactctgcttatggtgctattggcaacgaacactttagatactatcgtcttgctaat
>MAY2011meta_g43_contig_2670_contig_2671
agtctataccctcatcttatcatgcagtataacctctcaccagagaccctgctcccaaaccgacaccctacagcaactat
tgataagttgcttgagaaagagatagacacatctggtattactgattgtcttgctgctaatggcactctgtataaaaatg
atgagatgggatttcttcccatgatgatgcagaaaatgtatgattctcgtgtcatctataagaagaagatgcttgaagcc
aagcagcagtatgagaagactcctactattgaattgaagaaagagattgctcgctgcaataacatccagatggcaaagaa
gatctctttgaactctgcttatggtgctattggcaacgaacactttagatactatcgtcttgctaat
>MAY2011meta_g43_contig_7724_contig_7725
tctttgtatcctcacctcattatgcagtacaacatttctcccgaaactctcaaggacaaacgacatccagaagctacggt
tgatagaatacttcgtaaggagataaacattgacggcgagtatgctgtgtgtgctaatggcgcacagtacacaaaagaga
agcatgggtttcttcctcagatgatgcagaagatgtatgactctcgtgtcatcttcaagaagcggatgatcaaagcaaag
caacagtacgagaagactcctactgttgaactcatgaaagagatcgcccgttgtaataatattcagatggcaaagaagat
ctctttgaactctgcttatggtgctattggcaacgaacactttagatactatcgtcttgctaat
>MAY2012_g43_contig_1280_contig_1281
aaaatacttaatcaagaaatagtattcgatggggatggttgtgtgtgtgctaacggtgctcaataccgtaaggatacact
tggattccttccacaaatgatgcaaagaatctatgatgaaaggaccatttacaagaagagaatgcttgccgctaagcaaa
atctcgaagatgccaccacacctgcagaaaccttggcattacaaaaggatgtgtcaaaattcaacaacatccaaatggca
agaaagatccaactcaacagcgcctatggtgccatcggaaatcaatacttccgatactactctctggcaaat
>MAY2013_g43_contig_80_contig_81
ctgattatgcaatacaatatctctccggagacactcattgaggagagacacccaacagtaaatgttgataggatacttaa
taaggaggtggatattagtaatgattatgcgacttgtgctaatggtgcacagtatcgtaaagatgttcgtggattcctac
cagaacttatggacaagatgtatggagatcgtgtggtctttaaaaagaaaatgattgaggcaaagaaagcctatgaaaag
acaccaagcaaagcactcgaaaaagaaatcgcccgttgtaataatatccagatggcaaagaagatttctcttaactctgc
ctatggtgcgattggtaatcaatacttccgctattataaattagcaaat
>NOV2010meta_g43_contig_704_contig_705
tcactatatccacatttgattatgcaatataatatttcaccagaaacattagttgcaaatgaaaaagttaaaaacatgtc
tgttgagaaaatgctaaataaaagtgtagatacatctgttttaaaagatgcgactatgacaccaaatggtgctttgttta
aaacaactcaaaaaggatttctacctgaactcatgcaaaagatgtatgatgacagagtaaaatttaaacagttaatgttg
gaggcaaaaaaagattatgaaagaactaaagacccaaaacttaaaaaaacaattgccaaatttaataatatccaaatggc
caaaaagatttctcttaatagtgcgtatggtgctattggtaataactggtttaggtattataatatt
>NOV2011meta_g43_contig_1424_contig_1425
tcattgtatccacatttaattatgcaatataacatatcaactgaaacactttactcacagaagaaagtgccagatatgtc
agttgataaactactagatagaaaggtagacacatcaatactgaaaggtgttacacttacacctaatggtgcattgttta
aaacaaacaaaagaggatttttgcctgaaatgatgcaatccatgtatgatgatagagtgaagtataagaaactcttatta
caggcaaagcaagaatatgagaatactaaagaacctagactactcaaagatatatcaaagtatcataactttcaaatggc
taaaaagatttcactcaatagtgcatatggtgctattgggaatgtttggtttcgttattatgatttg
>NOV2012meta_g43_contig_166_contig_167
agtctgtatcctcatcttattatgcagtacaatatcagtccagagaccctctgggagactagacatcccagtgcgagcgt
tgaaaggatcttaaaacaagagattgattttgatggaaagtttgctgtatgtgctaatggtgcacaatatcgtaaggaca
ttcatggtttccttccagagatgatgcagaagatctatgatgaacgcacgatatataaaaagaagatgttaatagcaaag
caagagaatgaaacaaaatcatccgatagactctcaaaagatattgctaaatttaataacatccaaatggcaagaaagat
ccaacttaactctgcctacggtgctatcggtaaccaatacttcaggtactacaatcttgcgaac
>NOV2012meta_g43_contig_190_contig_191
tctctttaccctcatctcatcatgcagtacaacatctccccagagacccttgttgaaagacgacatcccaccgccagtgt
tgatggactgcttaatagagaagtcaggatcgatggagactttgcagtgtgtgccaatggagcacaatatcgtaaggaca
tccaaggattcctccctaaaatgatgcaacgcatctatgatgagaggacaatctataagaagaagatgctagctgccaag
cagcagtatgaaaagacaccaactaataagttgaagcaggacatctctaagtttaataacatacagatggcaagaaagat
tcaacttaacagtgcttatggtgccatcggtaaccagtattttagatactataacctagcaaat
>NOV2012meta_g43_contig_254_contig_255
agtctatacccacaccttataatgcagtacaatatctcccccgaaactcttgttgagaggagacatccaactgtatctgt
agaaggacttcttaatagagaagttaagattgatggagagtatgcagtatgtgctaatggtgctcagtatcgtaaggatg
tacatggattcctacctgagataatgcaaaggatctacgatgatcgtacgatctataaaaagaaaatgttaaaggcaaaa
caaaagtatgaaactaatccgactccagacgtacagaaagaaatctctcgatacaacaacattcagatggctcggaagat
tcagcttaattctgcttatggtgctatcgggaatcaatacttccgttattataaccttgctaac
>NOV2012meta_g43_contig_296_contig_297
agtctatacccacacctcattatgcagtacaatatctctcccgagacattggttgagagaagacacccgacagttagtat
cgaggctatacttgaacagaacataaaccttgatggtgactatgctgtatgtgccaacggtgcacagtatagaaaggaca
ttcatggttttctaccagagatgatgcaaaggatctacgatgaacgtaagatctataagtcaaaaatgctcagagcaaaa
caagattatgaatcacaaccaaccgtggcactcgaaaaagatatcgcaagattcaataacattcagatggcacgaaagat
ccaactcaactctgcctatggtgcaatcggaaaccaatacttccgatactacaacttggcaaat
>NOV2012meta_g43_contig_32058_contig_32059
agtctctatcctcatcttattatgcaatacaacatctccccagagacgttacaggatactagacacccaagtgcaacagt
tgataaaatccttaatgaggaactaacatttgaattgtataaggacagtgcggtatgtgccaatggtgccatgtatcgga
aggacgttcgtggattcttgccagaattgatggagaagatctataaagatcgaaccatttataaaaagaaaatgcttcag
gcaaaacaagattatgaaaaaactccgacgaaggcactggaaaaggaaattgcccgatgcaacaacatccagatggcacg
aaagattcagctcaactctgcatatggtgctattggtaatcagtattttaggtattataaactggcaaat
>NOV2012meta_g43_contig_588_contig_589
agcttgtatcctcatcttattatgcaatataatatttccccagaaaccctcagagaggttcgccatcccagtgcgagcgt
tgaagggatcttaaagaaagagactgagatagatggtgagtttgctgtgtgtgctaatggagcacagtacagtaaagata
agcatggtttcttaccattgatgatgcagaagatgtatgactctagggtcatcttcaagaagaagatgatcaaagcaaag
caagagtatgaaaagaatccttctattgaactgactaaggagattgctagatgtaataatatacagatggcaaagaagat
atctcttaacagtgcctatggtgctattgggaatgagcatttcaggtattataggttagcaaac
>NOV2013_g43_contig_13204_contig_13205
aggcacccatcggctactgttgataagatacttaatcaagaactagatattgatgggaagtattgcgtatgtgctaacgg
tgctcagtatcgtaaggatatacttgggttcctaccagaaatgatgcagaaaatctatgatgaacggaccatatacaaga
agagaatgcttaagtctaagcaagctcttgagcatgccaccacacctaaggaaaccctggcactacaaaaggatatatca
aaattcaacaatatccaaatggcaagaaagatccaactcaactctgcctatggtgctatcggaaaccaatacttcaggta
ttacaatctggcaaat
>NOV2013_g43_contig_2828_contig_2829
agtctatatcctcatctcattatgcagtacaatatttcgccagaaacactccttgatgaacggcacccatcggctaccgt
tgatagaatccttgaggaagagataaattttgagctgtataaggataatgctgtttgtgctaacggttcaatgtatcgta
aggacaagcgtggattccttcctgagttgatggataagatctataaggatcgaaccatctacaaaaagaagatgctccag
gcaaaacaagattatgaaaagactcctactaaagcactggagaaagaaattgcgagatgtaataacattcagatggctcg
caagattcaactcaactctgcttatggtgctatcggtaatcagtattttaggtactataaactggccaat
>NOV2013_g43_contig_86_contig_87
cctcacctcatcatgcagtataatatctccccagaaacccttgttgagagacgacatccaactgccacagttgaaggact
gctcaatagaaaagtacgaatcgatggagattatgcagtgtgtgccaatggagcacaatatcgtaaagacatccacggat
tcctacctcagatgatgcaacgcatctatgatgaaaggacaatctataaaaagaaaatgcttaaggcaaagcaagagtat
gaaaagcaacccaccgaccaactcagacgagacattgctaagtttaataatgtccagatggcaagaaagatccaacttaa
ctctgcctacggtgctatcggtaaccaatacttcaggtactacaatcttgcgaac
>NOV2013_g43_contig_96_contig_97
agtctgtatcctcatcttattatgcagtacaacatatcaccagagacattacttgaggaacggcatcccacggttacagt
tgatcgaatccttaatgaagaaataaattttgaactttataaggacaatgccatctgtgctaatggtgcaatgttccgaa
aagacgtgaagggattcctcccaaaactgatggagaaaatgtatggggaccgtgttatcttcaaaaagaaaatgcttgaa
gccaagcagcagtatgagaagacgcctactgttgcacttgaaaaggaaatcgccagatgtaacaacattcagatggcgaa
aaagatttctcttaactctgcttatggtgctatcggcaatcagtatttccggtattacaaattagcaaat
>OCT2009_g43_contig_24402_contig_24403
tctctatacccacatcttataatgcagtataacatatcgcctgagactctagtatcacaagataaggtaaaaggtatgtc
ggtagataaactgctgtctaaaaaaactgacacatcatttatgaagacaaaaactctcacaccaaatggtgcattgttta
atacgtctaagaagggatttcttccagagatcatggaaactatgtacaatgatcgtgtgaagtataagaaactcatgtta
caatctaaacaggattatgagaataccaaagaccctaaacttctcaaagatatatctaagtatgacaacatacagatggc
taagaagatttctctaaactctgcttatggtgcgattggtaatcaatactttcgttactatgatcta
>OCT2009_g43_contig_58_contig_59
tctctctatcctcaccttattatgcaatacaacatctcgcccgagacattacaggacaccaggcacccatcaactaccgt
taataaaatacttaatcaagaactgacatttgatgaatataaggattatgcggtttgtgctaatggcgcaatgtatcgta
aggacatcaaaggattcttacccaaattaatggagaagatgtatggtgaccgtgttatcttcaagaagaaaatgcttgcg
gcaaagcagcagtacgagaagaatcctactaaggcacttgaaaaggaaatcgctagatgtaacaacattcaaatggcgaa
gaagatttctcttaactctgcttatggtgctattggtaatcaatacttcaggtattttaaactagcaaac
>OCT2012meta_g43_contig_14_contig_15
agtctatatcctcatttgattatgcaatataatatttcaccagaaactttggtggaaacaaaacatcctagtgcaaatgt
tgatggactcctcaatcaggagatagatataagtggtgaatatgcaacttgtgcaaatggtgctcagtataggaaagata
taaaaggatttcttcctgagttaatggaaaagatgtatgcagaaagagttgtctttaagaaaagaatgttagaagcaaaa
caagcatatgaaaaaactccaactaaatctcttgagaaagagattgccagatgcaataatatccaaatggctaagaagat
ctctcttaactctgcttatggtgctatcggtaatcagtattttaggtactacaaacttgccaat
>OCT2012meta_g43_contig_6564_contig_6565
agtctgtatcctcatcttattatgcagtacaatatttccccagagaccctcagggagactcgacatccaaaagcaactgt
tgatagaatccttgaaaaagaaatagaaatagatggtaaggatgctgttgctgctaatggggcacagtatagaaaagata
agagaggatttctcccagagttaatggagaagatgtataatgagcgtgtgatctttaagaagaggatgatcgatgccaag
aagaaatatgagaaggcacccacggttgctcttgagaaagaaattgccagatgtaataacatacaaatggcgaaaaagat
atctcttaactctgcttatggtgctatcggcaatcagtacttcaggtattataaactagcaaat
>OCT2012meta_g43_contig_966_contig_967
agtctgtatcctcatcttattatgcagtataatatctcacccgaaactctctgtgagagcagacatccatcggcaagcgt
tgagaggatactggggaacagttgcgaaatagatccacagtatgctacgtgtgctaatggtgctcagtatcgtaaggatg
tacatgggttcttacctgagatgatgcagaagatatacgatgaacgtgtacagagtaagaagcttatgctcatagcaaag
caagagtatgaaaagacaccgactaaaaaattagagaaggcaatcagtaagtataacaacatacagatggcacgtaagat
tcagttgaactctgcctatggtgctattggtaatcagtattttagatactataactta
>SEP2009meta_g43_contig_1190_contig_1191
tctctatatcctcaccttattatgcaatataacatctctccagaaactattttggacgagagacatcccaccgtcaatgt
ggataagattttgaatgaagagatttcatttgaaatgtataaagacaatgcaatttgtgctaatggtgcaatgtatcgta
aggatgtaaagggtttcctaccagaattgatggagaagatgtatggtgatcgtgttatcttcaaaaagaaaatgctcgta
gccaaacagcagtatgagaaaacgcctactgttgcacttgaaaaagaaatctctagatgcaacaacattcaaatggcaaa
gaagatttctcttaactctgcttatggtgctattggtaatcaatacttcaggtattacaaactagctaac
>SEP2009meta_g43_contig_1702_contig_1703
agtctctatcctcaccttattatgcagtacaatatctcaccagagaccctactggaagaacgacacccaacggcaacagt
tgacaaaatccttaatgaggaaataaattttgaattgtataaggacaacgcagtatgtgctaacggtgcaatgttccgca
aggacattcgtggtttcctccctcaactgatggagaggatgtatggtgatcgtgtggtatttaagaagaaaatgctcgct
gctaagcagcagtatgagaagactcctactaaggcactggagaaagagattgcgcgatgcaacaatattcagatggctaa
gaagatttcactcaactctgcttatggtgcaatcggtaatcagtattttaggtactataaactggccaat
>SEP2010meta_g43_contig_1968_contig_1969
tctctctaccctcatcttatcatgcagtacaacatctccccggagacactccttgacgaacgtcatcccacggctagtgt
tgaccgaatccttgatgaggagataaactttgagttgtataaagataatgcagtctgtgccaatggtgcaatgtatcgca
aagatgttcgtgggttcttaccagaactcatggacaagatgtacaatgaacgtgtaatctttaagaagagaatgcttcag
gcgaagcaagcatatgagaagacacctactaagacactggagaaagagattgcccggtgcaataatatccagatggctaa
gaagatttcactcaactctgcttatggtgctatcggtaatcagtattttaggtactataaactggccaat
>SEPT2010_g43_contig_80_contig_81
tccctgtatccacaccttatcatgcagtacaatctctcaccagagacattgaaaccatctagacatcctacagttactat
tgataggatgttgaacaaggaagttgaactgaatctggttggtgaaactgtgtgtgctaatggtacattgtatgatacta
atactagagggttcttgcctgagctgatggataagatctatcaggaacgtactatctacaagaaacgtatgctcaaggca
aagcaggagtatgaacaaactcctactactgatcttaagaaagagatctctcgctgtaacaatattcagatggcacgtaa
gatccaactgaactctgcttatggcgctatcggtaacgaacactttagatattatcgtctagagatt
>SEPT2013_g43_contig_22072_contig_22073
tcactatatccacacctaattatgcaatataatatttcaccagaaacacttgtgggtcaagaaaaagtaaagggtatgtc
tgtagataaacttcttgataagaaagttgatacatcaatactaaaggatgctacactaactccaaatggtgctttgttca
aaactaccaaaagagggtttctgccagagattatgcagtctatgtatgatgatcgtgtgaagtataaaaaactaacttta
caggcaaaacaaaattatgaaaataccaaagaccccaaattacttaaagacatttccaaatataacaatattcaacttgc
taaaaagatttctctcaactctgcatatggtgctattgggaataattggtttcgttattatgatttg
>AJ630128.1
tccctataccctcacctcattatgcagtacaatctctccccagagacactgctttcgcatagacacccaacagcaaatgt
agatcgtttgcttaacaaagaactcgatttgagtaatcttgatgggcaaagtcttgctgccaatggaactttctatgata
atagtaagcaaggatttctgccaaaaatgatgcagaaaatgtatgatgagcgtgtagtttataaaaacaaaatgcttgct
gctaagcagaagtacgaagagaatccaaccattgaactaaaaaaagagattgctcgctgcaataatattcagatggcgaa
gaagatttctctcaactctgcttatggtgccatcggtaatgaacactttcgatattttcgtctt
>APR2010_g43_contig_1360_contig_1361
tctgttgatgagttgttggaaaagaaacatgacctgtcaccactcaaaggtgcaaatgtaacttgtacacctaatggtgc
attgttcagaacgaaggaacaaggctttcttccacagatgatgcaagagatgtacaatgaccgtaccatctacaagaaaa
agatgttgacggcaaaacaacaatatgaagataccaaagaccccaagtatctaaacgatgtcagtcgttatcataacatc
cagatggcgagaaagatttcattgaactctgcttatggtgcgattggtaatgagtggtttcgttattatgacttgcggat
t
>APR2010_g43_contig_1528_contig_1529
tctctgtatccacatttgattatgcaatataatatatcaacagaaacacttgtatcacaaaacaaagtacctaatgtaaa
agtagacaagttattgaacaaagagtttgatacaagtaagttagataagaatcatactatgacacctaacggtgcaatat
tcagaactgacaagaaaggttttcttccacagttaatggaagatatgtataataccagaactgaatacaaaagaaagatg
ttggaggctaaacaagaatatgaaaacactaaagataaaaaactacttaaagacatttcaagatacaacaacattcaaat
ggctaaaaagatttcacttaactctgcttatggtgcaatcggtaatgcatactttaggtattttaatctc
>APR2010_g43_contig_1652_contig_1653
tatcctcatctaatcatgcagtataacatctcaccagaaacattatatggtcaagataaggtcaaagatatgtctgtgga
caaactactagatagaaaggtagatacttctatactcaagggtgtgacgcttacacctaatggtgcgttgtttaaaacaa
acaaacaagggtttcttccagagattatgcagactatgtatgatgatcgtgtgaagtataagaaactcttactaagggcc
aaacaagaatatgagaatactaaagaacctaaattgctcaaggatatatcaaagtataacaacatccaaatggctaagaa
aatctctctcaatagtgcatatggtgctattggtaatgcttactttcgttactatgatctt
>APR2010_g43_contig_1666_contig_1667
tcactatacccacatctgattatgcaatataatatttcaccagaaacattagttgcaaatgaaaaagttaaaaacatgtc
tgttgagaaaatgctaaataaaagtgtagatacatctgttttaaaagatgcgactatgacaccaaatggtgctttgttta
aaacaactcaaaaaggatttctacctgaactcatgcaaaagatgtatgatgacagagtaacattcaaacagttaatgatg
gaggcaaagaaagattatgaaagaactaaagacccaaaacttaaaaaaacaatatcaaaatttaataacatccaaatggc
taaaaagatttctcttaatagtgcatatggtgctattggtaataactggtttaggtattataatctt
>APR2010_g43_contig_1750_contig_1751
tcactatacccacatctgattatgcaatataatatttcaccagaaacattagttgcaaatgaaaaagttaaaaacatgtc
tgttgagaaaatgctaaataaaagtgtagatacatctgttttaaaagatgcgactatgacaccaaatggtgctttgttta
aaacaactcaaaaaggatttctacctgaactcatgcaaaagatgtatgatgacagagtaacattcaaacagttaatgatg
gaggcaaagaaagattatgaaagaactaaagacccaaaacttaaaaaaacaatttcaaaatttaataatatccaaatggc
caaaaagatttctcttaatagtgcgtatggtgctattggtaataactggtttaggtattataatatt
>APR2010_g43_contig_1760_contig_1761
tctctgtatccacatttgattatgcaatataatatatcaacagaaacacttgtatcacaaaacaaagtacctaatgtaaa
agtagacaagttattgaacaaagagtttgatacaagtaagttagataagaatcatactatgacacctaacggtgcaatat
tcagaactgacaagaaaggttttcttccacagttaatggaagatatgtataataccagaactgaatacaaaagaaagatg
ttggaggctaaacaagaatatgaaaacactaaagataaaaaactactcaaagacatttcaaaatacaacaatattcaaat
ggctaaaaagatttcactcaactctgcgtatggtgctatcggtaatgcgtactttaggtattataatcta
>APR2010_g43_contig_216_contig_217
tctctgtatcctcatcttatcatgcaatacaacatctctccagagacgttacttgatgagagacatcccacagcaacagt
ggatagaatacttaatgaagagataaactttgagttgtataaagataatgcggtctgtgccaatggtgcaatgtaccgca
aagatgttcgtgggttcctaccagaactcatggataagatgtatggagatcgtgtaatctttaagaaaagaatgcttcag
gcaaagcaacaatatgagaagacacctactaaggcactggagaaagagattgcacggtgcaacaatatccagatggctaa
gaagatttcactcaactctgcttatggtgcaatcggtaatcagtattttaggtactacaacttg
>APR2010_g43_contig_2394_contig_2395
tctctttatccacatctaattatgcaatacaacatatctccagaaacactttactcacaaaataaagttaaagatatgtc
agttgataaactactagatagaaaggtagatacatcaatacttaaaggtgttacacttacacctaatggtgcattgttta
aaacaaacaaaagaggatttttgcctgaaatgatgcaatccatgtatgatgatagagtgaagtataagaaactcttatta
caggcaaagcaagaatatgagaatactaaagaacctagactactcaaagaaatttcaaaatataataatatccagatggc
taagaagatttcactcaatagtgcatatggtgctcttgggaatgtttggtttcgttattatgatttg
>APR2010_g43_contig_2960_contig_2961
tctctgtatcctcatcttatcatgcaatacaacatctctccagagacgttacttgatgagagacatcccacagcaacagt
ggatagaatacttaatgaagagataaactttgagttgtataaagataatgcggtctgtgccaatggtgcaatgtaccgca
aagatgttcgtgggttcctaccagaactcatggacaagatgtacaatgaacgtgtaatctttaagaagagaatgcttcag
gcgaagcaagcatatgagaagacacctactaagacactggagaaagagattgcccggtgcaataatatccagatggctaa
gaagatttcactcaactctgcttatggtgctatcggtaatcagtattttaggtactataaactggccaat
>APR2010_g43_contig_30_contig_31
attatgcagtataatatcagtccagaaaccttacgggagactcgacatgccagtgccagcgttgaaaggatactcaatga
agaggtaactgatttcaaccctgagtatgctacatgtgccaatggagcacagtatagaaaagatgtacgtggattcctac
cagagttgatggataagatgtatggagatcgtgtcatcttcaagaagaaaatgatccaagcaaaaaaagattatgaaaag
aaaccttctaatgcactcacaaaagaaattgcccgatgtaataatatacagatggcaaagaagattgcccttaatagtgc
ttatggtgctatcggcaatcagtactttcggtattacaagcttgctaat
>APR2010_g43_contig_324_contig_325
tccctatacccacatttgattatgcagtataatatttctccagaaaaaattattggtatgaaatcaaatggtattaatgt
gaataaaatgttgaacgaaacaacgcctctaacatatcttaaaactgaaggtgcaacgataacacctaatggcgcattat
tcaaaactgatagtgaaggttttttacccaaactattaggtaagatgtataatgatcgtgtatattataagaaaaaaatg
ttagaggcgaaaaaagaatacaacaaaacaaaagatcctaaactacaaaatgaaatatctcgttgtcataatatacaatg
ggcaaagaagattgctcttaactcagcttatggtgctattggtaatcaatactttagatattatgat
>APR2010_g43_contig_3752_contig_3753
tctctctaccctcaccttattatgcaatacaatatctctccggagacactccgagagaccaggcacccatcagttaccgt
tgataagatacttaacgaagaactaacttttgaactgtataaggatagtgcagtatgtgctaatggtgccatgtatcgta
aagatgttcgtgggtttctacctgaattgatggagaagatttataaggatcgcaccatctacaagaagaagatgcttatt
gcaaaacaagattatgaaaaaactccgactaaggcattggagaaggagattgcaagatgcaataacattcagatggctcg
caagattcaa
>APR2010_g43_contig_398_contig_399
agtctttatcctcatctcattatgcaatataatatttccccagagaccctcaaggatgtcaaacatccaacagctacagt
tgatcgaatacttcaagaagagatagactttcaacttcacaaggatagtgctgtatgtgcgaatggtgcaatgtatcgta
aagatgttcgtgggttcttaccagagattatggagaagatatacactgaaagaacaatctataagaagaagatgcttgct
gctaaacagaagtatgaagacactaaagaccctaaacttatcaaagatatcgcaacatttaacaacattcagatggctcg
taagattcaactgaactcagcttatggtgcgattggtaatgaatactttcgttattacaaacttgaaaat
>APR2010_g43_contig_4182_contig_4183
agcctatatcctcatcttattatgcaatataacatctctccagagacgttacttgatgagagacatccaacagcaacagt
tgataaaatacttgatgaagagataaactttgagttgtataaagataatgcggtgtgtgccaatggtgcaatgttccgta
aagatgttcgtgggtttttaccagaacttatggagaagatgtatggagatcgtgtaatttttaagaaacgaatgcttcag
gcaaagcaagaatatgagaagacacctactaaggcactggagaaagagattgcccggtgcaacaatatccagatggctaa
gaagatctcactcaactctgcttatggtgctatcggtaatcagtattttaggtactataaactggccaat
>APR2010_g43_contig_430_contig_431
tccctatacccacatttgattatgcagtataatatttctccagaaaaaattattggtatgaaatcaaatggtattaatgt
gaataaaatgttgaacgaaacaacgcctctaacatatcttaaaactgaaggtgcaacgataacacctaatggcgcattat
tcaaaactgatagtgaaggttttttacccaaactattaggtaagatgtataatgatcgtgtatattataagaaaaaaatg
ttagaggcgaaaaaagaatacaacaaaacaaaagaacctaaactacaaaatgaaattgctcgttgtcataatatacaatg
ggcaaagaaaattgcattgaatagtgcttacggcgccatcggcaatcaatactttaggtattatgat
>APR2010_g43_contig_4836_contig_4837
cctcatcttatcatgcagtacaatatctaccaagagacgttacttgatgagagacatcccacagcaacagttgataaaat
tcttgatgagcagataaactttgagttgtataaggataatgcggtgtgtgctaatggtgcaatgtaccgcaaagatgtcc
gtgggtttctaccagaactcatggagaagatgtatggtgaccgcgtaatctttaagaagagaatgctccaggcaaagcaa
gaatatgagaagacacctactaaggcactggagaaagagattgcacggtgcaacaatatccagatggctaagaagatttc
actcaactctgcttatggtgctatcggtaatcagtattttaggtactataaactggccaat
>APR2010_g43_contig_4838_contig_4839
agcctatatcctcatcttattatgcaatataacatctctccagagacgttacttgatgagagacatccaacagcaacagt
tgataaaatacttgatgaagagataaactttgaactgtataaagataatgcggtgtgtgccaatggtgcaatgtatcgca
aagatgttcgtgggttcctaccagaactcatggagaagatgtatggtgatcgtgtaatctttaagaaacgaatgcttcag
gcaaagaaacaatatgagaagacacctactaagacactggagaaagagattgcccggtgcaataatatccagatggctaa
gaagatttcactcaactctgcttatggtgctatcggtaatcagtattttaggtactataaactggccaat
>APR2010_g43_contig_52_contig_53
gaaactttggtggaaacaaaacatcacagtgcaaatgttgatggactcctcaatcaggatatagatataagtagtgaata
tgcaacttgtgcaaatggtgctcagtataggaaagatataaaaggatttcttcctgagttaatggaaaagatgtatgcag
aaagagttgtctttaagaaaagaatgttagaagcaaaacaagcatatgaaaaaactccaactaaatcccttgagaaagaa
attgccagatgcaataatatccaaatggctaagaagatctctcttaactctgcttatggcgctatcggtaaccagtattt
taggtactacaagcttgccaat
>APR2010_g43_contig_5496_contig_5497
agcctatatcctcatcttattatgcaatataacatctctccagagacgttacttgatgagagacatccaacagcaacagt
tgataaaatacttgatgaagagataaactttgagttgtataaagataatgcagtctgtgccaatggtgcaatgtatcgca
aagatgttcgtgggttcttaccagaactcatggacaagatgtacaatgaacgtgtaatctttaagaagagaatgcttcag
gcgaagcaagcatatgagaagacacctactaagacactggagaaagagattgcccggtgcaataatatccagatggctaa
gaagatttcactcaactctgcttatggtgctatcggtaatcagtattttaggtactataaactggccaat
>APR2010_g43_contig_5636_contig_5637
tctctttaccctcatcttatcatgcaatacaacatctctccagagacgctcctggatgagagacacccaacagttacagt
tgataaaattcttgatgaacagataaactttgaactgtataaggataatgcggtgtgtgccaatggcgcaatgtatcgta
aagatgttcgtgggttcctaccagaactcatggataagatgtatggagatcgtgtaatctttaagaaaagaatgcttcag
gcaaagcaacaatatgagaagacacctactaaggcactggagaaagagattgcacggtgcaacaatatccagatggctaa
gaagatttcactcaactctgcttatggtgctatcggtaatcagtattttaggtactataaactggccaat
>APR2010_g43_contig_6006_contig_6007
agcctatatcctcatcttattatgcaatataacatctctccagagacgttacttgatgagagacatccaacagcaacagt
tgataaaatacttgatgaagagataaactttgagttgtataaagataatgcggtgtgtcctaacggagcaatgtatcgca
aagatgttcgtgggttcctaccagaactcatggagaagatgtatggcgaccgtgtaatctttaagaagcgaatgcttcag
gcaaagcaacagtatgaaaaaactccaactaaaacactggagaaagagattgcgcggtgcaacaatatccagatggctaa
gaagatttcactcaactctgcttatggtgctatcggtaatcagtattttaggtactataaactggccaat
>APR2010_g43_contig_6274_contig_6275
atccttgatgaggagataaactttgagatgtataaagataatgcagtatgtgccaatggtgcaatgtaccgcaaagatgt
tcgtgggttcctaccagaactcatggataagatgtatggagatcgtgtaatctttaagaaaagaatgcttcaggcaaagc
aacaatatgagaagacacctactaaggcactggagaaagagattgcacggtgcaacaatatccagatggctaagaagatt
tcactcaactctgcttatggtgctatcggtaatcagtattttaggtactataaactggccaat
>APR2010_g43_contig_6312_contig_6313
agcctatatcctcatcttattatgcaatataacatctctccagagacgttacttgatgagagacatccaacagcaacagt
tgataaaatacttgatgaagagataaattttgaactgtataaagataatgcagtgtgtgccaatggtgcaatgtaccgca
aagatgttcgtgggttcctaccagaactcatggataagatgtatggagatcgtgtaatctttaagaaaagaatgcttcag
gcaaagcaacaatatgagaagacacctactaaggcactggagaaagagattgcacggtgcaacaatatccagatggctaa
gaagatttcactcaactctgcttatggtgctatcggtaatcagtattttaggtactataaactggccaat
>APR2010_g43_contig_7824_contig_7825
atctccccggagacactccttgacgaacgtcatcccacggctagtgttgaccgaatccttgatgaggagataaactttga
actgtataaagataatgcagtctgtgccaatggtgcaatgtatcgcaaagatgttcgtgggttcttaccagaactcatgg
acaagatgtacaatgaacgtgtaatctttaagaagagaatgcttcaggcgaagcaagcatatgagaagacacctactaag
acactggagaaagagattgcccggtgcaataatatccagatggctaagaagatttcactcaactctgcttatggtgctat
cggtaatcagtattttaggtactataaactggccaat
>APR2010_g43_contig_7838_contig_7839
tctctctaccctcatcttatcatgcagtataatatctctccggagacactccttgaagaacgtcatcccacggccacagt
tgatagaatacttgatgaagaaataaactttgagttgtataaagataatgcggtatgtgccaatggtgcaatgttccgta
aagatgttcgtgggtttctaccagaacttatggagaagatgtatggagatcgtgtaatctttaagaagagaatgcttcag
gcaaagcaagaatatgagaagacacctactaaggcactggagaaagagattgcacggtgcaacaatatccagatggctaa
gaagatttcactcaactctgcttatggtgctatcggtaatcagtattttaggtactataaactggccaat
>APR2010_g43_contig_7862_contig_7863
tatcctcatcttattatgcagtataacatctctccagagacgttacttgatgagagacacccaacagttacagttgataa
aatacttgatgaagagataaactttgaactgtataaagataatgcggtgtgtgccaatggtgcaatgtatcgcaaagatg
ttcgtgggttcctaccagaactcatggagaagatgtatggcgaccgtgtaatctttaagaagcgaatgcttcaggcaaag
caacagtatgaaaaaactccaactaaaacactggagaaagagattgcgcggtgcaacaatatccagatggctaagaagat
ttcactcaactctgcttatggtgctatcggtaatcagtattttaggtactataaactggccaat
>APR2010_g43_contig_8042_contig_8043
agtctttatcctcatctcattatgcaatataatatctccccagagaccctcaaggatgacaaacacccaacagctacagt
tgatcgaatacttcaagaagaaatagattttcaactttataaagatagtgctgtgtgtgccaatggtgcaatgtatcgca
ctgacattcgtggtttcttaccagagattatggagaagatatacactgaaagaacaatctataagaagaagatgcttgct
gcgaaacagaagtatgaggatacaaaagatcctaaacttgtaaaagatatcgcaacatttaataatattcagatggctcg
taagatccaactgaactctgcttatggtgcgattggtaatgaatactttcgttattacaaacttgaaaat
>APR2010_g43_contig_8_contig_9
tctctgtatcctcatcttatcatgcaatacaacatctctccagagacgttacttgatgagagacatcccacagcaacagt
ggatagaatacttaatgaagagataaactttgagttgtataaagataatgcggtctgtgccaatggtgcaatgtaccgca
aagatgttcgtgggttcctaccagaactcatggataagatgtatggagatcgtgtaatctttaagaaaagaatgcttcag
gcaaagcaacaatatgagaagacacctactaaggcactggagaaagagattgcacggtgcaacaatatccagatggctaa
gaagatttcactcaactctgcttatggtgctatcggtaatcagtattttaggtactacaaacttgccaat
>APR2010meta_g43_contig_10_contig_11
tctctgtatcctcatcttatcatgcaatacaacatctctccagagacgttacttgatgagagacatcccacagcaacagt
ggatagaatacttaatgaagagataaactttgagttgtataaagataatgcggtctgtgccaatggtgcaatgtaccgca
aagatgttcgtgggttcctaccagaactcatggataagatgtacaatgaacgtgtaatctttaagaagcgaatgcttcag
gcaaagcaacagtatgaaaaaactccaactaaaacactggagaaagagattgcacggtgcaacaatatccagatggctaa
gaagatttcactcaactctgcttatggtgcaatcggtaatcagtattttaggtactataaactggccaat
>APR2010meta_g43_contig_1210_contig_1211
tctctgtatccacatctgattatgcaatataatatatcaacagaaacacttgtatcacaaaacaaagtttctgatatgag
tgtagataaacttttaaacaaagagtttgatacaagtaaactagataagaatcatactatgacacctaacggtgcgatat
tcagaactgataagaaaggttttcttccacagttaatggaagatatgtataacaccagaactgaatacaaaagaaagatg
ttggaggctaaacaagaatatgaaaacactaaagataaaaaactacttaaagacatttcaagatacaacaacattcaaat
ggctaaaaagatttcacttaactctgcttatggtgcaatcggtaatgcatactttaggtatttcaattta
>APR2010meta_g43_contig_1320_contig_1321
tcactatacccacatctgattatgcaatataatatttcaccagaaacattagttgcaaatgaaaaagttaaaaacatgtc
tgttgagaaaatgctaaataaaagtgtagatacatctgttttaaaagatgcgactatgacaccaaatggtgctttgttta
aaacaactcaaaaaggatttctacctgaactcatgcaaaagatgtatgatgacagagtaaaattcaaacagttaatgttg
gaggcaaaaaaagattatgaaagaactaaagacccaaaacttaaaaaaacaatatcaaaatttaataacatccaaatggc
taaaaagatttctcttaatagtgcatatggtgctattggtaataactggtttaggtattataatctt
>APR2010meta_g43_contig_148_contig_149
agtctttatcctcatctcattatgcaatataatatctccccagagaccctcaaggatgacaaacacccaacagctacagt
tgatcgaatacttcaagaagaaatagattttcaactttataaagatagtgctgtgtgtgccaatggtgcaatgtatcgca
ctgacattcgtggtttcttaccagagattatggagaagatatacactgaaagaacaatctataagaagaagatgcttgct
gcaaaacagaagtatgaggatacaaaagatcctaaacttgtaaaagatatcgcaacattcaataatattcagatggctcg
taagattcaactgaactctgcttatggtgcgattggtaacgaatactttcgttattacaaacttgaaaat
>APR2010meta_g43_contig_1594_contig_1595
tctttgtatcctcatttgattatgcagtacaatatatctccagaaacacttgtatcacaaaatagtgtgataggtatgaa
agttagtaaattactacataaagagtttgatacaagtaaattagataagaaccatactatgacacctaacggtgcgttat
tcagaactgacaagaaagggtttcttccacaattaatggaagatatgtataatacaaggactgaatataagagaaagatg
ttggaggctaaacaagaatatgaaaatacaaaagataaaaaattacttaaagatatctcaagatacaataatattcagat
ggctaaaaagatttcacttaactctgcgtatggtgctatcgctaatgcatactttaggtattataat
>APR2010meta_g43_contig_16_contig_17
tctctatatcctcatcttattatgcaatacaacatctctccagagacgttacttgaggagagacacccatcagctacggt
tgatagaattcttaatcaagagataaactttgaactgtacagtgataatgctgtttgcgccaatggttcaatgtatcgga
aagataagagaggatttcttccagagttgatggataagatctataaggatcgaactgtctataaaaagaagatgttgcaa
gcgaaacaacagtatgaaaagactccaactaaaacacttgagaaggaaatcgccagatgtaataacatccaaatggcgcg
taaaatccaactcaactctgcttatggtgctattggcaatcaatactttcgctattataaacttgctaat
>APR2010meta_g43_contig_1774_contig_1775
tcgttgtatccacatctaattatgcagtataacatatcaccagaaacacttgttgcacaaaataaagtgcctgatatgag
tgtggataagttactcgaccagaagtttgatacaagtaaattacaaaaacatcatacgattacaccaaatggtgcccttt
ttagaacagataagagagggtttctaccagaactgatgcaaactatgtatgatgacagagttaaatacaagaaactctta
ctaaaggcaaaacaagactatgaaaatactaaggacagtaaactactcaaagatatatcaaagtataataacatacaaat
ggctaaaaagatttctctcaatagtgcatatggtgctcttgggaatgtttggtttcgttattatgatttg
>APR2010meta_g43_contig_2420_contig_2421
cgacatccaacagctaccgttgataagatacttaatgaagagataaactttgagttgtataaggacaatgcggtatgtgc
caatggtgctatgttccgcaaagatgttcgtgggttcctgccagaactcatggacaagatgtataatgagcgggtaattt
tcaagaagcgaatgcttcaggcaaaacagcaatatgaaaagactccaactaaagcattggagaaagagatcgcccgctgt
aacaatatccagatggctaagaagatctcactcaactctgcttatggtgctatcggtaatcagtattttaggtactataa
attggccaat
>APR2010meta_g43_contig_2544_contig_2545
agcctatatcctcatcttattatgcaatataacatctctccagagacgttacttgatgagagacatccaacagcaacagt
tgataaaatacttgatgaagagataaactttgagttgtataaagataatgcggtgtgtgccaatggtgcaatgttccgta
aagatgttcgtgggtttctaccagaacttatggagaagatgtatggagatcgtgtaatctttaagaaacgaatgcttcag
gcaaagcaagaatatgagaagacacctactaaggcactggagaaagagattgcacggtgtaacaatatccagatggctaa
gaagatctcactcaactctgcttatggtgctatcggtaatcagtattttaggtactataaattggccaat
>APR2010meta_g43_contig_2572_contig_2573
tctctgtatcctcatcttatcatgcaatacaacatctctccagagacgttacttgatgagagacatcccacagcaacagt
ggatagaatacttaatgaagagataaactttgagttgtataaagataatgcggtctgtgccaatggtgcaatgtaccgca
aagatgttcgtgggttcctaccagaacttatggataagatgtatagtgagcgggtaatctttaagaaacgaatgcttcag
gcgaagcaagcatatgagaaaacacctactaaaacactggagaaagagattgcccggtgcaacaatatccagatggctaa
gaagatttcactcaactctgcttatggtgctatcggtaatcagtattttaggtactataaattggccaat
>APR2010meta_g43_contig_2590_contig_2591
tctctctaccctcatcttatcatgcagtacaatatctccccagagacgttacttgatgagagacatcccacagcaacagt
tgataaaattcttgatgagcagataaactttgagttgtataaggataatgcggtgtgtgctaatggtgcaatgtatcgta
aagatgttcgtgggttcctaccagaactcatggagaagatgtatggagaccgtgtaatctttaagaagagaatgcttcag
gcaaagcaagagtatgagaagacacctactaagacactggagaaagagattgcccggtgtaacaatatccagatggctaa
gaagatctcactcaactctgcttatggtgctatcggtaatcagtattttaggtactataaattggccaat
>APR2010meta_g43_contig_3048_contig_3049
agcctatatcctcatcttattatgcaatataacatctctccagagacgttacttgatgagagacatccaacagcaacagt
tgataaaatacttgatgaagagataaactttgagttgtataaagataatgcggtgtgtgccaatggtgcaatgttccgta
aagatgttcgtgggtttctaccagaacttatggagaagatgtatggagatcgtgtaatctttaagaaacgaatgcttcag
gcaaagcaagaatatgagaagacacctactaagacactggaaaaagagattgcacggtgcaacaatatccagatggctaa
gaagatttcactcaactctgcttatggtgctatcggtaatcagtattttaggtactataaattggccaat
>APR2010meta_g43_contig_3212_contig_3213
tctctatatcctcatcttattatgcaatacaacatctctccagagacgttacttgaggagagacacccatcagctacagt
tgatagaatccttaatcaagagataaactttgaactatacagcgataatgctgtttgtgctaatggttcaatgtatcgaa
aggacaagaggggatttcttccagaactgatggataagatctataaggatcgaaccgtctataaaaagaagatgttacaa
gcgaaacaacagtgtaaaaaaactccaactaaaacgcttgagaaggaaatcgccagatgtaataacattcagatggaacg
aaagattcaactcaactctgca
>APR2010meta_g43_contig_3504_contig_3505
cagtacaacatctcccccgagacgctcatggatgagcgacacccaacggttacagttgataaaatacttaatcaagaaat
agtattcgatggggatggttgtgtgtgtgctaacggtgctcaataccgtaaggatacacttggattccttccacaaatga
tgcaaagaatctatgatgaaaggaccatttacaagaagagaatgcttgccgctaagcaaaatctcgaagatgccaccaca
cctgcagaaaccttggcattacaaaaggatgtgtcaaaattcaacaacatccaaatggcaagaaagatccaactcaacag
cgcctatggtgccatcggaaatcaatacttccgatactactctctggcaaat
>APR2010meta_g43_contig_356_contig_357
tccctatacccacatttgattatgcagtataatatttctccagaaaaaattattggtatgaaatcaaatggtattaatgt
gaataaaatgttgaacgaaacaacgcctctaacatatcttaaaactgaaggtgcaacgataacacctaatggcgcattat
tcaaaactgatagtgaaggttttttacctaaactattaggcaagatgtataatgatcgtgtatattataagaaaaaaatg
ttagaggcgaaaaaagaatacaacaaaacaaaagatcctaaactacaaaatgaaatatctcgttgtcataatatacaatg
ggcaaagaagattgcattgaatagtgcttacggtgccatcggtaatcaatactttaggtattatgat
>APR2010meta_g43_contig_3622_contig_3623
tctctctaccctcatcttatcatgcagtacaatatctccccagagacgttacttgatgagagacatcccacagcaacagt
tgataaaattcttgatgagcagataaactttgagttgtataaggataatgcggtgtgtgctaatggtgcaatgtaccgca
aagatgtccgtgggtttctaccagaactcatggagaagatgtatggtgaccgcgtaatctttaagaagagaatgctccag
gcaaagcaagaatatgagaagacacctactaaggcactggagaaagagatttcccggtgtaacaatatccagatggctaa
gaagatctcactcaactctgcttatggtgctatcggtaatcagtattttaggtactataaattggccaat
>APR2010meta_g43_contig_3662_contig_3663
atttctccagatacgttgttggatacaaggcatccttctgttacagttgataaaattcttaatgaagatttgacttttga
gaggtataagaataatgctgtttgtgcaaatggtgcaatgtatcgtaaagatgttcgtgggttcttaccagaacttatgg
aaaagatgtataatgaaagggtgatttttaaaaagagaatgatcactgcaaagaaagcatatgaaaagacaaagacaaaa
gaccttgaaaaagaaattgcaaggtgcaataatattcaaatggcaaagaagatttctcttaactctgcctatggtgcgat
tggtaatcaatactttcgctattacaaactagcaaat
>APR2010meta_g43_contig_38_contig_39
aggcacccatcaactaccgttaataaaatacttaatcaagaactgacatttgatgaatataaggattatgcggtttgtgc
taatggcgcaatgtatcgtaaggacatcaaaggattcttacccaaattaatggagaagatgtatggtgaccgtgttatct
tcaagaagaaaatgcttgcggcaaagcagcagtacgaaaagaatcctactaaggcacttgaaaaggaaatcgctagatgt
aacaacattcaaatggcgaagaagatttctcttaactctgcttatggtgctattggtaatcaatacttcaggtattttaa
actagcaaac
>APR2010meta_g43_contig_40_contig_41
tctctatatcctcatcttattatgcaatacaacatctctccagagacgttacttgaggagagacacccatcagctacagt
tgatagaatccttaatcaagagataaactttgaactatacagcgataatgctgtttgtgctaatggttcaatgtatcgaa
aggacaagaggggatttcttccagaactgatggataagatctataaggatcgaaccgtctataaaaagaagatgttccaa
gcgaaacaacagtatgaaaaaactccaactaatacgcttgagaaggaaatcgccagatgtaataacattcagatggcacg
aaagattcaactcaactctgcatatggtgctattggtaatcagtattttaggtattataaactggcaaat
>APR2010meta_g43_contig_4106_contig_4107
agcctatatcctcatcttattatgcaatataacatctctccagagacgttacttgatgagagacatccaacagcaacagt
tgataaaatacttgatgaagagataaactttgaactgtataaagataatgcgttgtgtgccaatggtgcaatgtatcgca
aagatgttcgtgggttcctaccagaactcatggagaagatgtatggagatcgtgtaatatttaagaagagaatgcttcaa
gcaaagcaagaatatgagaagacacctactaaagaactggaaaaggaaattgcacggtgcaacaatatccagatggctaa
gaagatttcactcaactctgcttatggtgctatcggtaatcagtattttaggtactataaattggccaat
>APR2010meta_g43_contig_4184_contig_4185
tctctgtatcctcatcttatcatgcaatacaacatctctccagaaaccttactggaagaacgtcatcccacggctacggt
tgaccgaatccttgatgaagaaataaactttgagttgtataaagataatgcggtgtgtgctaatggagcaatgttccgta
aagatgttcgtgggttcctaccagaactcatggagaagatgtatggagatcgtgtaatatttaagaagagaatgcttcaa
gcaaagcaagaatatgagaagacacctactaaagaactggaaaaggaaattgcacggtgcaacaatatccagatggctaa
gaagatttcactcaactctgcttatggtgctatcggtaatcagtattttaggtactataaattggccaat
>APR2010meta_g43_contig_4464_contig_4465
agtctttatccgcatttgatcatgcagtataacatttcaccagaaactttattagaacagagacatccatcagtcacagt
tgataaaattcttgatgaagaccttacatttgaaatgtataataataatgctgtgtgtgcgaatggtgcgatgtatcgta
aagatgttcgtgggttcttgccagaacttatggagaagatgtataatgaaagggtgatttttaaaaagagaatgatcact
gcaaagaaagcatatgaaaagacaaagacaaaagaccttgaaaaagaaattgcaaggtgcaataatattcaaatggcaaa
gaagatttctcttaactctgcctatggtgcgattggtaatcaatactttcgctattacaaactagcaaat
>APR2010meta_g43_contig_4574_contig_4575
tctctctaccctcatcttatcatgcagtacaatatctccccggagacgctccttgacgaacgtcatcccacggctagtgt
tgaccgaatccttgatgaggagataaactttgagatgtataaagataatgcagtatgtgccaatggtgcaatgtaccgca
aagatgttcgtgggttcctaccagaactcatggataagatgtacaatgaacgtgtaatctttaagaagcgaatgcttcag
gcaaagcaacagtatgaaaaaactccaactaaaacactggagaaagagattgcacggtgcaacaatatccagatggctaa
gaagatttcactcaactctgcttatggtgctatcggtaatcagtattttaggtactataaattggccaat
>APR2010meta_g43_contig_4600_contig_4601
agcctatatcctcatcttattatgcaatataacatctctccagagacgttacttgatgagagacatccaacagcaacagt
tgataaaatacttgatgaagagataaattttgaactgtataaagataatgcagtgtgtgccaatggtgcaatgtaccgca
aagatgttcgtgggttcctaccagaactcatggataagatgtacaatgaacgtgtaatctttaagaagcgaatgcttcag
gcaaagcaacagtatgaaaaaactccaactaaaacactggagaaagagattgcacggtgcaacaatatccagatggctaa
gaagatttcactcaactctgcttatggtgctatcggtaatcagtattttaggtactataaattggccaat
>APR2010meta_g43_contig_482_contig_483
tctctctatcctcatcttattatgcagtataacatctcccccgagacgctcctggatgaacgacacccaacggttacagt
tgatcgaatacttaatcaagaagtagtcttcgagggagaaggttgtgtgtgtgccaatggcgctcaatatcgtaaagata
ttcttggtttccttccacaaatgatgcagagaatctacgatgaaagaaccatttacaagaagagaatgcttgccgctaag
caaaatctcgaagatgccaccacacctgcagaaaccttggcattacaaaaggatgtgtcaaaattcaacaacatccaaat
ggcaagaaagatccaactcaacagcgcctatggtgccatcggaaatcaatacttccgatactactctctggcaaat
>APR2010meta_g43_contig_558_contig_559
gttgataaactgttgaatgaggaggtagacctatcaggtctcaaggatgttactgtgtgtcccaatggtgctatgtttac
tacaaaaaaacgtggtttcttacctaaattgatggagaaaatttacaatgaacgtgtaatcttcaagaaaaagatgcttg
aggcaaagaaggagtatgaaaagacccctacaaagcatctcgaaaaggaaattgcaagatgtaacaacatccaaatggcg
aaaaagattcaacttaatagtgcctatggtgctatcggtaatcagtattttcgctattatatgcttgcgaat
>APR2010meta_g43_contig_5750_contig_5751
tctctgtatcctcatcttatcatgcaatacaacatctctccagaaaccttactggaagaacgtcatcccacggctacggt
tgaccgaatccttgatgaagaaataaactttgagttgtataaagataatgcggtgtgtgccaatggtgcaatgttccgta
aagatgttcgtgggtttctaccagaacttatggagaagatgtatggagatcgtgtaatctttaagaagagaatgctccag
gcaaagcaagaatatgagaagacacctactaaggcactggagaaagagatttcccggtgtaacaatatccagatggctaa
gaagatctcactcaactctgcttatggtgctatcggtaatcagtattttaggtactataaattggccaat
>APR2010meta_g43_contig_5756_contig_5757
agcctatatcctcatcttatcatgcaatataacatctctccagagactttacttgatgagagacatccaacagcaacagt
ggataaaatacttgatggagagataaactttgagttgtataaagataatgcggtgtgtgccaatggtgcaatgttccgta
aagatgttcgtgggtttctaccagaacttatggagaagatgtatggagatcgtgtaatctttaagaagagaatgctccag
gcaaagcaagaatatgagaagacacctactaaggcactggagaaagagatttcccggtgtaacaatatccagatggctaa
gaagatctcactcaactctgcttatggtgctatcggtaatcagtattttaggtactataaattggccaat
>APR2010meta_g43_contig_6182_contig_6183
tcattgtatccacatctaattatgcagtataatatatcaccagaaacacttgttgcacaaaacaaagtgcctgacatgag
tgtggataagttactgaataaacaattcgataccactaaattaaataaacatcatacgataacagctaatggtgcattgt
ttaagacgagtcagaggggttttctaccagaactgatgcaatctatgtatgacgatagagttaaatacaagaaactctta
ttacaggcgaaacaagactatgaaaatacaaaggataaaagactactcaaagatatttcaaagtataataacatacaaat
ggctaaaaagatttctctcaactctgcatatggtgctcttgggaatgtttggtttcgttattatgatttg
>APR2010meta_g43_contig_686_contig_687
tctctctatcctcatcttattatgcagtacaacatctctccagagacgcttctggatgagagacatcccacagcttcagt
tgatagaattcttaaagaagaaataaattttgaactctataaggacaatgcgatttgtgccaacggtgcaatgtatcgta
aagatgtccgtgggtttttgcctgagttgatggagaagatgtatggggatcgagttgtctttaaaaagaaaatgctcgcg
gcaagacaacaatatgaaaaaacccccaccataaaacttgagaaagagattgccagatgtaataacattcaaatggctaa
aaagatctctcttaactctgcttatggtgctattggtaatcaatactttagatat
>APR2010meta_g43_contig_770_contig_771
agtctatatccgcatttgattatgcagtataatatttcaccagaaactttacttgaaacaaaacacccaacagttacagt
tgataaaattctcaatgaagaattgacatttgagatgtatcaagacaatgctgtttgtgcaaatggtgcgatgtatcgta
aagatgttcgtgggttcttgccagaacttatggagaagatgtataatgaaagggtgatttttaaaaagagaatgatcact
gcaaagaaagcatatgaaaagacaaagacaaaagaccttgaaaaagaaattgcaaggtgcaataatattcaaatggcaaa
gaagatttctcttaactctgcctatggtgcgattggtaatcaatactttcgttgttataaattagcaaat
>APR2011meta_g43_contig_10068_contig_10069
tctctgtatcctcatcttatcatgcaatacaacatctctccagagacgttacttgatgcgagacatccaacagcaacagt
tgataaaatacttgatgaagagataaactttgaattgtataaagataatgcggtgtgtgctaatggcgcaatgttccgta
aagatgttcgtgggtttttgccagaactcatggagaagatgtatggagatcgtgtaatctttaagaagcgaatgcttcag
gcaaagcaagaatatgagaagacacctactaaggcactggagaaagagatttcccggtgtaacaatatccagatggctaa
gaagatctcactcaactctgcttatggtgctatcggtaatcagtattttaggtactataatctggccaat
>APR2011meta_g43_contig_10434_contig_10435
atctctccagagacgttacttgatgaaagacatccaacagcaacagttgataaaatacttgatgaagaaataaactttga
attgtataaagacaatgcggtatgtgccaatggtgcaatgtatcgtaaagatgtacgtgggttcctaccagaacttatgg
agaagatgtatggcgaccgtgtaatctttaagaagagaatgctccaggcaaagcaagaatatgagaagacacctactaag
gcactggagaaagagatttcccggtgtaacaatatccagatggctaagaagatctcactcaactctgcttatggtgctat
cggtaatcagtattttaggtactataatctggccaat
>APR2011meta_g43_contig_10626_contig_10627
tctctgtatcctcatcttatcatgcaatacaacatctctccagagacgttacttgatgcgagacatccaacagcaacagt
tgataaaatacttgatgaagagataaactttgagttgtataaagataatgcagtctgtgccaatggtgcaatgtatcgca
aagatgttcgtgggtttctaccagaactcatggacaagatgtatagtgagcgagtaatctttaagaaaagaatgcttcag
gcaaagcaatcatatgagaaaactcctactaaggcactggagaaagagattgcccggtgcaacaatatccagatggctaa
gaagatttcactcaactctgcttatggtgctatcggtaatcagtattttaggtactataatctggccaat
>APR2011meta_g43_contig_10630_contig_10631
tctctctaccctcatcttatcatgcagtacaacatctccccggagacactccttgacgaacgtcatcccacggctagagt
tgaccgaatccttgatgaggagataaactttgagttgtataaagataatgcagtctgtgacaatggtgcaatgtaccgca
aagatgtgcgtgggttcctaccagaactcatggacaagatgtacaatgaacgtgtaatctttaagaagcgaatgcttcag
gcaaagcaacagtatgaaaaaactccaactaaaacactggagaaagagattgcacggtgcaacaatatccagatggctaa
gaagatttcacttaactctgcttatggtgctatcggtaatcagtattttaggtactataatctggccaat
>APR2011meta_g43_contig_10646_contig_10647
tctctgtatcctcatcttatcatgcaatacaacatctctccagagacgttacttgatgagagacatcccacagcaacagt
ggatagaatacttaatgaagagataaactttgagttgtataaagataatgcggtctgtgccaatggtgcaatgtaccgca
aagatgttcgtgggttcttaccagaacttatggataagatgtatagtgagagggtaatttttaagaaacgaatgcttcag
gcaaagcaagaatatgagaagacacctactaaggcactggagaaagagatttcccggtgtaacaatatccagatggctaa
gaagatctcactcaactctgcttatggtgctatcggtaatcagtattttaggtactataatctggccaat
>APR2011meta_g43_contig_10656_contig_10657
tctctgtatcctcatcttatcatgcaatacaacatctctccagagacgttacttgatgcgagacatccaacagcaacagt
tgataaaatacttgatgaagagataaactttgagttgtataaagataatgcagtctgtgccaatggtgcaatgtatcgca
aagatgttcgtgggttcttaccagaactcatggacaagatgtacaatgaacgtgtaatctttaagaagcgaatgcttcag
gcaaagcaacagtatgaaaaaactccaactaaaacactggagaaagagattgcacggtgcaacaatatccagatggctaa
gaagatttcacttaactctgcttatggtgctatcggtaatcagtattttaggtactataatctggccaat
>APR2011meta_g43_contig_10690_contig_10691
tctctctaccctcatcttatcatgcagtacaacatctccccggagacactccttgacgaacgtcatcccacggctagagt
tgaccgaatccttgatgaggagataaactttgagttgtataaagataatgcagtctgtgacaatggtgcaatgtaccgca
aagatgtgcgtgggttcctaccagaacttatggataagatgtatagtgagcgggtaatctttaagaaacgaatgcttcag
gcaaagcaagcatatgagaaaacacctactaagacactggaaaaagagattgcacggtgcaacaatatccagatggctaa
gaagatttcacttaactctgcttatggtgctatcggtaatcagtattttaggtactataatctggccaat
>APR2011meta_g43_contig_106_contig_107
gaaacactcctggatgagagacacccatcggttacagttgataagattcttggcgagacgttagatatcgatggcgagta
ttgtgtatgtgccaacggtgctcagtatcgtaaagacatgaaagggttcctacccaaaatgatgcaaaagatttatgatg
aacgaaccatttacaagaagagaatgcttgccgctaagcaagatcttgaacatgccaaaacacctgcagagacctcatca
cttcaaaaggatgtgtccaagttcaacaacatccaaatggcaagaaaaatccaactcaacagtgcctatggtgccatcgg
aaaccaatacttccgatactacaatctggcaaat
>APR2011meta_g43_contig_10802_contig_10803
tctctttatcctcatctcattatgcagtacaacatctctcccgagacgttactcgatgaaaaacatccaacggttaacgt
tgatcgaatccttaatgaagaaataacatttgagttgtataaggataatgcggtatgtcctaatggagccatgtaccgca
aagatgttcgtgggttcttaccagaactcatggagaagatgtatggagatcgtgtaatctttaagaagcgaatgcttcag
gcaaagcaagaatatgagaagacacctactaaggcactggagaaagagatttcccggtgtaacaatatccagatggctaa
gaagatctcactcaactctgcttatggtgctatcggtaatcagtattttaggtactataatctggccaat
>APR2011meta_g43_contig_10818_contig_10819
atatccccagagaccctccttccagaaaaacatccagcggctacagttgatagaatccttaaacaagagataagttttga
gttatacaaggacaatgctgtatgcgccaatggtgcaatgtataggaaggatgtgaagggattcctccctgaactgatgg
agaagatgtatgcagagagggtcatcttcaaaaagagaatgcttgctgctaaacaagagtatgaaaagacaccaaccaaa
gcacttgaaaaagaaattgccagatgtaacaacatccagatggctaaaaagatttctcttaactctgcctatggtgcgat
tggtaatcaatacttccgctattataaattagcaaat
>APR2011meta_g43_contig_10962_contig_10963
tctctgtatcctcatcttatcatgcaatacaacatctctccagagacgttacttgatgcgagacatccaacagcaacagt
tgataaaatacttgatgaagagataaactttgagttgtataaagataatgcagtctgtgccaatggtgcaatgtatcgca
aagatgttcgtgggttcctaccagaactcatggataagatgtataatgaacgtgtaatctttaagaagagaatgcttcag
gcaaagcaagaatatgagaagacacctactaaggcactggagaaagagatttcccggtgtaacaatatccagatggctaa
gaagatctcactcaactctgcttatggtgctatcggtaatcagtattttaggtactataatctggccaat
>APR2011meta_g43_contig_10_contig_11
tctctttaccctcatctcattatgcagtacaacatctcacccgagacgttactcgaatcaaggcacccatcggctactgt
tgataagatacttaatcaagaactagatattgatgggaagtattgcgtatgtgctaacggtgctcagtatcgtaaggata
tacttgggttcctaccagaaatgatgcagaaaatctatgatgaacggaccatatacaagaagagaatgcttaagtctaag
caatctcttgaacatgccaccacacctgcagagaccacatcattacaaaaggatatttccaaattcaacaatatccaaat
ggcaagaaaaatccaactcaactctgcctatggcgccatcggaaaccaatacttcagatactacaatttggcaaat
>APR2011meta_g43_contig_11030_contig_11031
tctctgtatcctcatcttatcatgcaatacaacatctctccagagacgttacttgatgcgagacatccaacagcaacagt
tgataaaatacttgatgaagagataaactttgagttgtataaagataatgcagtctgtgccaatggtgcaatgtatcgca
aagatgttcgtgggttcttaccagaacttatggataaaatgtatagtgagcgggtaatctttaagaaaagaatgcttcag
gcaaagcaagcatatgagaaaactcctactaaggcactggagaaagagattgcccggtgcaacaatatccagatggctaa
gaagatttcactcaactctgcttatggtgctatcggtaatcagtattttaggtactataatctggccaat
>APR2011meta_g43_contig_11126_contig_11127
agcctgtatcctcatcttattatgcagtacaacatctctccagagacgttacttgacgaaaaacatccaacagcaacagt
tgataaaatacttaatgaagaaataaactttgaattgtataaagataatgcagtgtgcgccaatggtgcaatgtaccgca
aagatgttcgcgggttcttaccagaacttatggataggatgtatagtgagagggtaatttttaagaaacgaatgcttcag
gcaaagcaagaatatgagaagacacctactaaggcactggagaaagagatttcccggtgtaacaatatccagatggctaa
gaagatctcactcaactctgcttatggtgctatcggtaatcagtattttaggtactataatctggccaat
>APR2011meta_g43_contig_1146_contig_1147
gtagataaacttctaaacaaagaagttgatacatctatatttaaaaatactactatgacacctaatggtgcattgttcaa
aacaaacataaaaggttttcttccagagttgatggaagatatgtataatgatcgtgttgtgttcaagaagaagatgttac
aggcaaaacaagaatacgaaaatactaaagaaccaaaactacttaaaaagatttctaagtatgataatattcagatggca
agaaagattgcattgaacagtgcttatggtgctatcggtaatcagtatttcagatactactcccttgcaatg
>APR2011meta_g43_contig_11484_contig_11485
tctctgtatcctcatcttatcatgcaatacaacatctctccagagacgttacttgatgcgagacatccaacagcaacagt
tgataaaatacttgatgaagagataaactttgagttgtataaagataatgcggtgtgtcctaacggagcaatgtatcgca
aagatgttcgtgggttcctaccagaactcatggataagatgtataatgaacgtgtaatctttaagaagagaatgcttcag
gcaaagcaagaatatgagaagacacctactaaggcactggagaaagagatttcccggtgtaacaatatccagatggctaa
gaagatctcactcaactctgcttatggtgctatcggtaatcagtattttaggtactataatctggccaat
>APR2011meta_g43_contig_11616_contig_11617
tctctgtatcctcatcttatcatgcaatacaacatctctccagaaaccttactggaagaacgtcatcccacggctacggt
tgaccgaatccttaatgaagaaataaactttgaattgtataaagataatgcggtatgtcctaacggtgcaatgtatcgca
aagatgttcgtgggttcctaccagaactcatggataagatgtataatgaacgtgtaatctttaagaagagaatgcttcag
gcaaagcaagaatatgagaagacacctactaaggcactggagaaagagatttcccggtgtaacaatatccagatggctaa
gaagatctcactcaactctgcttatggtgctatcggtaatcagtattttaggtactataatctggccaat
>APR2011meta_g43_contig_11724_contig_11725
agcctctatcctcatcttattatgcaatacaacatctctccagagacgctcctggatgagagacacccaacagttacagt
tgataaaattcttgatgaagagataaactttgaactgtataaggataatgctgtgtgtgctaatggtgcaatgtatcgca
aagatgttcgtgggttcctaccagaactcatggataagatgtataatgaacgtgtaatctttaagaagagaatgcttcag
gcaaagcaagaatatgagaagacacctactaaggcactggagaaagagatttcccggtgtaacaatatccagatggctaa
gaagatctcactcaactctgcttatggtgctatcggtaatcagtattttaggtactataatctggccaat
>APR2011meta_g43_contig_11732_contig_11733
agtctataccctcatcttattatgcagtacaatatctccccagaaaccttacaggaagaacgtcatcccacggctacggt
tgaccgaatccttgatgaagaaataaactttgagttgtataaagataatgcggtatgtgctaatggtgcaatgttccgta
aagatgttcgtgggtttctaccagaacttatggagaagatgtatggagatcgtgtaatctttaagaagcgaatgcttcag
gcaaagcaagaatatgagaagacacctactaaggcactggagaaagagatttcccggtgtaacaatatccagatggctaa
gaagatctcactcaactctgcttatggtgctatcggtaatcagtattttaggtactataatctggccaat
>APR2011meta_g43_contig_12_contig_13
agtctttaccctcatctcattatgcaatacaatatttctccagaaacgcttgttgaggaaaaacatccctcagcaacagt
tgatagaattcttaaggaagaactaaacgttgaactgtataaagattatgcagtttgtgctaatggagcgatgtataaaa
aggatgtgaagggatttcttcctgaactaatggagaagatgtatgctgaaagagttatctttaagaagaggatgcttaaa
gcaaaacaggagtatgagaaaacacctacaaaaacattagagaaggagattgcaagatgtaataacatccaaatggctaa
gaagatttctcttaattctgcttatggtgctattggtaatcagtattttagatactataaacttgctaat
>APR2011meta_g43_contig_134_contig_135
tctctttaccctcatctcattatgcagtacaacatctcacccgagacgttactcgaatcaaggcacccatcggctactgt
tgataagatacttaatcaagaactagatattgatgggaagtattgcgtatgtgctaacggtgctcagtatcgtaaggata
tacttgggttcctaccagaaatgatgcagaaaatctatgatgaacggaccatatacaagaagagaatgcttaagtctaag
caagctcttgagcatgccaccacacctaaggaacccctggcactacaaaaggatatatcaaaattcaacaatatccaaat
ggcaagaaagatccaactcaactctgcctatggtgctatcggaaaccaatacttcaggtattacaatctggcaaat
>APR2011meta_g43_contig_138_contig_139
tctctgtatccccacctcattatgcagtacaatatctcacctgagacattgatggatgttcgtcatccctctgccacagt
tgatggtcttcttaataagaagattgatattgatggtgagtattgtgtttgtgctaatggcgctcagtatcgtaaagacg
tgcgtgggtttttacctgaactaatggagaaaatctatgatgaacgatcgatttacaagcgtaagatgctggatgcaaaa
caagaatacgaagctactccgaccctggatgttcaaaagagaatttctcgatacaacaacttccagatggcacgtaagat
ccaacttaactcagcatacggtgctatcggaaacgaatacttccgatactacaagctggcgaat
>APR2011meta_g43_contig_15136_contig_15137
tctctctaccctcatcttatcatgcagtacaatatctccccggagacgctccttgacgaacgtcatcccacggctagtgt
tgaccgaatacttgatgaggagataaactttgagttgtataaagataatgcagtctgtgccaatggtgcaatgtatcgca
aagatgttcgtgggttcctaccagaactcatggataagatgtataatgaacgtgtaatctttaagaagagaatgcttcag
gcaaagcaagaatatgagaagacacctactaaggcactggagaaagagatttcccggtgtaacaatatccagatggctaa
gaagatctcactcaactctgcttatggtgctatcggtaatcagtattttaggtactataatctggccaat
>APR2011meta_g43_contig_15192_contig_15193
tctttgtatcctcacctcattatgcagtacaacatttctcccgaaactctcaaggacaaacgacatccagaagctacggt
tgatagaatacttcgtaaggagataaacattgacggcgagtatgctgtgtgtgctaatggcgcacagtacacaaaagaga
agcatgggtttcttcctcagatgatgcagaagatatatgactctcgtgtcatcttcaagaagcggatgatcaaagcaaag
caacagtacgagaagactcctactgttgaactcatgaaagagatcgcccgttgtaataatattcagatggcaaagaagat
ctctttgaactctgcttatggtgctattggcaacgaacactttagatactatcgtcttgctaat
>APR2011meta_g43_contig_15262_contig_15263
tctctctaccctcatcttatcatgcagtacaacatctccccggagacgctccttgacgcacgtcatcccacggctagtgt
tgaccgaatccttgatgaggagataaactttgagatgtataaagataatgcagtatgtgccaatggtgcaatgtaccgca
aagatgttcgtgggttcctaccagaactcatggataagatgtataatgaacgtgtaatctttaagaagagaatgcttcag
gcaaagcaagaatatgagaagacacctactaaggcactggagaaagagatttcccggtgtaacaatatccagatggctaa
gaagatctcactcaactctgcttatggtgctatcggtaatcagtattttaggtactataatctggccaat
>APR2011meta_g43_contig_15264_contig_15265
agtctataccctcatctcattatgcagtacaatatttccccagaaacattattggaagaacgtcatcccacagcaacagt
ggataaaatacttaatgaagaaataagttttgagttgtataaagataatgcggtgtgtgccaatggcgcaatgtaccgca
aagatgtacgtgggtttctgccagaactcatggagaaaatgtatggcgatcgtgtaatctttaagaaacgaatgcttcag
gcaaaacaacaatatgaaaagaccccaaccaaggcactggagaaagagattgcacggtgcaacaatatccagatggctaa
gaagatttcacttaactctgcttatggtgctatcggtaatcagtattttaggtactataatctggccaat
>APR2011meta_g43_contig_1528_contig_1529
tctctctaccctcatcttattatgcagtacaacatctctccggagacactccgagagaccaggcacccatcagttaccgt
tgataagatacttaatcaagaactgacctttgaattatataaagacaacgcagtgtgtgctaatggtgccatgtatcgta
aagatgtccgtgggttcctacctgaattgatggagaaaatttataaggatcgcaccatctataagaagaagatgcttatt
gcaaaacaagattatgaaaaaactccgactaaggcattggagaaagagattgcaagatgcaacaatattcagatggctcg
caagattcaactcaactctgcatatggtgctattggaaatcaatatttccgttactgcaaactggtcaat
>APR2011meta_g43_contig_15306_contig_15307
agcctatatcctcatcttattatgcaatataacatctctccagagacgatacttgatgagagacatccaacagcaacagt
tgataaaatacttgatgaagagataaactttgaactgtataaagataatgcggtgtgtgccaatggtgcaatgtatcgca
aagatgttcgtgggttcctaccagaactcatggataagatgtataatgaacgtgtaatctttaagaagagaatgcttcag
gcaaagcaagaatatgagaagacacctactaaggcactggagaaagagatttcccggtgtaacaatatccagatggctaa
gaagatctcactcaactctgcttatggtgctatcggtaatcagtattttaggtactataatctggccaat
>APR2011meta_g43_contig_15316_contig_15317
agtctataccctcatcttatcatgcagtacaatatttccccagaaaccttactggaagaacgacatccaacggctacggt
tgaccgaatccttgatgaagagataaactttgaactgtataaagataatgcggtgtgtgccaatggtgcaatgtatcgca
aagatgttcgtgggttcctaccagaactcatggataagatgtataatgaacgtgtaatctttaagaagagaatgcttcag
gcaaagcaagaatatgagaagacacctactaaggcactggagaaagagatttcccggtgtaacaatatccagatggctaa
gaagatctcactcaactctgcttatggtgctatcggtaatcagtattttaggtactataatctggccaat
>APR2011meta_g43_contig_15390_contig_15391
tctctctatcctcaccttattatgcaatacaacatctcgcccgagacgttacaggacaccaggcacccatcaactaccgt
taataagatacttaatcaagaactgacatttgatgaatataaggattatgcggtttgtgctaatggcgcaatgtatcgta
aggacatcaaaggattcttacccaaattaatggagaagatgtatggtgaccgtgttattttcaagaagaaaatgcttgcg
gcaaagcagcagtacgagaagaatcctactaaggcacttgaaaaggaaatcgctagatgtaacaacattcaaatggcgaa
gaagatttctcttaactctgcttatggtgctattggtaatcaatacttcaggtattacaaactagcaaat
>APR2011meta_g43_contig_15840_contig_15841
caccttattatgcagtacaacatctctccagagacactcattgaggaacgttatcccacggttacggttgatcgaatcct
taatgaagaaataaattttgaactgtataaaaataatgcggtatgtgccaatggtgcaatgtaccgtaaagatgttcgtg
ggttcctaccagaactcatggagaagatgtatggcgaccgtgtaatctttaagaagagaatgctccaggcaaagcaagaa
tatgagaagacacctactaaggcactggagaaagagatttcccggtgtaacaatatccagatggctaagaagatctcact
caactctgcttatggtgctatcggtaatcagtattttaggtactataatctggccaat
>APR2011meta_g43_contig_16040_contig_16041
agtctttatcctcaccttattatgcaatataacatctctccagaaactattctggatgagaaacatcccagcgtcagagt
tgataagatcttgaatgaagagatttcatttgaaatgtataaagataatgcaatctgtgctaatggcgcaatgtatcgta
aagatgtaaagggttttctaccagaattgatggagaaaatgtatggagatcgcgttatcttcaaaaagaagatgcttgta
gctaaacagcagtatgaaaaaactcctactgttgcacttgagaaagagatttcacgatgcaacaacattcaaatggcgaa
gaagatctctcttaactctgcttatggtgctattggtaatcaatactttaggtattacaaactagcaaat
>APR2011meta_g43_contig_16168_contig_16169
tctctctaccctcatcttatcatgcagtacaatctctccccggagacgctccttgacgaacgtcatcccacggctagtgt
tgaccgaatccttgatgaggagataaactttgagatgtataaagataatgcagtatgtgccaatggtgcaatgtaccgca
aagatgttcgtgggttcctaccagaactcatggataagatgtataatgaacgtgtaatctttaagaagagaatgcttcag
gcaaagcaagaatatgagaagacacctactaaggcactggagaaagagatttcccggtgtaacaatatccagatggctaa
gaagatctcactcaactctgcttatggtgctatcggtaatcagtattttaggtactataatctggccaat
>APR2011meta_g43_contig_16278_contig_16279
agcctatatcctcatcttattatgcaatataacatctctccagagacgttacttccggagcgacacccatcggctacagt
tgatagaattcttaatcaagagataaactttgaactgtatagtgataatgctgtttgtgctaatggttccatgtatcgga
aagataagagaggatttcttcctgagttgatggataagatctataaggatcgaaccgtctataaaaagaagatgttgcag
gcgaaacaacagtatgaaaagactccaactaaaacacttgagaaggaaatcgccagatgtaataacatccaaatggcgcg
taaaatccaactcaactctgcttatggtgctattggtaatcaatactttcgctattataaacttgctaat
>APR2011meta_g43_contig_16578_contig_16579
tcactatatccacacctaattatgcaatataatatttcaccagaaacacttgtgggtcaagaaaaagtaaagggtatgtc
tgtagataaacttcttgataagaaagttgatacatcaatactaaaggatgctacactaactccaaatggtgctttgttca
aaactaccaaaagagggtttcttccagaaattatgcagtctatgtatgatgatcgtgtgaagtataaaaaactaacttta
caggcaaaacaaaattatgaaaataccaaagaccccaaattacttaaagacatttccaaatataacaatattcaacttgc
taaaaagatttctctcaactctgcatatggtgctattgggaataattggtttcgttattacgatttg
>APR2011meta_g43_contig_16620_contig_16621
tcactatatccccatctaattatgcaatacaatatatcaccagagacacttattccaagtaagccagtgacagggcttgt
agacaaactgcttgcaggcaaagcaagcaatccaactgaacactgtatgacaccaaatggtgcgttctttcgtaaagaca
aacgtgggtttcttccagaactaatggaaactatgtacaatgatcgcaccaagtacaagaaacttatgttacaagcatca
caagaatatgaaaacaccaaagaccctaagttgttaaaggacatatccaaatacaacaacattcagatggctaaaaagat
atctctcaactcagcttac
>APR2011meta_g43_contig_16628_contig_16629
agtctataccctcatcttatcatgcagtacaatctttccccagaaaccttactggaagaacgacatccaacggctacggt
tgaccgaatccttgatgaagagataaactttgaactgtataaagataatgcggtgtgtgccaatggtgcaatgtatcgca
aagatgttcgtgggttcctaccagaactcatggataagatgtataatgaacgtgtaatctttaagaagagaatgcttcag
gcaaagcaagaatatgagaagacacctactaaggcactggagaaagagatttcccggtgtaacaatatccagatggctaa
gaagatctcactcaactctgcttatggtgctatcggtaatcagtattttaggtactataatctggccaat
>APR2011meta_g43_contig_16_contig_17
tctctgtatcctcatcttatcatgcaatacaacatctctccagagacgttacttgatgagagacatcccacagcaacagt
ggatagaatacttaatgaagagataaactttgagttgtataaagataatgcggtctgtgccaatggtgcaatgtaccgca
aagatgttcgtgggttcctaccagaactcatggataagatgtataatgaacgtgtaatctttaagaagagaatgcttcag
gcaaagcaagaatatgagaagacacctactaaggcactggagaaagagatttcccggtgtaacaatatccagatggctaa
gaagatctcactcaactctgcttatggtgctatcggtaatcagtattttaggtactataaacttgccaat
>APR2011meta_g43_contig_170_contig_171
ttaaaagatactagacattcttcagctacggtagataagatattgaataaagacattgacttctctggatatgaagattt
tgctgtgtgtgcaaatgggtcaatgtataggaaagatgttagaggatttcttcctgaattgatggataagatctacaaag
atagaactatatttaagaagaagatgcttgctgctaaacagcaatatgaaaaaactccaacaaaagtattggagaaggaa
attgctagatgcaataacattcaaatggcgcgtaagattcaacttaatagtgcttatggtgctattggaaatcagtactt
tagatattataaacttgctaat
>APR2011meta_g43_contig_174_contig_175
ccagagacgcttctggatgagagacatcccacagcttcagttgatagaattcttaaggaagaaataaattttgaactcta
taaggacaatgctatttgtgccaacggtgcaatgtatcgtaaagatgtccgtgggtttttgcctgagttgatggagaaga
tgtatggagatcgtgttgtcttcaaaaaacgaatgcttaaagccaagcaagagtatgagaagacgcctactaaggcactt
gagaaagaaattgccagatgtaataacattcaaatggctaaaaagatctctctcaactctgcttatggtgccattggtaa
tcaatactttagatattataaactagcaaac
>APR2011meta_g43_contig_2498_contig_2499
tctctgtatcctcatcttatcatgcaatacaacatctctccagagacgttacttgatgagagacatcccacagcaacagt
ggatagaatacttaatgaagagataaactttgagttgtataaagataatgcggtctgtgccaatggtgcaatgtaccgca
aagatgttcgtgggttcctaccagaactcatggataagatgtataatgaacgtgtaatctttaagaagagaatgcttcag
gcaaagcaagaatatgagaagacacctactaaggcacttgagaaagagattgcccggtgcaacaatatccagatggctaa
gaagatttcactcaactctgcttatggagctatcggtaatcagtattgtaggtactataaactggccaat
>APR2011meta_g43_contig_2518_contig_2519
tctctgtatcctcacctgattatgcaatataacatttcacctgagactctgttggaaaatcgtcatcctaacgtttctgt
gaataaaattctcaaccaagagactaactttgagttgtataaagacaactcagtatgtgcaaatggtgcaatgtttcgaa
aggacataaaaggatttcttcctgaactgatggagaagatgtatggggatcgagttgtattcaagaaaagaatgcttcaa
gccaagcagcagtatgagaagaatcctactaaattccttgaaaaagaaagtgcacgttgtaacaacattcagatggcaaa
gaagatctcgttgaactctgcttatggtgctattggtaaccaatat
>APR2011meta_g43_contig_2662_contig_2663
tctttgtatcctcatctcattatgcagtacaatatctcgcccgagactttacaggaatctagacatccaacagttacagt
tgataagatccttgaaaagcaggtcacgatagacggtgagtatgctgtgtgtgctaatggagctcagtatcgtaaagata
agcatgggttcctgccacaaatgatgaagaagatgtatgactctcgtgttatattcaagaagaggatgatcaaggcaaag
caacagtatgagaaaactcctactgttgaactcatgaaagagatcgcccgttgtaataatattcagatggcaaagaagat
cgctttgaactctgcttatggtgctatcggcaacgaacacttcaggtattatcgtcttgctaat
>APR2011meta_g43_contig_2682_contig_2683
tctgttgacaaactgctaaagaaagaaacagacacatcttttatgaaaacaaaaactcttacaccaaatggtgcattgtt
taatacaactaaaaaagggtttcttccagagattatggaaacaatgtacaacgacagagtgaagtataagaaacttatgt
tacattctaaacaagaatatgagaataccaaagaccctaaacttctcaaagacatatcaaagtatcacaacattcagatg
gccaagaagatatctcttaactctgcttatggtgcgattggtaatgagtggtttcgatattatgattta
>APR2011meta_g43_contig_2688_contig_2689
tctgttgatgagttgttggaaaagaaacatgacctgtcaccactcaaaggtgcaaatgtaacttgtacacctaatggtgc
attgttcagaacgaaggaacaaggctttcttccacagatgatgcaagagatgtacaatgaccgtaccatctacaagaaaa
agatgttggcggcaaaacaacaatatgaagataccaaagaccccaagtatctaaacgatgtcagtcgttatcataacatc
cagatggcgagaaagatttcattgaactctgcttatggtgcgattggtaatgagtggtttcgttattatgacttgaggat
t
>APR2011meta_g43_contig_2990_contig_2991
tcgttgtatccacatctaatcatgcagtataacatatcaccagaaacacttgtggcccaagacaaagtaaaagatatgtc
tgtggacaaactactagatagaaaggtagatacctctatattaaagggtgtaacacttacacctaatggtgcattgttta
agacgaacaaacgagggtttctaccagagataatgcaatctatgtatgatgacagagttaagtataagaaactcttatta
caggcgaaacaagaatatgagaatactaaagaacctagactactcaaagatatatcaaagtatcataactttcaaatggc
taaaaagatttcactcaatagtgcatatggtgctattgggaatgtttggtttcgttattatgatttg
>APR2011meta_g43_contig_3004_contig_3005
tctttatatccacatttaattatgcaatataatatatcaccagaaacacttgtatcacaaaacaaagtttctgatatgag
tgtagataaacttttaaacaaagagtttgatacaagtaaactagataagaatcatactatgacacctaatggtgcgatat
tcagaacagacaagaaaggttttcttccacagttaatggaagatatgtataataccagaactgaatacaaaagaaagatg
ttggaggctaaacaagaatatgaaaacactaaagataaaaaactacttaaagacatttcaagatacaacaacattcagat
ggctaaaaagatttcacttaactctgcttatggtgcaatcggtaatgcatactttaggtattttaatctc
>APR2011meta_g43_contig_3082_contig_3083
tctgtggacaaactactagatagaaaggtagacacttccatactcaagggtgtgacgcttacacctaatggtgcgttgtt
taaaacaaacaaacaagggtttcttccagagattatgcagactatgtatgatgatcgtgtaaaatacaagaaactcacat
tacaggcgaaacaagaatatgaaaacactaaagaccctaaactactcaaggatatatcaaagtataacaacatccagatg
gctaagaaaatctctctcaatagtgcatatggtgctattggtaatgcttactttcgttactatgatctt
>APR2011meta_g43_contig_3286_contig_3287
tcattgtatccacatctaattatgcagtataatatatcaccagaaacacttgttgcacaaaacaaagtgcctgatatgag
tgtggataagttactcgaccagaagtttgatacaagtaaattacaaaaacatcatacgattacaccaaatggtgcccttt
ttagaacagataagagagggtttctaccagaactgatgcaaagtatgtatgacgatagagttaaatacaagaaactctta
ctaaaggcaaaacaagactatgaaaatactaaggacagtaaactactcaaagatatatcaaagtataataacatacaaat
ggccaagaagatttccctcaactctgcatacggtgctattggtaataattggtttcgttactatgatctt
>APR2011meta_g43_contig_36_contig_37
tctctgtatcctcatcttatcatgcaatacaacatctctccagagacgttacttgatgagagacatcccacagcaacagt
ggatagaatacttaatgaagagataaactttgagttgtataaagataatgcggtctgtgccaatggtgcaatgtaccgca
aagatgttcgtgggttcctaccagaactcatggataagatgtataatgaacgtgtaatctttaagaagagaatgcttcag
gcaaagcaagaatatgagaagacacctactaaggcacttgagaaagagattgcccggtgcaacaatatccagatggctaa
gaagatttcactcaactctgcttatggtgcaatcggtaatcagtattttaggtactataaactggccaat
>APR2011meta_g43_contig_392_contig_393
agtctgtatccgcatttgatcatgcaatacaatatctcaccagaaactctgatggatgaaccacatccacgatgttctgt
tgataagattttgtctggttcctttattgctgatggtcgttatgccacagcagcaaatggtgctatgtatcgtaaggaca
aacgtggattcttgcctgagttgatggataagatctatcaagaacgcacaatctataaaaagaggatgctaactgctagt
cagaagatagagaacttgtcggatggtgagtggcatcttaaatcagacttagaaaaggaagtgtctagatgtaataacat
ccagatggcacgtaagattcaacttaactctgcttatggtgccattggtaaccaatatttccgatattataagttggaaa
ac
>APR2011meta_g43_contig_3956_contig_3957
tctctctaccctcatcttattatgcagtacaacatctctccggagacactccgagagaccaggcacccatcagttaccgt
tgataagatacttaatcaagaactgacctttgaattatataaagacaacgcagtgtgtgctaatggtgccatgtatcgta
aagatgtccgtgggttcctacctgaattgatggagaaaatttataaggatcgcaccatctataagaagaagatgcttatt
gcaaaacaagattatgaaaaaactccgactaaggcattggagaaagagattgcacgatgcaacaacattcagatggctcg
caagattcaactcaactctgcctatggtgctattgttaatcaatatttccgttactacaaactggccaat
>APR2011meta_g43_contig_428_contig_429
tctctctaccctcatcttattatgcagtacaacatctctccggagacactccgagagaccaggcacccatcagttaccgt
tgataagatacttaatcaagaactgacctttgaattatataaagacaacgcagtgtgtgctaatggtgccatgtatcgta
aagatgtccgtgggttcctacctgaattgatggagaaaatttataaggatcgcaccatctataagaagaagatgcttatt
gcaaaacaagattatgaaaaaactccgactaaggcattggagaaagagattgcaagatgcaacaatattcagatggctcg
caagattcaactcaactctgcatatggtgctattggtaatcaatatttccgttactacaatctg
>APR2011meta_g43_contig_4706_contig_4707
tctctttaccctcatcttatcatgcagtacaacatctctcccgagacgttacaggataccaggcacccatcaactaccgt
taataaaatacttaatcaagaactgaccttcgagatgtacaaggactatgcagtctgtgctaatggtgcaatgtatcgta
aggatattaaggggttcttgcctcagttgatggagaagatgtatggtgatcgagttatcttcaagaaacgaatgctcaaa
gcaaagcaggagtacgagaagactcctactaaagcacttgaaaaggaaatcgctagatgtaacaatattcaaatggcgaa
gaagatttctcttaactctgcttatggtgctattggtaatcaatacttcaggtattacaaactagcaaat
>APR2011meta_g43_contig_496_contig_497
tctctctaccctcaccttattatgcagtacaacatctccccagagacacttctggaagagagacaccccacggcaaccgt
tgataaaatacttaatgaagagataaattttgagatgtataaggacaatgcggtgtgcgccaatggtgcaatgttccgca
aggatgtccgtgggttcttgcctgaattaatggagaagatgtatggagaccgtgttatcttcaaaaagaaaatgctttca
gccaagcagcagtatgagaagactcctactgcagcacttgaaaaggaaatcgctagatgccacaacattcaaatggcaaa
gaagattgctcttaactctgcctatggtgctattggtaaccaatatttccgatattataaactagcaaat
>APR2011meta_g43_contig_5380_contig_5381
tctctgtatccacatttgattatgcaatataatatatcaacagaaacacttgtatcacaaaacaaagtacctaatgtaaa
agtagacaagttattgaacaaagagtttgatacaagtaagttagataagaatcatactatgacacctaacggtgcaatat
tcagaaccgacaagaaaggttttcttccacagttgatggaagatatgtataatacaagaattgaatacaagaaaaagatg
ttggaggcaaaacaagaatatgaaaatacaaaggataaaaaactacttaaagacatttcaagatacaataacattcaaat
ggctaaaaagatttcacttaactctgcttatggtgcaatcggtaatgcatactttaggtattttaatctc
>APR2011meta_g43_contig_5516_contig_5517
agtctgtatccccaccttattatgcaatataatatttctccagagactttacttgaagagagacatcctacagttacggt
tgataaaatacttgagaaacaattaaactttgatgattataatcaaaattccatttgtgcaaatggtgccatgtatcgta
aagatataaaaggatttcttcctgagttaatgtcaaagatgtatggtgagagaacgatcttcaaaaagaaaatgctcatc
gctaaacaacagtatgaaaaaactccaactaaagaactcgaaaaagaaattgccagatgcaacaacatccagatggctaa
aaagatttctcttaactctgcctatggtgcgattggtaatcaatacttccgctattataaattagcaaat
>APR2011meta_g43_contig_5976_contig_5977
agtctttatcctcaccttattatgcaatataacatctctccagaaactattttggatgagagacatcccaccgtcaatgt
ggataagattttgaatgaagagatttcatttgaaatgtataaagacaatgcaatctgtgctaatggcgcaatgtatcgta
aagatgtaaagggttttctaccagaattgatggagaaaatgtatggagatcgcgttatcttcaaaaagaagatgcttgta
gctaaacagcagtatgaaaaaactcctactgttgcacttgagaaagagattgcacgatgcaacaacattcaaatggcgaa
gaagatctctcttaactctgcttatggtgctattggtaatcaatactttaggtattacaaactagcaaat
>APR2011meta_g43_contig_598_contig_599
agtctgtatcctcatcttattatgcagtataatatctccccggagacacttcgggataccagacacccaacagttaccgt
tgataagatacttaatgaggaattgaccgttgagatgtataaggacagtgcggtgtgtgctaatggtgccatgtatcgca
aggatgttcgtgggttcttaccagaactgatggaaaagatctataaggatcgtaccatctacaaaaagaaaatgcttgct
gcgaaacaagattatgaaaaaactccttcgaagtcgttggaaaaagaaatcgcacggtgcaataatatccagatggcacg
caagattcaactcaactctgcatatggtgctatcggtaatcagtattttaggtattataaactggccaat
>APR2011meta_g43_contig_6036_contig_6037
tctctgtatcctcatcttatcatgcaatacaacatctctccagagacgttacttgatgagagacatcccacagcaacagt
ggatagaatacttaatgaagagataaactttgagttgtataaagataatgcggtctgtgccaatggtgcaatgtaccgca
aagatgttcgtgggttcttaccagaacttatggataagatgtatagtgagagggtaatttttaagaaacgaatgcttcag
gcaaagcaagaatatgagaaaacacctactaagacactggagaaagagatttctaggtgcaacaatatccagatggctaa
gaagatctcactcaactctgcttatggtgctatcggtaatcagtattttaggtactataatctggccaat
>APR2011meta_g43_contig_6070_contig_6071
tctctgtatcctcatcttatcatgcaatacaacatctctccagagacgttacttgatgagagacatcccacagcaacagt
ggatagaatacttaatgaagagataaactttgagttgtataaagataatgcggtctgtgccaatggtgcaatgtaccgca
aagatgttcgtgggttcctaccagaactcatggataagatgtatggagaccgtgtaatctttaagaaacgaatgcttcag
gcaaagcaacaatatgagaaaacacctactaagacactggaaaaagagatttcacggtgcaacaatatccagatggctaa
gaagatttcacttaactctgcttatggtgctatcggtaatcagtattttaggtactataatctggccaat
>APR2011meta_g43_contig_6174_contig_6175
tctctgtatcctcatctcattatgcagtacaacatctcgcccgagacgctactcgacaaaagacattcaacagcaactgt
tgataagatacttgataaagaactagagattgatggtgagtatgctgtgtgtgccaatggtgctcagtatacaaaagaga
agcatgggtttcttcctcagatgatgaagaagatgtatgactctcgtgtcatcttcaagaagcggatgatcaaagcaaag
caacagtacgagaagactcctactgttgaactcatgaaagagatcgcacgttgtaataacatccagatggcaaagaagat
ctctttgaactctgcttatggtgctattggcaacgaacactttagatactatcgtcttgctaat
>APR2011meta_g43_contig_6176_contig_6177
tctctgtatcctcatcttatcatgcaatacaacatctctccagagacgttacttgatgagagacatcccacagcaacagt
ggatagaatacttaatgaagagataaactttgagttgtataaagataatgcggtctgtgccaatggtgcaatgtaccgca
aagatgttcgtgggttcctaccagaactcatggataagatgtataatgaacgtgtaatctttaagaagagaatgcttcag
gcaaagcaagaatatgagaagacacctactaagacactggagaaagagatttcccggtgcaacaatatccagatggctaa
gaagatctcactcaactctgcttatggtgctatcggtaatcagtattttaggtactataatctggccaat
>APR2011meta_g43_contig_62_contig_63
agtctgtatcctcacttgattatgcaatataatatctcaccagaaactttgctggaagaaaggcatccaacagcatcagt
agataaaatccttaatgaagaaatcaactttgagttgtataaggataatgcagtctgtgcaaatggtgctatgttccgta
aggatgtgcgtgggttcttgccagaactgatggagaagatgtatggcgatagggttatctttaaaaagaaaatgcttaag
gcaaagcaagattatgaaaagaccccaacgaaagcacttgagaaggaaatctctaggtgtaataatattcagatggctaa
gaagatttcgcttaactctgcttatggtgccatcggtaatcagtattttaggtactacaaactggccaat
>APR2011meta_g43_contig_6444_contig_6445
tctctgtatcctcatcttatcatgcaatacaacatctctccagagacgttacttgatgagagacatcccacagcaacagt
ggatagaatacttaatgaagagataaactttgagttgtataaagataatgcggtctgtgccaatggtgcaatgtaccgca
aagatgttcgtgggttcttaccagaacttatggataaaatgtatagtgagcgggtaatctttaagaaaagaatgcttcag
gcgaagcaagcatatgagaaaacacctactaaaacactggagaaagagatcgcccggtgcaacaatatccagatggctaa
gaagatttcactcaactctgcttatggtgctatcggtaatcagtattttaggtactataatctggccaat
>APR2011meta_g43_contig_6646_contig_6647
ccagagacgcttctggatgagagacatcccacagcttcagttgatagaattcttaaggaagaaataaattttgaactcta
taaggacaatgctatttgtgccaacggtgcaatgtatcgtaaagatgtccgtgggtttttgcctgagttgatggagaaga
tgtatggggatcgagttgtctttaaaaagaaaatgctcgcggcaagacaacaatatgaaaaaacccccaccataaaactt
gagaaagagattgccagatgtaataacattcaaatggctaaaaagatctctctcaactctgcttatggtgccattggtaa
tcaatactttagatattataaactagcaaac
>APR2011meta_g43_contig_6928_contig_6929
tcattgtatccacacctcatcatgcagtacaacatctctcctgagacgctgttagatgagagatatccctctgtcagcgt
cgataaactactgaataaggaagtagacctgtcgggtcttgaggacgttactgtgtgccctaatggcgctatgtttacca
ctaaaacacgtgggttcctgcccaaattgatggacaggatctacagtgaacgggtggtcttcaagaaaaagatgatccaa
gcaaagaaggagtacgaaaaaactcctacaaaagcgttggagaaggagattgccaggtgtaacaacattcagatggcaaa
gaagatccaactaaactctgcttatggtgccattggcaacaattacttccggtattacaaactagagaac
>APR2011meta_g43_contig_6950_contig_6951
tctctatacccacacctcatcatgcagtacaatatctctcccgagactctgttagatgataggtatcctaacgtcagtgt
tgataaactcctgaatgaagaagtagacttgtctggactaacagacaccaccgtatgccccaacggggcacagtttacta
agaaagttaggggatttcttcccaaacttatggagaaaatctacagtgaacgggttgtcttcaagaagaagatgatcaaa
gcaaagcaggagtatgaaaaaactcctacgaaggagttagagaaggagattgcccggtgtaacaacatccagatggcaaa
gaagattcaactcaactctgcttatggtgctattggtaacaattacttccgctattataaactagcaaac
>APR2011meta_g43_contig_698_contig_699
agtttgtatcctcatcttattatgcaatataatatatccccagagacacttattgaggaaaagcatccctcagcaacagt
tgatagaatacttgaggaaaagataagttttgaaatgtataaggactatgcagtttgtgctaatggtgcaatgtatagaa
aggatgtgaagggattcctccctgaactgatggagaagatgtatgcagagagggtcatcttcaagaagagaatgcttcaa
gcaaaacaagcatatgaaaaatccccaactaaagaactggagaaagagattgcaaggtgcaataatattcaaatggctaa
gaagatctctcttaactctgcttatggcgctatcggtaatcagtattttaggtactacaaacttgctaat
>APR2011meta_g43_contig_6996_contig_6997
tctctctatcctcatctcattatgcagtacaacatctctccggagacactccgtgagaccaggcacccatcagttacagt
tgataagatacttaacgaagaactgacctttgaactgtataaggacagtgcagtgtgtgctaatggtgcaatgtatcgta
aagatgttcgtgggttcctaccagaactcatggagaagatgtatggagatcgtgtaatctttaagaagagaatgctccag
gcaaagcaagaatatgagaagacacctactaagacattggaaaaggagattgcacggtgcaacaatatccagatggctaa
gaagatttcacttaactctgcttatggtgctatcggtaatcagtattttaggtactataatctggccaat
>APR2011meta_g43_contig_7100_contig_7101
tctctgtatcctcatcttatcatgcaatacaacatctctccagagacgttacttgatgagagacatcccacagcaacagt
ggatagaatacttaatgaagagataaactttgagttgtataaagataatgcggtctgtgccaatggtgcaatgtaccgca
aagatgttcgtgggttcctaccagaactcatggataagatgtataatgaacgtgtaatctttaagaagagaatgcttcag
gcaaagcaagaatatgagaagacacctactaaggcactggagaaagagattgcacggtgcaacaatatccagatggctaa
gaaaatcaaactcaacactgcttatggtgct
>APR2011meta_g43_contig_7128_contig_7129
tctctctaccctcatcttattatgcagtacaacatctctccggagacactccgagagaccaggcacccatcagttaccgt
tgataagatacttaatcaagaactgacctttgaattatataaagacaacgcagtgtgtgctaatggtgccatgtatcgta
aagatgtccgtgggttcctacctgaattgatggagaaaatttataaggatcgcaccatctataagaagaagatgcttatt
gcaaaacaagattatgaaaaaactccaactaaggtattggaaaaagagattgcacgatgcaacaacattcagatggctcg
caagattcaactcaactctgcatatggtgctattggtaatcaatatttccgttactacaaactggccaat
>APR2011meta_g43_contig_712_contig_713
tccctatacccacatttgattatgcagtataatatttctccagaaaaaattattggtatgaaatcaaatggtattaatgt
gaataaaatgttgaacgaaacaacgcctctaacatatcttaaaactgaaggtgcaacgataacacctaatggcgcattat
tcaaaactgatagtgaaggttttttacctaaactattaggcaagatgtataatgatcgtgtatattataagaaaaaaatg
ttagaggcgaaaaaagaatacaacaaaacaaaagattctaaactacaaaatgaaatatctcgttgtcataatatacaatg
ggcaaagaagattgcattaaatagtgcttacggtgccatcggcaatcaatactttaggtactatgat
>APR2011meta_g43_contig_7472_contig_7473
tctctgtatcctcatcttattatgcaatacaacatctcgcccgagaccctccttgacaagagacattcaacggcaactgt
tgataagatacttaataaagaactagagattgatggggagtttgctgtgtgtgctaatggagcacagtacacaaaagaga
agcatgggtttctccctcagatgatgcagaagatgtatgactctagggttatctttaagaagaggatgatcaaggcaaag
caacagtatgaaaaaactcctactgttgaactcatgaaagagatcgcccgatgcaataacatccagatggcaaagatgat
ctcattgaactcttcttatgatgctattggcaacgaacacttt
>APR2011meta_g43_contig_78_contig_79
agtttgtatcctcatcttattatgcaatataatatatccccagagacacttattgaggaaaagcatccctcagcaacagt
tgatagaatacttgaggaaaagataagttttgaaatgtataaggactatgcagtttgtgctaatggtgcaatgtatagaa
aggatgtgaagggattcctccctgaactgatggagaagatgtatgcagagagggtcatcttcaaaaagagaatgcttgct
gctaaacaagagtatgaaaagacaccaaccaaagcacttgaaaaagaaattgccagatgtaacaacatccagatggctaa
aaagatttctcttaactctgcctatggtgcgattggtaatcaatacttccgctattataaattagcaaat
>APR2011meta_g43_contig_8106_contig_8107
tctctgtatcctcatcttatcatgcaatacaacatctctccagagacgttacttgatgagagacatcccacagcaacagt
ggatagaatacttaatgaagagataaactttgagttgtataaagataatgcggtctgtgccaatggtgcaatgtaccgca
aagatgttcgtgggttcctaccagaactcatggacaagatgtacaatgaacgtgtaatctttaagaagagaatgcttcag
gcgaagcaagcatatgagaagacacccactaagacactggagaaagagattgcccggtgcaataatatccagatggctaa
gaagatttcactcaactctgcttatggtgctatcggtaatcagtattttaggtactataatctggccaat
>APR2011meta_g43_contig_8172_contig_8173
tctctgtatcctcatcttatcatgcaatacaacatctctccagagacgttacttgatgagagacatcccacagcaacagt
ggatagaatacttaatgaagagataaactttgagttgtataaagataatgcggtctgtgccaatggtgcaatgtaccgca
aagatgttcgtgggttcttaccagaacttatggataaaatgtatagtgagcgggtaatctttaagaaaagaatgcttcag
gcaaagcaagcatatgagaaaactcctactaaggcactggagaaagagattgcccggtgcaacaatatccagatggctaa
gaagatttcactcaactctgcttatggtgctatcggtaatcagtattttaggtactataatctggccaat
>APR2011meta_g43_contig_8338_contig_8339
tctctctaccctcatcttattatgcagtacaacatctctccggagacactccgagagaccaggcacccatcagttaccgt
tgataagatacttaatcaagaactgacctttgaattatataaagacaacgcagtgtgtgctaatggtgccatgtatcgta
aagatgtccgtgggttcctacctgaattgatggagaaaatttataaggatcgcaccatctataagaagaagatgcttatt
gcaaaacaagattatgaaaaaactccgactaaggcattggagaaggagattgcacgatgcaataaaattcagatggcacg
caagattcaactcaactctgcatatggtgctatcggtaatcagtattttaggtattataaactggccaat
>APR2011meta_g43_contig_84_contig_85
tctctttaccctcatcttatcatgcagtacaacatctctcccgagacgttacaggataccaggcacccatcaactaccgt
taataaaatacttaatcaagaactgacatttgatgactataaggattatgcggtttgtgctaatggcgcaatgtatcgta
aggacatcaaaggattcttacccaaattaatggagaagatgtatggtgaccgtgttattttcaagaagaaaatgcttgcg
gcaaagcagcagtacgagaagaatcctactaaggcacttgaaaaggaaatcgctagatgtaacaacattcaaatggcgaa
gaagatttctcttaactctgcttatggtgctattggtaatcaatacttccggtattttaaactagcaaac
>APR2011meta_g43_contig_8572_contig_8573
tctctctaccctcatcttattatgcagtacaacatctctccggagacactccgagagaccaggcacccatcagttaccgt
tgataagatacttaatcaagaactgacctttgaattatataaagacaacgcagtgtgtgctaatggtgccatgtatcgta
aagatgtccgtgggttcctacctgaattgatggagaaaatttataaggatcgcaccatctataagaagaagatgcttatt
gcaaaacaagattatgaaaaaactcctactaaggcattggagaaagagattgcacgatgcaaaaacattcagatggctcg
caagattcaactcaactctgcatatggtgctattggtaatcaatatttccgttactacaaactggccaat
>APR2011meta_g43_contig_86_contig_87
tccctataccctcacctcattatgcagtacaacatttcgccagagacgttactggatcagaaacacccatcagcaacagt
agataaacttctcaatcaagatattacatttgaactatattctgactatgcggtgtgtgccaatggtgcaatgtatagga
aagataagaaggggtttctccccgaacttatgcagaaaatgtataacgaacgtgtcattttcaaaaagaaaatgattcaa
gccaagaaagattatgagaagaatcctaccaaagacctggaaaaggagattgcacgatgcaacaatatccagatggctaa
gaagattgctctcaactctgcttatggtgctatcggtaaccagtattttaggtactataaactggccaat
>APR2011meta_g43_contig_924_contig_925
tccctatacccacatttgattatgcagtataatatttctccagaaaaaattattggtatgaaatcaaatggtattaatgt
gaataaaatgttgaacgaaacaacgcctctaacatatcttaaaactgaaggtgcaacgataacacctaatggcgcattat
tcaaaactgatagtgaaggttttttacctaaactattaggcaagatgtataatgatcgtgtatattataagaaaaagatg
ttagaggcgaaaaaagaatacaacaaaacaaaagatcctaaactacaaaatgaaatatctcgttgtaataatatacaatg
ggcaaaaaagattgcattgaatagtgcttacggtgccatcggcaatcaatactttaggtattatgat
>APR2011meta_g43_contig_9358_contig_9359
tctctttaccctcatctcattatgcagtacaacatctccccagagaccctcatggaatcgaggcacccagcggcaactgt
tgataagatacttagtcaagaactagatattgatgggaagtattgtgtatgtgctaacggtgctcagtatcgtaaggaca
tacttgggttcctaccagaaatgatgcagaagatctacgatgaacggaccatatacaagaagagaatgcttaagtctaag
caagctcttgaacatgccaccacacctacagagaccacatcactacaaaaggatatttcaaaattcaacaatatccaaat
ggcaagaaaaatccaacttaacagcgcctatggtgccatcggtaaccaatacttccgatactacaatctggcaaat
>APR2011meta_g43_contig_9484_contig_9485
tctctctaccctcaccttattatgcagtacaacatctccccagagacacttctggaagagagacaccccacggcaaccgt
tgataaaatacttaatgaagagataaattttgagatgtataaggacaatgcggtgtgcgccaatggtgcaatgttccgca
aggatgtccgtgggttcttgcctgaattaatggagaagatgtatggagaccgcgttatcttcaaaaagaaaatgctttca
gccaagcagcagcatgagaagactcctactgcagcacttgacaaggaaatcgctagatgcaacaacattcaaatg
>APR2011meta_g43_contig_94_contig_95
agtctgtatcctcatctcattatgcaatataatatttccccagagacccttgttgatgagaaacatcccagcactacagt
tgatagaatacttgaggaagaattaacttttgagatgtacaaggactatgcagtttgtgctaatggtgcaatgtatagga
aagatgtgaaaggatttcttcctgagttgatggaaaagatgtatgcagagagggtcatctttaagaaaagaatgctccaa
gcaaaacaagagtatgaaaagactccaactaaagcacttgagaaagagattgccaggtgcaacaatattcaaatggctaa
gaagatctctcttaatagtgcttatggcgctatcggtaatcagtattttaggtactacaaacttgctaat
>APR2011meta_g43_contig_9506_contig_9507
tctctctatcctcatctcattatgcagtacaacatctctccggagacactccgtgagaccaggcacccatcagttacagt
tgataagatacttaacgaagaactgacctttgaactgtataaggacagtgcagtgtgtgctaatggtgccatgtatcgta
aagatgttcgtgggttcctacctgaactgatggagaagatttataaagatcgcaccatctataagaagaagatgcttatt
gcaaaacaagattatgaaaaaactccgactaaggcattggagaaggagattgcacgatgtaataacattcagatggctcg
caagattcaactcaactctgcatatggtgctattggtaatcaatatttccgttactacaaactggccaat
>APR2011meta_g43_contig_9640_contig_9641
tctctgtatcctcatcttatcatgcaatacaacatctctccagagacgttacttgatgcgagacatccaacagcaacagt
tgataaaatacttgatgaagagataaactttgagttgtataaagataatgcagtctgtgccaatggtgcaatgtatcgca
aagatgttcgtgggttcctaccagaacttatggagaagatgtatggcgaccgtgtaatctttaagaaacgaatgcttcag
gcaaagcaacagtatgaaaagactccaactaaggcactggaaaaagagattgcacggtgcaacaatatccagatggctaa
gaagatttcacttaactctgcttatggtgctatcggtaatcagtattttaggtactataatctggccaat
>APR2011meta_g43_contig_9658_contig_9659
agcctatatcctcatcttattatgcaatataacatctctccagagacgttacttgatgagagacatccaacagcaacagt
tgataaaatacttgaagaagagataaactttgagttgtataaagataatgcggtgtgtgccaatggtgcaatgttccgta
aagatgtccgtgggtttctaccagaactcatggagaagatgtatggtgaccgcgtaatctttaagaagagaatgctccag
gcaaagcaagaatatgagaagacacctactaaggcactggagaaagagatttcccggtgtaacaatatccagatggctaa
gaagatctcactcaactctgcttatggtgctatcggtaatcagtattttaggtactataatctggccaat
>APR2011meta_g43_contig_9670_contig_9671
tctctgtatcctcatcttatcatgcaatacaacatctctccagagacgttacttgatgagagacatcccacagcaacagt
ggatagaatacttaatgaagagataaactttgagttgtataaagataatgcggtctgtgccaatggtgcaatgtaccgca
aagatgttcgtgggttcctaccagaactcatggataagatgtatggagaccgtgtaatctttaagaaacgaatgcttcag
gcaaagcaacagtatgaaaagactccaactaaggcactggaaaaagagattgcacggtgcaacaatatccagatggctaa
gaagatttcacttaactctgcttatggtgctatcggtaatcagtattttaggtactataatctggccaat
>APR2011meta_g43_contig_9680_contig_9681
tctctgtatcctcatcttatcatgcaatacaacatctctccagagacgttacttgatgcgagacatccaacagcaacagt
tgataaaatacttgatgaagagataaactttgaactgtataaagataatgcggtatgtcctaacggtgcaatgtatcgta
aagatgttcgtgggttcctgccagaactcatggagaagatgtatggagaccgtgtaatctttaagaagaggatgctccag
gcaaagcaagaatatgagaaaacacctactaagacactggagaaagagatttctcggtgcaacaatatccagatggctaa
gaagatctcactcaactctgcttatggtgctatcggtaatcagtattttaggtactataatctggccaat
>APR2011meta_g43_contig_9950_contig_9951
tctctctaccctcatcttattatgcagtataatatctccccagaaaccttactggaagaacgtcaccctacggctacagt
tgatcgaatacttaatgaagaaataaactttgagttgtataaggataatgctgtctgtgcgaatggtgccatgtatcgca
aggatgttcgtgggttcttgccagaactcatggagaagatgtatggagatcgtgtaatctttaagaagcgaatgcttcag
gcaaagcaagaatatgagaagacacctactaaggcactggagaaagagatttcccggtgtaacaatatccagatggctaa
gaagatctcactcaactctgcttatggtgctatcggtaatcagtattttaggtactataatctggccaat
>APR2011meta_g43_contig_9966_contig_9967
tctctctaccctcaccttattatgcagtacaacatctctccagagacactccttgaggaacgtcatcccacggttacggt
tgatcgaatccttaatgaagaaataaattttgaactgtataaaaataatgcggtatgtgccaatggtgcaatgtaccgta
aagatgttcgtgggttcttaccagaactcatggagaagatgtatggagatcgtgtaatctttaagaagcgaatgcttcag
gcaaagcaagaatatgagaagacacctactaaggcactggagaaagagatttcccggtgtaacaatatccagatggctaa
gaagatctcactcaactctgcttatggtgctatcggtaatcagtattttaggtactataatctggccaat
>APR2013meta_g43_contig_1006_contig_1007
tccctatacccacatttgattatgcagtataatatttctccagaaaaaattattggtatgaaatcaaatggtattaatgt
gaataaaatgttgaacgaaacaacgcctctaacatatcttaaaactgaaggtgcaacgataacacctaatggcgcattat
tcaaaactgatagtgaaggttttttacctaaactattaggcaagatgtataatgatcgtgtatattataagaaaaaaatg
ttagaggcgaaaaaagaatacaacaaaacaaaagaacctaaactacaaaatgaaattgctcgttgtcataatatacaatg
ggcaaagaaaattgcattgaatagtgcttacggtgctatcggcaatcaatactttagatactttgatattcgt
>APR2013meta_g43_contig_104_contig_105
tccctataccctcacctcattatgcagtacaatctctcgccagagacgctgctacctacccgtcaccctagcgcaaatgt
cgagaaactacttgccaaggaaatagacacaagctccctggagggcgtcacagtgtgtcctaatggcacctattatgaca
cgaaaacccagggtttcttacccaagctgatggagaagatctatcaggaacgaaccatttataaaaagaagatgcttact
gccaagcagcagtatgagaagacacctactgtcgaattgcagaaagaaatttctcgctgtaacaacattcagatggcaag
gaagatccaactcaactctgcttatggtgctattggtaacgaacactttcgatactttcgattagagatt
>APR2013meta_g43_contig_10542_contig_10543
tctctctacactcatcttatcatgcagtataatatctcaccagaaaccttactggaagaacgtcaccccacggctacagt
tgatcgaatacttaatgaagaaataaactttgagttatataaggacaatgcagtatgtgccaacggtgcaatgtatcgta
aagatgttcgtgggttcctaccagaactcatggagaagatgtatggcgaccgtgtaatctttaagaagagaatgctccag
gcaaagcaagaatatgagaagacacctactaaggcactggagaaagagatttcccggtgtaataatatccagatggctaa
gaagatctcactcaactctgcttatggtgctatcggtaatcagtattttaggtactatagactggccaat
>APR2013meta_g43_contig_10566_contig_10567
tctctttatcctcatctcatcatgcaatacaacatctctccagagacgctacttgatgagagacatccaacagcaccagt
tgataaaatacttgatgaagcgataaattttgaactgtataaagataatgcagtgtgtgccaatggtgcaatgtaccgca
aagatgttcgtgggttcctaccagaactcatggacaagatgtataatgaacgtgtaatctttaagaagcgaatgcttcag
gcaaagcaacagtatgagaagacacctactaaggcactggagaaagagattgcacggtgcaacaatatccagatggctaa
gaagatttcactcaactctgcttatggtgctatcggtaatcagtattttaggtactatagactggccaat
>APR2013meta_g43_contig_10634_contig_10635
agcctatatcctcatcttattatgcagtataacatctctccagagacgttacttgatgagagacacccaacagttacagt
tgataaaatacttgatgaagagataaactttgaactgtataaagataatgcggtgtgtgccaatggtgcaatgtatcgca
aagatgttcgtgggttcctaccagaactcatggagaagatgtatggcgaccgtgtaatctttaagaagagaatgctccag
gcaaagcaagaatatgagaagacacctactaaggcactggagaaagagatttcccggtgtaataatatccagatggctaa
gaagatctcactcaactctgcttatggtgctatcggtaatcagtattttaggtactatagactggccaat
>APR2013meta_g43_contig_108_contig_109
ttgattaaaattagggaactatctacaaagattaatgtctataagatcttagaccaagagttggatatgtctccactcaa
agttatggactggactatgaccgctaatggagcaatctacaagcgagtcaaaggaatgttgcccgaactaatggataaga
tgtatgcagaacgagtcatcttcaagaagagaatgcttgcagccaagcagctcaatgagaagaagccttctaaggcactt
gaaaaggaaatctcccgctgtaacaacattcaaatggcgaagaagatttctcttaacagtgcttatggtgctattggtaa
tcaatacttcaggtatttcaaactagcaaat
>APR2013meta_g43_contig_10972_contig_10973
agtctgtatcctcatcttattatgcaatataatatttccccagagacccttgttgatgaaaaacatcccagcacaacagt
tgatagaatacttaaggaagaattaacttttgaaatgtataaagactatgcagtttgtgctaatggtgcaatgtatagga
aagatgtgaaaggatttcttcctgagttgatggaaaagatgtatgcagagagggtcatctttaagaaaagaatgctccaa
gcaaaacaagagtatgaaaaaactccaactaaagcactagaaaaagagattgctagatgtaataacattcaaatggctaa
gaagatctctcttaatagtgcttatggcgctattggtaatcagtattttaggtactacaaacttgccaat
>APR2013meta_g43_contig_10984_contig_10985
tctctttaccctcaccttattatgcagtacaacatctctccagagacgctccgagagaccaggcacccatcagttacagt
ggataagatacttaaccaagaactgacctttgaactgtataaggacagtgcagtgtgtgctaacggtgccatgtatcgta
aagatgttcgtgggtttctacctgaattgatggagaagatttataaggatcgcaccatctataagaagaagatgcttatt
gcaaaacaagattatgagaaaactccgactaaggcattggagaaggagattgcacgatgcaataacattcagatggctcg
caagattcaactcaactctgcatatggtgctattggtaatcaatatttccgttactacaaactggccaat
>APR2013meta_g43_contig_11232_contig_11233
tcactatacccccatctaatcatgcagtacaacatatcaccagagacacttattcctagtgaaccagtaacagggttggt
ggataaactgcttgaaggtaaagcacgaaatgaaactgaacattgtatgacaccaaatggtgcgttctttcgtaaagaca
aacgtggtttccttcctgagattatggagagtatgtataatgatcgtgtcaaatataaaaaacttatgttgcaagctcaa
caagagtatgaagacactaagaaaccaagcctcctcaaggatatctcaagatacaataatatccagatggccaagaagat
atcccttaatagtgcgtatggtgctattgggaataattggtttcgctattatgatctg
>APR2013meta_g43_contig_11264_contig_11265
tcactatacccccatctaatcatgcagtacaacatatcaccagagacacttgttcctagtaaaccagtaacagggctggt
ggataaactgcttgaaggtaaagcacgaaatgaaactgaacattgtatgacaccaaatggtgcgttctttcgtaaagaca
aacgtggtttccttcctgagattatggagagtatgtataatgatcgtgtcaaatataaaaaacttatgttgcaagctcaa
caagagtatgaagacactaagaaaccaagcctcctcaaggatatctcaagatacaataatatccagatggccaagaagat
atcccttaatagtgcgtatggtgctattgggaataattggtttcgctattatgatctg
>APR2013meta_g43_contig_11272_contig_11273
tctttgtatccacatttaattatgcagtataacatatctccagaaacacttgttgcacaagacaaagttccagatatgtc
agttgataaactactagataaaaaagtaaatacatcaatactcaagggtgtaacgattacgcctaatggtgcattgttta
aaacaaacaaacgaggatttttgcctgaaataatgcaaaccatgtatgatgatagagttaaatacaagaaactcttacta
caggcaaagcaagaatatgagaatactaaaaaccctaaactactcaaagatatttcaaaatacaataatatccaacttgc
taagaaaatttcactcaatagtgcatatggtgctatcggtaataattggtttcgttattatgatttg
>APR2013meta_g43_contig_11446_contig_11447
tcactatatccacatttgattatgcaatataatatttcaccagaaacattagttgcaaatgaaaaagttaaaaacatgtc
tgttgagaaaatgctaaataaaagtgtagatacatctgttttaaaagatgcgactatgacaccaaatggtgctttgttta
aaacaactaaaaaaggatttctacctgaactcatgcaaaagatgtatgatgacagagtaaaattcaaacagttaatgttg
gaggcaaagaaagattatgaaagaactaaagacccaaaacttaaaaaaacaatttcaaaattcaataacatccaaatggc
caaaaagatttctcttaatagtgcatatggcgctattggtaatgtctggtttaggtattataatctt
>APR2013meta_g43_contig_1266_contig_1267
tctctgtatcctcatcttattatgcagtacaatatctctcccgagaccttacaggaatctagacatccaacagttacagt
tgataagatccttgaaaagcaggtcacgatagacggtgagtatgctgtgtgtgctaatggagctcagtatcgtaaagata
agcatgggttcctgccacaaatgatgaagaagatgtatgactctcgtgttatattcaagaagaggatgatcaaggcaaaa
caacagtatgagaaaactcctactgttgaactcatgaaagagatcgcccgttgtaataatattcagatggcaaagaagat
ctctttgaactctgcttatggtgctattggtaatgaatacttcaggtatttccgaattgcaaat
>APR2013meta_g43_contig_12_contig_13
agtctgtatccccatcttattatgcaatacaacatctcaccagagacactccaagataccagacatccatcagcaactgt
tgataagatacttgatcagcaaataacttttgagatgtataaggacagtgcggtatgtgctaatggtgccatgtatcgta
aagatgttcgtggatttcttcctgaattgatggaaaagatctataaagatcgaactgtctttaaaaagaagatgctccag
gcaaagcaagactatgagaagactgcaaccaaagaattagagaaagagattgccagatgtaataatattcagatggcacg
taagattcaacttaatagtgcttatggtgctattggtaatcagtatttccgttactacaaacttgccaac
>APR2013meta_g43_contig_1788_contig_1789
tctctgtatcctcatcttatcatgcaatacaacatctctccagagacgttacttgatgagagacatcccacagcaacagt
ggatagaatacttaatgaagagataaactttgagttgtataaagataatgcggtctgtgccaatggtgcaatgtaccgca
aagatgttcgtgggttcctaccagaactcatggacaagatgtataatgaacgtgtaatctttaagaagcgaatgcttcag
gcaaagcaacagtatgagaagacacctactaaggcactggagaaagagattgcacggtgcaacaatatccagatggctaa
gaagatttcactcaactctgcttatggtgctatcggtaatcagtattttaggtactatagactggccaat
>APR2013meta_g43_contig_2000_contig_2001
tctctgtatccacacttgattatgcaatacaacatttccccagaaacacttcttcccaaaactatgggatttgattctga
caaatctgttgatgagttgttgcaaaaacaacacgacttatctccactgaaaccagcatctgttacctgtacaccaaatg
gtgcgttgttcagaaccaaacaacagggattcttgcctgatatgatgcaagagatgtacaatgaccgtactatctacaag
aaaaagatgttgactgcaaaacaacaatacgaagatacgaaagatccaaagtatctcaacgatgtatctcgttatcaaaa
catccagatggcacgaaagatttccttgaactctgcttatggtgcgattggcaatgaatggtttcgttattatgacttgc
gtatt
>APR2013meta_g43_contig_2068_contig_2069
tcattgtatccacaccttatcatgcagtataatatctctcctgagacccttctggatgaccgtgtgagcggtattaatgt
agacaaactactaaaccgtgagattgatacaagcaccttagatggcgttactatgtgccctaacggaactttgtttacta
caaagaagcagggtttccttcctaagttgatgcagaaaatctatacggagcgcacaatttacaagaagaagatgcttgct
gctaagcaagagtatgagaatactaaagatcctcaacttgttaaagacattgccaagtataataacattcagatggcacg
taagatccaactgaactctgcttatggtgctattggtaatgaatactttaggtacttccgactagagaac
>APR2013meta_g43_contig_2170_contig_2171
tcactctacccacatctgattatgcaatataatatttcaccagaaacattagttgaaaatgaaaaagttaaaaacatgtc
tgttgagaaaatgctaaataaaagtgtagatacatctgttttaaaagatgcgactatgacaccaaatggtgctttgttta
aaacaactaaaaaaggatttctacctgaactcatgcaaaagatgtatgatgacagagtaaaatttaaacagttaatgttg
gaggcaaaaaaagattatgaaagaactaaagacccaaaacttaaaaaaacgattgcaaaatttaacaacatccaaatggc
taaaaagatttctcttaatagtgcgtatggtgctattggtaataactggtttaggtattataatatt
>APR2013meta_g43_contig_2190_contig_2191
tctctgtatccacatttgattatgcaatataatatatcaacagaaacacttgtatcacaaaacaaagtacctaatgtaaa
agtagacaagttattgaacaaagagtttgatacaagtaagttagataagaatcatactatgacacctaacggtgcaatat
tcagaactgacaagaaaggttttcttccacaacttatggaagatatgtataataccagaactgaatacaaaagaaagatg
ttggaggctaaacaagaatatgaaaacactaaagataaaaaactacttaaagacatttcaagatacaacaacattcagat
ggctaaaaagatttcacttaactctgcttatggtgcaatcggtaatgcatactttaggtattttaatctc
>APR2013meta_g43_contig_2208_contig_2209
tcactctacccacatctgattatgcaatataatatttcaccagaaacattagttgaaaatgaaaaagttaaaaacatgtc
tgttgagaaaatgctaaataaaagtgtagatacatctgttttaaaagatgcgactatgacaccaaatggtgctttgttta
aaacaactaaaaaaggatttctacctgaactcatgcaaaagatgtatgatgacagagtaaaatttaaacagttaatgttg
gaggcaaaaaaagattatgaaagaactaaagacccaaaacttaaaaaaacaatttcaaaattcaataacatccaaatggc
caaaaagatttctcttaatagtgcatatggcgctattggtaatgtctggtttaggtattataatctt
>APR2013meta_g43_contig_2272_contig_2273
tcgctgtatccacaccttatcatgcagtataacatctcaccagaaacccttgtgcccggcagtgaagtgaaagagggtat
ggttgatggcattcttgatgagaaaatcaggaatactactgaccactgtatgactccaaacggcgcatttttccgtaagg
atgttaggggatttctgccagagatcatggagaatgtttataatgatcgtgtcaaatataagaaacttctgctcgaagct
aaacaggagtatgagaacactggtgaccccgcactactcaagaagatatctcggtacgacaacatccaaatggcgaagaa
gatttctcttaattccgcttacggtgcaattggtaataattactttcggtattttgatctt
>APR2013meta_g43_contig_2294_contig_2295
cgagataccagacacccaacagttaccgttgataagatacttaatgaggaattgacctttgagatgtataaggacagtgc
ggtgtgtgctaatggtgccatgtatcgcaaggatgttcgtgggttcttaccagaactgatggaaaagatctataaggatc
gtaccatctacaaaaagaaaatgcttgctgcgaaacaagattatgaaaaaactccttcgaagtcgttggaaaaagaaatc
gcacggtgcaataatatccagatggcacgcaagattcaactcaactctgcatatggtgctatcggtaatcagtattttag
gtattataaactggccaat
>APR2013meta_g43_contig_2306_contig_2307
tcactatatccacatttgattatgcaatataatatttcaccagaaacattagttgcagataaagcagttaaaaacatgtc
agttgaaaagatgttaaataaagaggtagatacatcaatattaaaagatgcaacaatgacaccaaatggtgctttgttta
aaacaacacaaaaaggtttcttaccagaactcatgcaaaaaatgtatgatgatagagttaagttcaaacaattaatgctt
gaggcacaaaaagattatgaaaaaacaaaagacccaaaattacaaaagacaattgccaagttcaataatattcagatggc
taaaaagatttcactcaatagtgcatacggcgctatcggcaatgtgtggtttaggtattacaatctt
>APR2013meta_g43_contig_2324_contig_2325
tcactctacccacatctgattatgcaatataatatttcaccagaaacattagttgaaaatgaaaaagttaaaaacatgtc
tgttgagaaaatgctaaataaaagtgtagatacatctgttttaaaagatgcgactatgacaccaaatggtgctttgttta
aaacaactaaaaaaggatttctacctgaactcatgcaaaagatgtatgatgacagagtaaaatttaaacagttaatgttg
gaggcaaaaaaagattatgaaagaactaaagacccaaaacttaaaaaaacaatatcaaaatttaatatcatccaaatggc
taaaaagatttctcttaatagtgcatatggtgctattggtaataactggtttaggtattataatctt
>APR2013meta_g43_contig_2336_contig_2337
tcgctgtatccacaccttatcatgcagtataacatctcaccagaaacccttgtgcccggcagtgaagtgaaagagggtat
ggttgatggcattcttgatgagaaaatcaggaatactactgaccactgtatgactccaaacggcgcatttttccgtaagg
atgttaggggatttctgccagagatcatggagaatgtttataatgatcgtgtcaaatataagaaacttctgctcgaagct
aaacaggagtatgagaacactggtgaccccgcactactcaaaaagatatctaggtacaacaacatccaaatggcgaagaa
gatttctcttaattccgcttatggggcaattggtaataactactttcgttattttgatctc
>APR2013meta_g43_contig_2338_contig_2339
tcgctgtatccacaccttatcatgcagtataacatctcaccagaaacccttgtgcccggcagtgaagtgaaagagggtat
ggttgatggcattcttgatgagaaaatcaggaatactactgaccactgtatgactccaaacggcgcatttttccgtaagg
atgttaggggatttctgccagagatcatggagaatgtttataatgatcgtgtcaaatataagaaacttctgctcgaagct
aaacaggagtatgagaacactggtgaccccgcactactcaaaaagatatctaggtacaacaacatccaaatggcgaagaa
gatttctcttaattccgcttatggtgcaattggtaatagttactttcggtattttgatctc
>APR2013meta_g43_contig_2370_contig_2371
tctctgtatccacatttgattatgcaatataatatatcaacagaaacacttgtatcacaaaacaaagtacctaatgtaaa
agtagacaagttattgaacaaagagtttgatacaagtaagttagataagaatcatactatgacacctaacggtgcaatat
tcagaactgacaagaaaggttttcttccacaacttatggaagatatgtataataccagaactgaatacaaaagaaagatg
ttggaggctaaacaagaatatgaaaacactaaagataaaaaactacttaaagacatttcgaagtacaacaacattcaaat
ggctaaaaagatttcactcaactctgcttatggtgctatcggtaatgtatactttaggtattacaatctt
>APR2013meta_g43_contig_2406_contig_2407
tcattgtatccacatcttatcatgcaatacaacatatcaccagaaaccctctatagtaaagaaaaagtcaagaatatgac
tgttgacaaattacttgataagaaaataaacacctctatatttaagggtctaacacttacacctaatggtgcattgttta
agacggatacaaaggggtttttaccagagattatggagagcatgtataatgacagagtgacattcaaacgtaaaatgttg
gaggcaaaacaagaatatgaaaatactaaagacccaaaactacttaaagacatttcgagatacaacaacattcaaatggc
taaaaagatttcactcaatagtgcttatggtgctatcggtaatgtatactttcgttactat
>APR2013meta_g43_contig_2484_contig_2485
tctctttaccctcaccttattatgcagtacaacatctctccagagacgctccaagagaccaggcacccatcagttacagt
ggataagatacttaaccaagaactgacctttgaactgtataaggacagtgcagtgtgtgctaatggtgccatgtatcgta
aagatgttcgtggttttttgcccgaacttatggataagatgtataaagaaagaacaatcttcaaaaagaaaatgattgtt
gccaaacaagaatacgaaaaaaaaccatctaaaactctagaaaaagagatagcaagatgcgacaacattcaaatggcacg
aaaaattcaacttaactctgcttatggtgccattgggtcacaatatttccgttactataaactg
>APR2013meta_g43_contig_2868_contig_2869
tctctatatcctcatcttattatgcaatataacatctctccagagacgttacttgatgagagacatccaacagcaacagt
tgataaaatacttaatgaagagataaactttgaactgtacaaagataatgcagtctgtgctaatggtgcaatgtatcgca
aagatgttcgtgggttcctaccagaactcatggagaagatgtatggagatcgtgtaatctttaagaagcgaatgcttcag
gcaaagcaagaatatgagaagacacctactaaggcactggagaaagagattgcccggtgcaacaatatccaaatggctaa
gaagatctcactcaactctgcttatggtgctatcggtaatcagtattttaggtactatagactggccaat
>APR2013meta_g43_contig_28_contig_29
tctctatatcctcatcttattatgcaatataacatctctccagagacgttacttgatgagagacatccaacagcaacagt
tgataaaatacttaatgaagagataaactttgaactgtacaaagataatgcagtctgtgctaatggtgcaatgtatcgca
aagatgttcgtgggttcctaccagaactcatggagaagatgtatggagatcgtgtaatctttaagaagcgaatgcttcag
gcaaagcaagaatatgagaagacacctactaaggcactggagaaagagatttcccggtgtaataatatccagatggctaa
gaagatctcactcaactctgcttatggtgctatcggtaatcagtattttaggtactataaactggccaat
>APR2013meta_g43_contig_3044_contig_3045
tctctgtatcctcatctaatcatgcagtataacatctcaccagagacattgtatggtcaagataaggtcaaagatatgtc
tgtggacaaactactagatagaaaggtagatacttctatactcaagggtgtgacactaacacccaatggtgcgttgttta
agaccgataaacaggggtttctaccagagatcatgcagactatgtatgatgatcgtgtgaagtacaagaaactcttatta
caggcgaaacaagaatatgaaaatactaaagaccctaaacttctcaaagatatatcaaagtataataacatccagatggc
taaaaaaatctctctcaatagtgcatacggcgct
>APR2013meta_g43_contig_3080_contig_3081
tcattgtatccacatcttatcatgcagtataacatatctacagaaacacttgttgcacaacacaaagtgcctgatatgag
tgtggataagttactgaataaacaattcgatacaaccaaactaaatagaaatcatacgattacacctaatggtgcccttt
ttagtacaaataagagaggttttttaccagagttgatgcaaagtatgtatgacgatagagttaaatacaagaaactctta
ttacaggcgaaacaagactatgagaacacaaagaatcctaaactactcaaagacatttctaaatacgacaatatacagat
ggctaagaagatttcactcaatagtgcatatggtgctcttgggaatgtttggtttcgttattatgatttg
>APR2013meta_g43_contig_3116_contig_3117
tcattgtatccacatttgattatgcagtataatatatcaccagaaacacttgttgcacaaaacaaagtgcctgacatgag
tgtggataagttactcgatcagaagtttgatacaagtaaactacaaaaacatcatacgattacaccaaatggtgcccttt
ttagaacagataagagagggtttctaccagaattgatgcaaagtatgtatgatgacagagttaaatacaagaaactctta
ctaaaggcaaaacaagactatgaaaatactaaggacagtaaactactcaaagatatatcaaagtataataacatacaaat
ggctaaaaagatttctctcaactctgcatatggtgctcttgggaatgtttggtttcgttattatgatttg
>APR2013meta_g43_contig_32_contig_33
tctctctatcctcaccttattatgcaatacaacatctctcccgagacgttacaggacaccaggcacccatcaactaccgt
taataagatacttaatcaagaactgacatttgatgactataaggattatgctgtttgtgctaatggcgcaatgtatcgta
aggacatcaaaggattcttacccaaattaatggagaagatgtatggtgaccgtgttatcttcaagaagaaaatgcttgcg
gcaaagcagcagtacgagaagaatcctactaaggcacttgaaaaggaaatcgctagatgtaacaacattcaaatggcgaa
gaagattgctcttaatagtgcttatggcgctatcggtaatcaatatttcaggtactttaagttagcaaat
>APR2013meta_g43_contig_3476_contig_3477
tctttgtatcctcacttgattatgcagtacaatatttcacctgagacattagttgaagataaacatcctacagtgactgt
ggataaaatcttgaatgaaactattctctatgatgagaagtatgctttgtgtgcgaatggtgctcaatatagaaaagact
tccaaggatttcttcctaagttgatgcagaaaatgtatgatgatcgtgtcatcttcaagaagaaaatgcttattgcaaaa
caagcatatgaaaatacaccttctacagatctttctaaggaaatttctcgttgtaataatatccagatggcaaagaagat
ctctttgaactctgcttatggtgctattggcaacgaacactttagatactatcgtcttgctaat
>APR2013meta_g43_contig_3962_contig_3963
tctctatatcctcatcttattatgcaatataacatctctccagagacgttacttgatgagagacatccaacagcaacagt
tgataaaatacttaatgaagagataaactttgaactgtacaaagataatgcagtctgtgctaatggtgcaatgtatcgca
aagatgttcgtgggttcctaccagaactcatggagaagatgtatggagatcgtgtgatctttaagaaaagaatgcttcag
gcaaagcagcaatatgagaagacacctactaagacactggaaaaagagattgcacggtgcaataatatccagatggctaa
gaagatctcactcaactctgcttatggtgctatcggtaatcagtattttaggtactatagactggccaat
>APR2013meta_g43_contig_4052_contig_4053
tctctatatcctcatcttattatgcaatataacatctctccagagacgttacttgatgagagacatccaacagcaacagt
tgataaaatacttaatgaagagataaactttgaactgtacaaagataatgcagtctgtgctaatggtgcaatgtatcgca
aagatgttcgtgggttcctaccagaacttatggataagatgtatagtgagcgggtaatctttaagaaacgaatgcttcag
gcaaagcaagcatatgagaaaacacctactaagacactggaaaaagagattgcacgatgcaacaatatccagatggctaa
gaagatttcactcaactctgcttatggtgctatcggtaatcagtattttaggtactatagactggccaat
>APR2013meta_g43_contig_424_contig_425
tctctgtatcctcatcttattatgcagtacaatatctctcccgagaccttacaggaatctagacatccaacagttacagt
tgataagatccttgaaaagcaggtcacgatagacggtgagtatgctgtgtgtgctaatggagctcagtatcgtaaagata
agcatgggttcctgccacaaatgatgaagaagatgtatgactctcgtgttatattcaagaagaggatgatcaaggcaaaa
caacagtatgagaaaactcctactgttgaactcatgaaagagatcgcccgttgtaataatattcagatggcaaagaagat
ctctttgaactctgcttatggtgctattggtaaccaatatttccgttattacaaactagaaaac
>APR2013meta_g43_contig_46_contig_47
agtctctaccctcaccttattatgcaatacaacatctcaccggagaccttacaagatactagacacccttcggttaccgt
tgataaaatcctgaacgaagagattaactttgaattatataaggataatgctgtttgtgccaacggttctatgtatcgta
aggataagcgtggattccttccagagttgatggataagatctacaaggatcgcaccgtctataagaagaagatgttgcaa
gcgaaacaacaatatgaaaagactccaactaaaacacttgagaaggaaatcgccagatgtaataacatccaaatggcgcg
taaaatccaactcaactctgcttatggtgctattggcaatcaatactttcgctattataaacttgctaat
>APR2013meta_g43_contig_4810_contig_4811
tctctgtatcctcatcttatcatgcaatacaacatctctccagagacgttacttgatgagagacatcccacagcaacagt
ggatagaatacttaatgaagagataaactttgagttgtataaagataatgcggtctgtgccaatggtgcaatgtaccgca
aagatgttcgtgggttcctaccagaactcatggacaagatgtataatgaacgtgtaatctttaagaagcgaatgcttcag
gcaaagcaacagtatgagaagacacctactaagacactggagaaagagattgcccggtgcaacaatatccagatggcgaa
gaagattgcacgcaactctgcttatggtgctatcggtaataagtattttaggtactat
>APR2013meta_g43_contig_4858_contig_4859
tctctttaccctcaccttattatgcagtacaacatctctccagagacgctccaagagaccaggcacccatcagttacagt
ggataagatacttaaccaagaactgacctttgaactgtataaggacagtgcagtgtgtgctaatggtgccatgtatcgta
aagatgttcgtgggtttctacctgaactgatggagaagatttataaggatcgcaccatctataagaagaagatgcttatt
gcaaaacaagattatgaaaaaactccaactaaggtattggaaaaagagattgcacgatgcaacaatattcagatggctcg
caagattcaactcaactctgcatatggtgctattggtaatcaatatttccgttactacaaactggccaat
>APR2013meta_g43_contig_5014_contig_5015
tctctataccctcatctgattatgcaatataatatttctccagagacactcattgaaaagaaacacccgacagcaaatgt
tgataagatacttaatcaggagatagatattagtaaagactatgctacttgtgctaatggtgcacagtatcgtaaagatg
ttcgtgggttcttaccagaacttatggataagatgtatagtgagagggtaatttttaagaaacgaatgcttcaggcaaag
caacagtatgaaaagactccaactaaggcactggaaaaagagattgcacggtgcaacaatatccagatggctaagaagat
ttcactcaactctgcttatggtgctatcggtaatcagtattttaggtactatagactggccaat
>APR2013meta_g43_contig_530_contig_531
tccctatacccacatttgattatgcagtataatatttctccagaaaaaattattggtatgaaatcaaatggtattaatgt
gaataaaatgttgaacgaaacaacgcctctaacatatcttaaaactgaaggtgcaacgataacacctaatggcgcattat
tcaaaactgatagtgaaggttttttacctaaactattaggcaagatgtataatgatcgtgtatattataagaaaaaaatg
ttagaggcgaaaaaagaatacaataaaacaaaagatcctaaactacaaaatgaaatatctcgttgtcataatatacaatg
ggcaaagaagattgctcttaactcagcttatggtgcgataggtaatcaatattttagatattatgat
>APR2013meta_g43_contig_5352_contig_5353
agtctgtatcctcatctcattatgcaatataatatttccccagagacccttgttgatgagaaacatcccagcactacagt
tgatagaatacttgaggaagaattaacttttgagatgtacaaggactatgcagtttgtgctaatggtgcaatgtatagga
aagatgtgaaaggatttcttcctgagttgatggaaaagatgtatgcagagagggtcatctttaagaaaagaatgctccaa
gcaaaacaagagtatgaaaaaactccaactaaagcactagaaaaagagattgctagatgtaataacatacaaatgactaa
gaagatcactcttaatagtgcttatgacgctattggt
>APR2013meta_g43_contig_5500_contig_5501
agtctataccctcatctcattatgcagtacaatatttccccagaaacattattggaagaacgtcatcccacagcaacagt
ggataaaatacttaatgaagaaataagttttgagttgtataaagataatgcggtgtgtgcgaatggcgcaatgtatcgca
aagatgtacgtgggtttctaccagaactcatggagaaaatgtatggcgatcgtgtaatctttaagaaacgaatgcttcag
gcaaaacaacaatatgaaaagaccccaactaaggcactggagaaagagattgcacggtgcaacaatatccagatggctaa
gaagatttcactcaactctgcttatggtgctatcggtaatcagtattttaggtactatagactggccaat
>APR2013meta_g43_contig_5508_contig_5509
tctctgtatcctcatcttatcatgcaatacaacatctctccagagacgttacttgatgagagacatcccacagcaacagt
ggatagaatacttaatgaagagataaactttgagttgtataaagataatgcggtctgtgccaatggtgcaatgtaccgca
aagatgttcgtgggttcctaccagaactcatggacaagatgtataatgaacgtgtaatctttaagaagcgaatgcttcag
gcaaagcaacagtatgagaagacacctactaaggcactggagaaagagattgcacggtgtaacaatatcgagatggcgaa
gaagatctcactcaactctgcttatggcgctagaggtaatcagtatcttaggtactatacactggcc
>APR2013meta_g43_contig_6266_contig_6267
tcattgtatccacaccttatcatgcagtataatatctctcctgagacccttctggatgaccgtgtgagcggtattaatgt
agacaaactactaaaccgtgagattgatacaagcaccctagacggcgttactatgtgtcctaacggaactttgtttacta
cgaagaagcagggtttccttcctaagttgatggaaaagatttatactgagcgtacaatttacaagaagaagatgcttgct
gccaagcaagagtatgagaatactaaagatcctcaacttgttaaggatattgctaagtacaataacattcagatggcacg
taagatccaactgaactctgcttatggtgctattggtaatgaatactttaggtacttccgactagagaac
>APR2013meta_g43_contig_6460_contig_6461
tctctatatcctcatcttattatgcaatataacatctctccagagacgttacttgatgagagacatccaacagcaacagt
tgataaaatacttgatgaagagataaactttgagttgtataaagataatgcggtgtgtgccaatggtgcaatgttccgta
aagatgttcgtgggtttttaccagaacttatggagaagatgtatggagatcgtgtaatttttaagaaacgaatgcttcag
gcaaagcaagaatatgagaagacacctactaaggcactggagaaagagatttcccggtgtaataatatccagatggctaa
gaagatctcactcaactctgcttatggtgctatcggtaatcagtattttaggtactatagactggccaat
>APR2013meta_g43_contig_6472_contig_6473
gcaacagttgataaaattcttgatgagcagataaactttgagttgtataaggataatgcggtgtgtgctaatggtgcaat
gtaccgcaaagatgtccgtgggtttctaccagaactcatggagaagatgtatggtgaccgcgtaatctttaagaagagaa
tgctccaggcaaagcaagaatatgagaagacacctactaaggcactggagaaagagatttcccggtgtaataatatccag
atggctaagaagatctcactcaactctgcttatggtgctatcggtaatcagtattttaggtactatagactggccaat
>APR2013meta_g43_contig_6476_contig_6477
tctctctaccctcatcttattatgcagtataatatctccccagaaaccttactggaagaacgtcaccccacggctacagt
tgatcgaatacttaatgaagaaataaactttgagttatataaggacaatgcagtatgtgccaacggtgcaatgtatcgta
aagatgttcgtgggttcctaccagaactcatggaaaagatgtatggagatcgtgtaatttttaagaagagaatgcttcag
gcaaagcaacaatatgagaagacacctactaaggcactggagaaagagattgcacggtgcaacaatatccagatggctaa
gaagatttcactcaactctgcttatggtgctatcggtaatcagtattttaggtactatagactggccaat
>APR2013meta_g43_contig_6478_contig_6479
tctctgtatcctcatcttatcatgcaatacaacatctctccagagacgttacttgatgagagacatcccacagcaacagt
ggatagaatacttaatgaagagataaactttgagttgtataaagataatgcggtctgtgccaatggtgcaatgtaccgca
aagatgttcgtgggttcctaccagaactcatggataagatgtatggagaccgtgtaatctttaagaaaagaatgcttcag
gcaaagcaacaatatgagaagacacctactaaggcactggagaaagagattgcacggtgcaacaatatccagatggctaa
gaagatttcactcaactctgcttatggtgctatcggtaatcagtattttaggtactatagactggccaat
>APR2013meta_g43_contig_6502_contig_6503
tctttgtatcctcacctcattatgcagtacaacatttctcccgaaactctcaaggacaaacgacatccagaagctacggt
tgataaaatacttcgtaaggagataaacattgacggcgagtatgctgtgtgtgctaatggcgcacagtacacaaaagaga
agcatgggtttcttcctcagatgatgaagaagatgtatgactctcgtgtcatcttcaagaagcggatgatcaaagcaaag
caacagtacgagaagactcctactgttgaactcatgaaagagatcgcccgttgtaataatattcagatggcaaagaagat
ctctttgaactctgcttatggtgctattggcaacgaacactttagatactatcgtcttgctaat
>APR2013meta_g43_contig_6652_contig_6653
tctctatatcctcatcttattatgcaatataacatctctccagagacgttacttgatgagagacatccaacagcaacagt
tgataaaatacttgatgaagagataaactttgaactgtataaagataatgcggtatgtcctaacggtgcaatgtatcgta
aagatgttcgtgggttcctgccagaactcatggagaagatgtatggagaccgtgtaatctttaagaagagaatgcttcag
gcaaagcaagagtatgagaagacacctactaagacactggagaaagagattgcccggtgcaacaatatccagatggctaa
gaagatttcactcaactctgcttatggtgctatcggtaatcagtattttaggtactatagactggccaat
>APR2013meta_g43_contig_6680_contig_6681
tctctctaccctcaccttattatgcagtacaacatctctccagagacactccttgaggaacgtcatcccacggttacggt
tgatcgaatccttaatgaagaaataaatgttgaactgtataaaaataatgcggtatgtgccaatggtgcaatgtaccgta
aagatgttcgtgggttcttaccagaactcatggagaagatgtatggagatcgtgtaatctttaagaagcgaatgcttcag
gcaaagcaagaatatgagaagacacctactaaggcactggagaaagagatttcccggtgtaataatatccagatggctaa
gaagatctcactcaactctgcttatggtgctatcggtaatcagtattttaggtactatagactggccaat
>APR2013meta_g43_contig_7042_contig_7043
agtctataccctcatcttattatgcagtacaatatctccccagaaaccttactggaagaacgtcatcccacggctacggt
tgaccgaatccttgatgaagagataaacttcgagttgtataaagataatgcggtatgtgccaatggtgcaatgttccgta
aagatgtccgtgggtttctaccagaacttatggagaagatgtatggagatcgtgtaatctttaagaagcgaatgcttcag
gcaaagcaagaatatgagaagacacctactaaggcactggagaaagagatttcccggtgtaataatatccagatggctaa
gaagatctcactcaactctgcttatggtgctatcggtaatcagtattttaggtactatagactggccaat
>APR2013meta_g43_contig_710_contig_711
tctttgtatccacacttaatgatgcaatataatatttccccagaaacattaaaatctctggatacggtaaaaggtatgaa
ggtggacaaacttctaaacaaggaagttgatacatctattttcaaagataccactatgacaccaaacggtgcattattca
gaacagatacaaaaggttttcttccagagttgatggaaaacatgtacaatgatcgtgtcgtattcaagaagaagatgtta
caggcaaaacaagaatatgaagataccaaagaaccaaaactacttaaaaagatttctaagtatgataatattcagatggc
aagaaagattgcactaaacagtgcttatggtgcaatcggtaatcaatactttagatattattctcttgcgatg
>APR2013meta_g43_contig_7160_contig_7161
agtttgtaccctcatcttattatgcagtacaacatctccccagagaccctcttggatgagagacacccaacggttacagt
tgataaaatacttaatgaggaaataaactttgagttgtacaagaacaatgcggtatgtgctaatggtgccatgtatcgca
aagatgttcgtggattcttaccagaactcatggataagatgtataatgaacgtgtaatctttaagaagagaatgcttcag
gcaaagcaagaatatgagaagacacctactaaggcactggagaaagagatttcccggtgtaataatatccagatggctaa
gaagatctcactcaactctgcttatggtgctatcggtaatcagtattttaggtactatagactggccaat
>APR2013meta_g43_contig_7212_contig_7213
tctctttaccctcaccttattatgcagtacaacatctctccagagacgctccaagagaccaggcacccatcagttacagt
ggataagatacttaaccaagaactgacctttgaactgtataaggacagtgcagtgtgtgctaatggtgccatgtatcgta
aagatgtccgtgggttcctacctgaactgatggagaagatgtataaggatcgcaccatctataagaagaagatgcttatt
gcaaaacaagattatgagaaaactccgactaaggcattggagaaggagattgcacgatgcaataacattcagatggctcg
caagattcaactcaactctgcatatggtgctattggtaatcaatatttccgttactacaaactggccaat
>APR2013meta_g43_contig_7240_contig_7241
tctctgtatcctcatcttatcatgcaatacaacatctctccagagacgttacttgatgagagacatcccacagcaacagt
ggatagaatacttaatgaagagataaactttgagttgtataaagataatgcggtctgtgccaatggtgcaatgtaccgca
aagatgttcgtgggttcctaccagaactcatggataagatgtacaatgaacgtgtaatctttaagaagcgaatgcttcaa
gcaaagcaggcatatgaaaaaactccaactaaaacactggagaaagagattgcacggtgcaacaatatccagatggctaa
gaagatttcactcaactctgcttatggtgctatcggtaatcagtattttaggtactatagactggccaat
>APR2013meta_g43_contig_7326_contig_7327
tctctgtatcctcatcttatcatgcaatacaacatctctccagagacgttacttgatgagagacatcccacagcaacagt
ggatagaatacttaatgaagagataaactttgagttgtataaagataatgcggtctgtgccaatggtgcaatgtaccgca
aagatgttcgtgggttcttaccagaacttatggataagatgtatagtgagagggtaatttttaagaaacgaatgcttcag
gcaaagcaacagtatgagaagacacctactaaggcactggagaaagagattgcacggtgcaacaatatccagatggctaa
gaagatttcactcaactctgcttatggtgctatcggtaatcagtattttaggtactatagactggccaat
>APR2013meta_g43_contig_7466_contig_7467
tctctgtatcctcatcttatcatgcaatacaacatctctccagagacgttacttgatgagagacatcccacagcaacagt
ggatagaatacttaatgaagagataaactttgagttgtataaagataatgcggtctgtgccaatggtgcaatgtaccgca
aagatgttcgtgggttcctaccagaacttatggataagatgtatagtgagcgggtaatctttaagaaacgaatgcttcag
gcgaagcaagcatatgagaaaacacctactaaaacactggagaaagagattgcccggtgcaacaatatccagatggctaa
gaagatttcactcaactctgcttatggtgctatcggtaatcagtattttaggtactatagactggccaat
>APR2013meta_g43_contig_7518_contig_7519
agcctgtatcctcatcttattatgcagtacaacatctctccagagacgttacttgacgaaaaacatccaacagcaacagt
tgataaaatacttaatgaagaaataaactttgaattgtataaagataatgcagtgtgcgccaatggtgcaatgtaccgca
aagatgttcgcgggttcttaccagaacttatggataggatgtatagtgagagggtaatttttaagaaacgaatgcttcag
gcaaagcaacagtatgagaagacacctactaaggcactggagaaagagattgcacggtgcaacaatatccagatggctaa
gaagatttcactcaactctgcttatggtgctatcggtaatcagtattttaggtactatagactggccaat
>APR2013meta_g43_contig_7724_contig_7725
tctctatatcctcatcttattatgcaatataacatctctccagagacgttacttgatgagagacatccaacagcaacagt
tgataaaatacttgatgaagagataaactttgagttgtataaagataatgcggtgtgtcctaacggagcaatgtatcgca
aagatgttcgtgggttcctaccagaactcatggagaagatgtatggcgaccgtgtaatctttaagaagagaatgctccag
gcaaagcaagaatatgagaagacacctactaaggcactggagaaagagatttcccggtgtaataatatccagatggctaa
gaagatctcactcaactctgcttatggtgctatcggtaatcagtattttaggtactatagactggccaat
>APR2013meta_g43_contig_7880_contig_7881
tctctatatcctcatcttattatgcaatataacatctctccagagacgttacttgatgagagacatccaacagcaacagt
tgataaaatacttgatgaagagataaactttgaactgtataaagataatgcggtgtgtgccaatggtgcaatgtatcgca
aagatgttcgtgggttcctaccagaactcatggagaagatgtatggcgaccgtgtaatctttaagaagagaatgctccag
gcaaagcaagaatatgagaagacacctactaaggcactggagaaagagatttcccggtgtaataatatccagatggctaa
gaagatctcactcaactctgcttatggtgctatcggtaatcagtattttaggtactatagactggccaat
>APR2013meta_g43_contig_8074_contig_8075
tctctctaccctcatcttatcatgcagtacaatatctccccggagacgctccttgacgaacgtcatcccacggctagtgt
tgaccgaatccttgatgaggagataaactttgaactgtataaagataatgcggtctgtgccaatggtgcaatgtatcgca
aagatgttcgtgggttcctaccagaactcatggagaagatgtatggcgaccgtgtaatctttaagaagagaatgctccag
gcaaagcaagaatatgagaagacacctactaaggcactggagaaagagatttcccggtgtaataatatccagatggctaa
gaagatctcactcaactctgcttatggtgctatcggtaatcagtattttaggtactatagactggccaat
>APR2013meta_g43_contig_8114_contig_8115
tctctatatcctcatcttattatgcaatataacatctctccagagacgttacttgatgagagacatccaacagcaacagt
tgataaaatacttgatgaagagataaactttgaactgtataaagacaatgcggtttgtgccaatggtgcaatgtaccgca
aagatgttcgtgggttcttaccagaacttatggataagatgtatagtgagagggtaatttttaagaaacgaatgcttcag
gcaaagcaacagtatgagaagacacctactaaggcactggagaaagagattgcacggtgcaacaatatccagatggctaa
gaagatttcactcaactctgcttatggtgctatcggtaatcagtattttaggtactatagactggccaat
>APR2013meta_g43_contig_8392_contig_8393
tctctgtatcctcatctcattatgcagtacaatatttcacccgagacactactcgaccagagacattcaacagttacagt
tgataagatccttgagggcgaagtagagattgatggtgagtatgctgtgtgtgctaatggagctcagtatcgtaaagata
agcacgggttcctgccacaaatgatgaagaagatgtatgacagtcgtgttatattcaagaagagaatgatcaaggcaaag
caacagtatgagaagactcctactgttgaactcatgaaagagatcgcccgttgtaataatattcagatggcaaagaagat
ctctttgaactctgcttatggtgctattggcaacgaacactttagatactatcgtcttgctaat
>APR2013meta_g43_contig_8_contig_9
tctctgtatcctcatcttattatgcagtacaatatctctcccgagaccttacaggaatctagacatccaacagttacagt
tgataagatccttgaaaagcaggtcacgatagacggtgagtatgctgtgtgtgctaatggagctcagtatcgtaaagata
agcatgggttcctgccacaaatgatgaagaagatgtatgactctcgtgttatattcaagaagaggatgatcaaggcaaaa
caacagtatgagaaaactcctactgttgaactcatgaaagagatcgcccgttgtaataatattcagatggcaaagaagat
ctctttgaactctgcttatggtgctattggcaacgaacactttagatactatcgtcttgctaat
>APR2013meta_g43_contig_92_contig_93
tctttgtatccccacctcattatgcagtacaatatctcacctgagacattgatggatgttcgtcatccctctgcgacagt
tgatggtcttcttaataagaagattgatattgatggtgagtattgtgtttgtgctaatggcgctcagtatcgtaaagacg
tgcgtgggtttttacctgaactaatggagaaaatctatgatgaacgatcgatttacaagcgtaagatgctggatgcaaaa
caagaatacgaagcttctccgaccctggatgttcaaaagagaatttctcgatataacaacttccagatggcacgtaagat
ccaacttaactcagcatacggtgctatcggaaacgaatacttccgatactacaagctggcgaat
>APRIL2011_g43_contig_10156_contig_10157
ctttaccctcatcttattatgcagtacaatatctcaccagaaacactcctggagaaaagacatccatcagcaacagttga
taagatactttctcaacagataagttttgaatcatataaggataatgcagtgtgtgctaatggtgcaatgtatcgtaaag
atgttcgtggattcctaccagaactcatggagaagatgtatggcgaccgtgtaatctttaagaagagaatgctccaggca
aagcaagaatatgagaagacacctactaaggcactggagaaagagatttcccggtgtaacaatatccagatggctaagaa
gatctcactcaactctgcttatggtgctatcggtaatcagtattttaggtactataacctggccaat
>APRIL2011_g43_contig_1208_contig_1209
tctctttaccctcatctcattatgcagtacaacatctcacccgagacgttactcgaatcaaggcacccatcggctactgt
tgataagatacttaatcaagaactagatattgatgggaagtattgcgtatgtgctaacggtgctcagtatcgtaaggata
tacttgggttcctaccagaaatgatgcagaaaatctatgatgaacggaccatatacaagaagagaatgcttaagtctaag
caagctcttgaacatgccaccacacctgcagagaccacatcattacaaaaggatatttccaaattcaacaatatccaaat
ggcaagaaaaatccaactcaactctgcctatggtgccatcggaaacgaatacttcagatactacaatttggcaaat
>APRIL2011_g43_contig_120_contig_121
tctctttaccctcatctcattatgcagtacaacatctcacccgagacgttactcgaatcaaggcacccatcggctactgt
tgataagatacttaatcaagaactagatattgatgggaagtattgcgtatgtgctaacggtgctcagtatcgtaaggata
tacttgggttcctaccagaaatgatgcagaaaatctatgatgaacggaccatatacaagaagagaatgcttaagtctaag
caagctcttgagcatgccaccacacctaaggaaaccctggcactacagaaggatatatcaaaattcaacaatatccaaat
ggcaagaaagatccaactcaactctgcctatggtgctatcggaaaccaatacttcaggtattacaatctggcaaat
>APRIL2011_g43_contig_12430_contig_12431
tctctctaccctcatcttatcatgcagtacaacatctccccggagacactccttgacgaacgacatcccacggctagtgt
tgaccgaatccttgatgaggagataaactttgagatgtataaagataatgcagtatgtgccaatggtgcaatgtaccgca
aagatgttcgtgggttcctaccagaactcatggataagatgtataatgaacgtgtaatctttaagaagagaatgcttcag
gcaaagcaagaatatgagaagacacctactaaggcactggagaaagagatttcccggtgtaacaatatccagatggctaa
gaagatctcactcaactctgcttatggtgctatcggtaatcagtattttaggtactataacctggccaat
>APRIL2011_g43_contig_12512_contig_12513
atctccccggagacactccttgacgaacgtcatcccactgctagtgttgacctaatccttgatgaggagataaactttga
actgtataaagataatgcagtctgtgccaatggtgcaatgtatcgcaaagatgttcgtgggttcttaccagaactcatgg
acaagatgtacaatgaacgtgtaatctttaagaagagaatgcttcaggcaaagcaagaatatgagaagacacctactaag
gcactggagaaagagatttcccggtgtaacaatatccagatggctaagaagatctcactcaactctgcttatggtgctat
cggtaatcagtattttaggtactataacctggccaat
>APRIL2011_g43_contig_12636_contig_12637
agtctataccctcatcttatcatgcagtacaatatttccccagaaaccttactggaagaacgacatccaacggctacggt
tgaccgaatccttgatgaagagataaactttgaactgtataaagataatgcggtgtgtgccaatggtgcaatgtatcgca
aagatgttcgtgggttcctaccagaacttatggataagatgtatagtgagcgggtaatctttaagaaacgaatgcttcag
gcaaagcaagaatatgagaagacacctactaaggcactggagaaagagatttcccggtgtaacaatatccagatggctaa
gaagatctcactcaactctgcttatggtgctatcggtaatcagtattttaggtactataacctggccaat
>APRIL2011_g43_contig_12674_contig_12675
agcctatatcctcatcttattatgcagtataacatctctccagagacgttacttgatgagagacacccaacagttacagt
tgataaaatacttgatgaagagataaactttgaactgtataaagacaatgcagtatgtgccaatggtgcaatgtaccgca
aagatgttcgtgggttcctaccagaactcatggataagatgtataatgaacgtgtaatctttaagaagagaatgcttcag
gcaaagcaagaatatgagaagacacctactaaggcactggagaaagagatttcccggtgtaacaatatccagatggctaa
gaagatctcactcaactctgcttatggtgctatcggtaatcagtattttaggtactataacctggccaat
>APRIL2011_g43_contig_13416_contig_13417
tctctatatcctcacttgattatgcagtacaacatttcacctgagacattagttgaagataaacatcctacagtcactgt
ggataaaatcttgaatgaacctattctctatgatgagaagtatgctctatgtgcaaatggtgctcagtataggaaagact
tccaaggatttcttcctaagttgatgcagaaaatgtatgatgatcgtgtcatcttcaagaagaaaatgcttattgcaaaa
caatcatatgaaaatacaccttctacagatctgtctaaagaaatttctcgttgtaataacatccagatggcaaagaagat
ctctttgaactctgcttatggtgctattggcaacgaacactttagatactatcgtcttgctaat
>APRIL2011_g43_contig_14598_contig_14599
agtttgtatccgcatttaattatgcagtataatatatcgccagagatgtttgtaggtgttgaacctaaagcagtaggcgt
agaaaactttttagaagaacaattaaatcttaaatgggcaaaagaacgtgacgttactattgcaccaaacggtgctatgt
ttagacgtgataaacaaggtttcttacctgaacttatggagaagatgtataccgaacgtgttgtatttaagaagaagtct
atagaggcaaaaaaagaatatcaaaagacaaaagaccctagctataaaaatgaaattagtagatgtcataatatacagat
ggcaaaaaagatttctcttaactctgcttacggtgcaatcggtaatcaatactttagatactttgat
>APRIL2011_g43_contig_1866_contig_1867
agcctatatcctcatcttattatgcaatataacatctctccagagacgttacttgatgagagacatccaacagcaacagt
tgataaaatacttgatgaagagataaactttgacctgtataaagataatgcggtgtgtgccaatggtgcaatgtatcgca
aagatgttcgtgggttcctaccagaacttatggataagatgtatagtgagcgggtaatctttaagaaacgaatgcttcag
gcaaagcaagaatatgagaaaacacctactaagacactggagaaagagatttctcggtgcaacaatatccagatggctaa
gaagatatcactcaactctgcttatggtgctatcggtaatcagtattttaggtactataacctggccaat
>APRIL2011_g43_contig_2288_contig_2289
tcactgtatccacaccttatcatgcagtataatatctctcctgagacccttctggatgaccgtgtgagcggtattaatgt
agacaaactactaaaccgtgagattgatacaagcaccttagatggcgttactatgtgtcctaacggaactttgtttacta
cgaagaagcagggtttccttcctaagttgatgcagaaaatctatactgagcgtacaatttacaagaagaagatgcttgct
gctaagcaagagtatgagaatactaaagatcctcaacttgttaaagacattgccaagtataataacattcagatggcacg
taagatccaactgaactctgcttatggtgctattggtaatgaatactttaggtacttccgactagagaac
>APRIL2011_g43_contig_2338_contig_2339
tctttgtatcctcacttgattatgcagtacaatatttcaccggagacattagttgaaaataaacatcctacagttactgt
ggataaaatcttgaatgaacctgttctctatgatgagaagtatgctctatgtgcaaatggtgctcagtataggaaagact
tccaaggatttcttcctaagttgatgcagaaaatgtatgatgatcgtgtcatcttcaagaagaaaatgcttattgcaaaa
caagcatatgaaaatacaccttctacagatctttctaaggaaatttctcgttgtaataatatccagatggcaaagaagat
ctctttgaactctgcgtatggtgctattggtaacgaatacttcaggtatttccgaattgca
>APRIL2011_g43_contig_2434_contig_2435
tctttgtatccacatctaattatgcaatataatatatcaacagaaacacttgtatcacaaaacaaagtacctaatgtaaa
agtagacaagttattgaacaaagagtttgatacaagtaagttagataagaatcatactatgacacctaacggtgcgatat
tcagaactgataagaaaggttttcttccacaacttatggaagatatgtataataccagaactgaatacaaaagaaagatg
ttggaggctaaacaagaatatgaaaacactaaagataaaaaactacttaaagacatttcaagatacaacaacattcaaat
ggctaaaaagatttcacttaactctgcttatggtgcaatcggtaatgcatactttaggtactataacctt
>APRIL2011_g43_contig_2524_contig_2525
agtctttatcctcaccttattatgcaatataacatctctccagaaactattttggacgagagacatcccaccgtcaatgt
ggataagattttgaatgaagagatttcatttgaaatgtataaagacaatgcaatttgtgctaatggtgcaatgtatcgta
aggatgtaaagggtttcctaccagaattgatggagaagatgtatggtgatcgtgttatcttcaaaaagaaaatgctcgta
gccaaacagcagtatgagaaaacgcctactgttgcacttgaaaaagaaatctctagatgcaacaacattcaaatggcaaa
gaagatttctcttaactctgcttatggtgctattggtaatcaatacttccggtattttaaactagcaaac
>APRIL2011_g43_contig_2584_contig_2585
tcattgtatccacacttgattatgcaatacaatatgtcaccagagacacttattactggcaactacatgaaacttgatgt
agatacgatgttgaaagaaacaccaattgatattccagacaggtgtactattacaccaaatggtgcattgtatcgaactg
ataagaagggtttcctttcagagatgatgcaagatatctatgatgaccgtactatctacaagaaaaagatgttgcaggca
aaacaagactatgttgataccaaagaccccaagtatcaaaagtacataagtcgttatcataacattcagatggcaagaaa
gatttcattgaactctgcttatggtgcgattggtaatcaatac
>APRIL2011_g43_contig_28_contig_29
tctctgtatccccacctcattatgcagtacaatatctcacctgagacattgatggatgttcgtcatccctctgccacagt
tgatggtcttcttaataagaagattgatattgatggtgagtattgtgtttgtgctaatggcgctcagtatcgtaaagacg
tgcgtgggtttttacctgaactaatggagaaaatctatgatgaacgatcgatttacaagcgtaagatgctggatgcaaaa
caagaatatgaagcttctccgaccctggatgttcaaaagagaatttctcgatacaacaacttccagatggcacgtaagat
ccaacttaactcagcatacggtgctatcggaaacgaatacttccgatactacaagctggcgaat
>APRIL2011_g43_contig_2_contig_3
tctctatatcctcatcttattatgcaatacaacatctctccagagacgttacttgaggagagacacccatcagctacggt
tgatagaatccttaatcaagagataaactttgaactatacagcgataatgctgtttgtgctaatggttcaatgtatcgaa
aggacaagaggggatttcttccagagttgatggataagatctataaggatcgaaccgtctataaaaagaagatgttgcag
gcgaaacaacagtatgaaaagactccaactaaaacacttgagaaggaaatcgccagatgtaataacatccaaatggcgcg
taaaatccaactcaactctgcttatggtgctattggtaatcaatactttcgctattataaacttgctaat
>APRIL2011_g43_contig_3140_contig_3141
tctttgtatcctcatctcattatgcagtacaatatctcgcccgagactttacaggaatctagacatccaacagttacagt
tgataagatccttgaaaagcaggtcacgatagacggtgagtatgctgtgtgtgctaatggagctcagtatcgtaaagata
agcatgggttcctgccacaaatgatgaagaagatgtatgactctcgtgttatattcaagaagaggatgatcaaggcaaag
caacagtatgagaaaactcctactgttgaactcatgaaagagattgcccgttgtaataacatccagatggcaaagaagat
ctctttgaactctgcatatggtgctatcgacaacgaacacttcaggtactatcgtcttgctaat
>APRIL2011_g43_contig_32_contig_33
tctctgtatcctcatcttatcatgcaatacaacatctctccggagacgttacttgatgagagacatcccacagcaacagt
ggatagaatacttaatgaagagataaactttgagttgtataaagataatgcggtctgtgccaatggtgcaatgtaccgca
aagatgttcgtgggttcctaccagaactcatggataagatgtataatgaacgtgtaatctttaagaagagaatgcttcag
gcaaagcaagaatatgagaagacacctactaaggcactggagaaagagattgcccggtgcaacaatatccagatggctaa
gaagatttcactcaactctgcttatggtgcaatcggtaatcagtattttaggtactataaactggccaat
>APRIL2011_g43_contig_352_contig_353
agtctgtatccgcatttgatcatgcaatacaatatctcaccagaaactctgatggatgaaccacatccacgatgttctgt
tgataagattttgtctggttcctttattgctgatggtcgttatgccacagcggcaaatggtgctatgtatcgtaaggaca
aacgtggattcttgcctgagttgatggataagatctatcaagaacgcacaatctataaaaagaggatgctaactgctagt
cagaagatagaaaacttgtcggatggtgagtggcatcttaaatcagacttagaaaaggaagtgtctagatgtaataacat
ccagatggcacgtaagattcaacttaactctgcttatggtgccattggtaaccaatatttccgatattataagttggaaa
ac
>APRIL2011_g43_contig_3724_contig_3725
tctctttaccctcatcttatcatgcagtacaacatctctcccgagacgttacaggataccaggcacccatcaactaccgt
taataaaatacttaatcaagaactgaccttcgagatgtacaaggactatgcagtctgtgctaatggtgcaatgtatcgta
aggatattaaggggttcttacctcagttgatggagaagatgtatggtgatcgagttatcttcaagaaacgaatgctcaaa
gcaaagcaggagtacgagaagactcctactaaagcacttgaaaaggaaatcgctagatgtaacaatattcaaatggcgaa
gaagatttctcttaactctgcttatggtgctattggtaatcaatacttccggtattttaaactagcaaac
>APRIL2011_g43_contig_3900_contig_3901
tctttgtatcctcacttgattatgcagtacaatatttcaccggagacattagttgaaaataaacatcctacagttactgt
ggataaaatcttgaatgaacctgttctctatgatgagaagtatgctctatgtgcaaatggtgctcagtataggaaagact
tccaaggatttcttcctaagttgatgcagaaaatgtatgatgatcgtgtcatcttcaagaagaaaatgcttattgcaaaa
caagcatatgaaaatacaccttctacagatctttctaaggaaatttctcgttgtaataatatccagatggcaaagaagat
ctctttgaactctgcttatggtgctattggcaacgaacactttagatactatcgtcttgctaat
>APRIL2011_g43_contig_4126_contig_4127
agcctatatcctcatcttattatgcaatataacatctctccagagacgttacttgatgagagacatccaacagcaacagt
tgataaaatacttgatgaagagataaactttgacctgtataaagataatgcggtgtgtgccaatggtgcaatgtatcgca
aagatgttcgtgggttcctaccagaacttatggagaagatgtatggcgaccgtgtaatctttaagaaacgaatgcttcag
gcaaagcaacaatatgagaagactccaactaaggcactggagaaagagattgcgcgatgcaataatatccagatggctaa
gaagatctcactcaactctgcttatggtgctatcggtaatcagtattttaggtactataacctggccaat
>APRIL2011_g43_contig_4456_contig_4457
agtctatatcctcacctgattatgcaatacaatatctcaccagaaactttgctggaagaaaggcatccaacagcatcagt
agataaaatccttaatgaagaaatcaactttgagttgtataaggataatgcagtctgtgcaaatggtgctatgttccgta
aggatgtgcgtgggttcttgccagaactgatggagaagatgtatggcgatagggttatctttaaaaagaaaatgcttaag
gcaaagcaagattatgaaaagacaccaacgaaagcacttgagaaggaaatcgcccggtgtaataatattcagatggctaa
gaagatttcgcttaactctgcttatggtgccatcggtaatcagtattttaggtactataaactggccaat
>APRIL2011_g43_contig_44_contig_45
tctttgtatcctcatctcattatgcagtacaatatctcgcccgagactttacaggaatctagacatccaacagttacagt
tgataagatccttgaaaagcaggtcacgatagacggtgagtatgctgtgtgtgctaatggagctcagtatcgtaaagata
agcatgggttcctgccacaaatgatgaagaagatgtatgactctcgtgttatattcaagaagaggatgatcaaggcaaag
caacagtatgagaaaactcctactgttgaactcatgaaagagatcgcccgttgtaataatattcagatggcaaagaagat
ctctttgaactctgcttatggtgctatcggaaacgaacacttcaggtactatcgtcttgctaat
>APRIL2011_g43_contig_4556_contig_4557
agcctatatcctcatcttattatgcaatataacatctctccagagacgttacttgatgagagacatccaacagcaacagt
tgataaaatacttgatgaagagataaactttgacctgtataaagataatgcggtgtgtgccaatggtgcaatgtatcgca
aagatgttcgtgggttcctaccagaacttatggataagatgtatagtgagcgggtaatctttaagaaacgaatgcttcag
gcaaagcaagaatatgagaaaacacctactaagacactggaaaaagagattgcacgatgcaacaatatccagatggctaa
gaagatttcactcaactctgcttatggtgctatcggtaatcagtattttaggtactataacctggccaat
>APRIL2011_g43_contig_4744_contig_4745
tctttgtatcctcacctcattatgcagtacaacatttctcccgaaactctcaaggacaaacgacatccagaagctacggt
tgatagaatacttcgtaaggagataaacattgacggcgagtatgctgtgtgtgctaatggcgcacagtacagaaaagaga
agcatgggtttcttcctcagatgatgaagaagatgtatgactctcgtgtcatcttcaagaagcggatgatcaaagcaaag
caacagtacgagaagactcctactgttgaactcatgaaagagatcgctcgttgtaataatattcagatggcaaagaagat
ctctttgaactctgcttatggtgctattggcaacgaacactttagatactatcgtcttgctaat
>APRIL2011_g43_contig_4830_contig_4831
tctttgtatcctcacttgattatgcagtacaatatttcaccggagacattagttgaaaataaacatcctacagttactgt
ggataaaatcttgaatgaacctgttctctatgatgagaagtatgctctatgtgcaaatggtgctcagtataggaaagact
tccaaggatttcttcctaagttgatgcagaaaatgtatgatgatcgtgtcatcttcaagaagaaaatgcttattgcaaaa
caatcatatgaaaatacaccttctacagatctgtctaaagaaatttctcgttgtaataacatccagatggcaaagaagat
ctctttgaactctgcttatggtgctattggcaacgaacactttagatactatcgtcttgctaat
>APRIL2011_g43_contig_4_contig_5
agtctgtatcctcatcttattatgcaatataatatttccccagagacccttgttgatgaaaaacatcccagcacaacagt
tgatagaatacttaaggaagaattaacttttgaaatgtataaagactatgcagtttgtgctaatggtgcaatgtatagga
aagatgtgaaaggatttcttcctgagttgatggaaaagatgtatgcagagagggtcatctttaagaaaagaatgctccaa
gcaaaacaagagtatgaaaagactccaactaaagcacttgagaaagagattgccaggtgcaacaatattcaaatggctaa
gaagatctctcttaatagtgcttatggcgctatcggtaatcagtatttcaggtactacaaacttgccaat
>APRIL2011_g43_contig_5068_contig_5069
tctctgtacccccatcttattatgcagtacaacatctcaccagagaccttacaaaatactagacacccttcggttaccgt
tgataaaatcctgaacgaagagattaactttgaattatataaggataatgccgtttgtgccaacggttctatgtatcgta
aggataagcgtggattccttccagagttgatggataagatctacaaggatcgcaccgtctataagaagaagatgttacaa
gcgaaacaacaatatgaaaagactccaactaaaacacttgagaaggaaattgccagatgtaataacatccaaatggcgcg
taaaatccaactcaactctgcttatggtgctattggtaatcaatactttcgctattataaacttgctaat
>APRIL2011_g43_contig_5554_contig_5555
tcattgtatccacacctcatcatgcagtacaacatctctcctgagacgctgttagatgagagatatccctctgtcagcgt
tgataaactactgaataaggaagtagacctgtcgggtcttgaggacgttactgtgtgccctaatggcgctatgtttacca
ctaaaacacgtgggttcctgcccaaattgatggacaggatctacagtgaacgggtggtcttcaagaaaaggatgatccaa
gcaaagaaggagtatgaaaaaactcctacaaaggcgttggagaaagagattgccaggtgtaataacattcagatggccaa
gaagatccaactacactctgct
>APRIL2011_g43_contig_5558_contig_5559
tcattgtatccacacctcatcatgcagtacaacatctctcctgagacgctgttagatgagagatatccctctgtcagcgt
tgataaactactgaataaggaagtagacctgtcgggtcttgaggacgttactgtgtgccctaatggcgctatgtttacca
ctaaaacacgtgggttcctgcccaaattgatggacaggatctacagtgaacgggtggtcttcaagaaaaggatgatccaa
gcaaagaaggagtatgaaaaaactcctacaaaggcgttggagaaagagattgccaggtgtaataacattcagatggcaaa
gaagatccaactaaactctgcttatggtgctattggcaacaactatttccggtattacaaactagagaac
>APRIL2011_g43_contig_5572_contig_5573
tctctatacccacacctcatcatgcagtacaatatctctcctgagactctgttagatgataggtatcctaacgtcagtgt
tgataaactcctgaatgaagaagtagacttgtctggactaacagacaccactgtatgccccaacggggcacagtttacta
agaaagttaggggatttcttcccaaacttatggagaaaatctacagtgaacgggttgttttcaagaagaagatgatcaaa
gcaaagcaggagtatgaaaaaactcctacaaaggagttagagaaggagattgcccggtgtaacaacatccagatggcaaa
gaagattcaactcaactctgcttatggtgctattggtaacaattacttccgctattataaactagcaaac
>APRIL2011_g43_contig_5822_contig_5823
tctttgtatcctcatctcattatgcagtacaatatctcgcccgagactttacaggaatctagacatccaacagttacagt
tgataagatccttgaaaagcaggtcacgatagacggtgagtatgctgtgtgtgctaatggagctcagtatcgtaaagata
agcacgggttcctgccacaaatgatgaagaagatgtatgacagtcgtgttatattcaagaagaggatgatcaaggcaaag
caggagtatgaaataaatcctactgtcgagctcattaaagagattgctcgctgtaataacattcagatggcaaagaaaat
ttctctcaactctgcttatggtgctatcggtaacgaacactttcgatactatcgtctagcaaat
>APRIL2011_g43_contig_6078_contig_6079
tctctctatcctcaccttattatgcagtacaacatctctccagagacactccgagagaccaggcacccatcagctaccgt
tgataagatacttaatcaagaactgacctttgaattatataaagacagcgcagtgtgtgctaatggtgccatgtatcgta
aagatgtccgtgggttcctacctgaattgatggagaaaatttataaggatcgcaccatctataagaagaagatgcttatt
gcaaaacaagattatgaaaaaactccgactaagacattggagaaagagattgcacgatgcaacaacattcagatggctcg
caagattcaactcaactctgcctatggtgctattggtaatcaatatttccgttactacaaactggccaat
>APRIL2011_g43_contig_62_contig_63
tctctttaccctcatcttatcatgcagtacaacatctctcccgagacgttacaggataccaggcacccatcaactaccgt
taataaaatacttaatcaagaactgacatttgatgactataaggattatgcggtttgtgctaatggcgcaatgtatcgta
aggacatcaaaggattcttacccaaattaatggagaagatgtatggtgaccgtgttatcttcaagaagaaaatgcttgcg
gcaaagcagcagtacgagaagaatcctactaaggcacttgaaaaggaaatcgctagatgtaacaacattcaaatggcgaa
gaagatttctcttaactctgcttatggtgctattggtaatcaatacttccggtattttaaactagcaaac
>APRIL2011_g43_contig_6514_contig_6515
agtctatatcctcacctgattatgcaatacaatatctcaccagaaactttgctggaagaaaggcatccaacagcatcagt
agataaaatccttaatgaagaaatcaactttgagttgtataaggataatgcagtctgtgcaaatggtgctatgttccgta
aggatgtgcgtgggttcttgccagaactgatggagaagatgtatggcgatagggttatctttaaaaagaaaatgcttaag
gcaaagcaagattatgaaaagacaccaacgaaagcacttgagaaggaaatcgcccgatgtaataatattcagctggctaa
gacgatttcgcttaactct
>APRIL2011_g43_contig_6548_contig_6549
tctctgtatcctcatcttatcatgcaatacaacatctctccggagacgttacttgatgagagacatcccacagcaacagt
ggatagaatacttaatgaagagataaactttgagttgtataaagataatgcggtctgtgccaatggtgcaatgtaccgca
aagatgttcgtgggttcctaccagaactcatggataagatgtataatgaacgtgtaatctttaagaagagaatgcttcag
gcaaagcaagaatatgagaagacacctactaagacactggagaaagagattgcccggtgcaacaatatacagatagctaa
gaagatttcactcaactctgcttatggtgctatcggtaatcagtattttaggtactataacctggccaat
>APRIL2011_g43_contig_6724_contig_6725
tctctgtatcctcatcttatcatgcaatacaacatctctccggagacgttacttgatgagagacatcccacagcaacagt
ggatagaatacttaatgaagagataaactttgagttgtataaagataatgcggtctgtgccaatggtgcaatgtaccgca
aagatgttcgtgggttcttaccagaacttatggataaaatgtatagtgagcgggtaatctttaagaaaagaatgcttcag
gcaaagcaagcatatgagaaaactcctactaaggcactggagaaagagattgcccggtgcaacaatatccagatggctaa
gaagatttcactcaactctgcttatggtgctatcggtaatcagtattttaggtactataacctggccaat
>APRIL2011_g43_contig_6748_contig_6749
agtctgtaccctcatctcattatgcagtacaatatttccccagaaacattattggaagaacgtcatcccacagcaacagt
ggataaaatacttaatgaagaaataagttttgagttgtataaagataatgcggtgtgtgccaatggcgcaatgtaccgca
aagatgtacgtgggtttctgccagaactcatggagaaaatgtatggcgatcgtgtaatttttaagaagcgaatgcttcag
gcaaagcagcaatatgaaaaaactcctactaaggcactggagaaagagattgcacggtgcaacaatatccagatggctaa
gaagatttcacttaactctgcttatggtgctatcggtaatcagtattttaggtactataacctggccaat
>APRIL2011_g43_contig_6_contig_7
tctctgtatcctcatcttatcatgcaatacaacatctctccggagacgttacttgatgagagacatcccacagcaacagt
ggatagaatacttaatgaagagataaactttgagttgtataaagataatgcggtctgtgccaatggtgcaatgtaccgca
aagatgttcgtgggttcctaccagaactcatggataagatgtataatgaacgtgtaatctttaagaagagaatgcttcag
gcaaagcaagaatatgagaagacacctactaaggcactggagaaagagatttcccggtgtaacaatatccagatggctaa
gaagatctcactcaactctgcttatggtgccatcggtaatcagtattttaggtactataaactggccaat
>APRIL2011_g43_contig_78_contig_79
cctacccgtcaccctagcgcaaacgtcgagaaactacttgccaaggaaatagacacaagctccctggagggcgtcacagt
gtgtcctaatggcacctattatgacacaaaaacccagggtttcttacccaagctgatggagaagatctatcaggaacgaa
ccatctataaaaagaagatgcttactgccaagcagcagtatgagaagacacctactgtcgaattgcagaaagaaatttct
cgctgtaacaacattcagatggcaaggaagatccaactcaactctgcttatggtgctattggtaacgaacactttcgata
ctttcgattagagatt
>APRIL2011_g43_contig_7912_contig_7913
tctctctaccctcatcttattatgcagtacaacatctctccggagacactccgagagaccaggcacccatcagttaccgt
tgataagatacttaatcaagaactgacttttgaactgtataaggacagcgcagtgtgtgcgaatggtgccatgtatcgta
aagatgttcgtgggttcctgcctgaattgatggagaagatttataaggatcgcaccatctacaagaagaagatgcttatt
gcaaaacaagattatgaaaaaactccgactaaggcattggagaaagagattgcacgatgcaacaacattcagatggctcg
caagattcaactcaactctgcctatggtgctattggtaatcaatatttccgttactacaaactggccaat
>APRIL2011_g43_contig_7976_contig_7977
agcctatatcctcatcttattatgcaatataacatctctccagagacgttacttgatgagagacatccaacagcaacagt
tgataaaatacttgatgaagagataaactttgacctgtataaagataatgcggtgtgtgccaatggtgcaatgtatcgca
aagatgttcgtgggttcctaccagaactcatggagaagatgtatggtgatcgtgtaatctttaagaaacgaatgcttcag
gcaaagaaacaatatgagaagacacctactaagacactggagaaagagattgcccggtgcaataatatccagatggctaa
gaagatttcactcaactctgcttatggtgctatcggtaatcagtattttaggtactataacctggccaat
>APRIL2011_g43_contig_7996_contig_7997
agcctatatcctcatcttattatgcaatataacatctctccagagacgttacttgatgagagacatccaacagcaacagt
tgataaaatacttgatgaagagataaactttgagttgtataaagataatgcggtgtgtgccaatggtgcaatgttccgta
aagatgttcgtgggtttttaccagaacttatggagaagatgtatggagatcgtgtaatctttaagaagcgaatgcttcag
gcaaagcaagaatatgagaagacacctactaaggcactggagaaagagatttcccggtgtaacaatatccagatggctaa
gaagatctcactcaactctgcttatggtgctatcggtaatcagtattttaggtactataacctggccaat
>APRIL2011_g43_contig_8248_contig_8249
tctctctaccctcaccttattatgcagtacaacatctctccagagacactccttgaggaacgtcatcccacggttacggt
tgatcgaatccttaatgaagaaataaattttgaactgtataaaaataatgcggtatgtgccaatggtgcaatgtaccgta
aagatgttcgtgggttcttaccagaactcatggagaagatgtatggagatcgtgtaatctttaagaagcgaatgcttcag
gcaaagcaagaatatgagaagacacctactaaggcactggagaaagagatttcccggtgtaacaatatccagatggctaa
gaagatctcactcaactctgcttatggtgctatcggtaatcagtattttaggtactataacctggccaat
>APRIL2011_g43_contig_8770_contig_8771
agcctatatcctcatcttattatgcaatataacatctctccagagacgttacttgatgagagacatccaacagcaacagt
tgataaaatacttgatgaagagataaactttgaactgtataaagacaatgcagtatgtgccaatggtgcaatgtaccgca
aagatgttcgtgggtttctaccagaactcatggacaagatgtatagtgagcgagtaatctttaagaaaagaatgcttcag
gcaaagcaagcatatgagaaaactcctactaaggcactggagaaagagattgcccggtgcaacaatatccagatggctaa
gaagatttcactcaactctgcttatggtgctatcggtaatcagtattttaggtactataacctggccaat
>APRIL2011_g43_contig_8788_contig_8789
gatgagagacacccaacggttacagttgataaaatacttaatgaggaaataaactttgagttgtacaagaacaatgcggt
atgtgctaatggtgccatgtatcgcaaagatgttcgtggattcttaccagaactcatggataagatgtataatgaacgtg
taatctttaagaagagaatgcttcaggcaaagcaagaatatgagaagacacctactaaggcactggagaaagagatttcc
cggtgtaacaatatccagatggctaagaagatctcactcaactctgcttatggtgctatcggtaatcagtattttaggta
ctataacctggccaat
>APRIL2011_g43_contig_8848_contig_8849
tctctgtatcctcatcttatcatgcaatacaacatctctccggagacgttacttgatgagagacatcccacagcaacagt
ggatagaatacttaatgaagagataaactttgagttgtataaagataatgcggtctgtgccaatggtgcaatgtaccgca
aagatgttcgtgggttcctaccagaactcatggacaagatgtataatgaacgtgtaatctttaagaagcgaatgcttcag
gcaaagcaacagtatgaaaaaactccaactaaaacactggagaaggagattgcacggtgcaacaatatccagatggctaa
gaagatttcacttaactctgcttatggtgctatcggtaatcagtattttaggtactataacctggccaat
>APRIL2011_g43_contig_8966_contig_8967
tctctctaccctcatcttatcatgcagtataatatctccccagaaaccttactggaagaacgtcaccccacggctacagt
tgatcgaatacttaatgaagaaataaactttgagttatataaggacaatgcagtatgtgccaacggtgcaatgtatcgta
aagatgttcgtgggttcctaccagaactcatggaaaagatgtataatgaacgtgtaatctttaagaagcgaatgcttcag
gcaaagcaacagtatgaaaaaactccaactaaaacactggagaaggagattgcacggtgcaacaatatccagatggctaa
gaagatttcacttaactctgcttatggtgctatcggtaatcagtattttaggtactataacctggccaat
>APRIL2011_g43_contig_9016_contig_9017
tctctgtatcctcatcttatcatgcaatacaacatctctccggagacgttacttgatgagagacatcccacagcaacagt
ggatagaatacttaatgaagagataaactttgagttgtataaagataatgcggtctgtgccaatggtgcaatgtaccgca
aagatgttcgtgggttcctaccagaactcatggagaagatgtatggtgatcgtgtaatctttaagaagagaatgctccag
gcaaagcaagaatatgagaagacacctactaaggcactggagaaagagatttcccggtgtaacaatatccagatggctaa
gaagatctcactcaactctgcttatggtgctatcggtaatcagtattttaggtactataacctggccaat
>APRIL2011_g43_contig_9068_contig_9069
agcctatatcctcatcttattatgcaatataacatctctccagagacgttacttgatgagagacatccaacagcaacagt
tgataaaatacttgatgaagagataaactttgagttgtataaagataatgcggtgtgtgctaatggtgcaatgtaccgta
aagatgttcgtggattcctaccagaactcatggagaagatgtatggcgaccgtgtaatctttaagaagagaatgctccag
gcaaagcaagaatatgagaagacacctactaaggcactggagaaagagatttcccggtgtaacaatatccagatggctaa
gaagatctcactcaactctgcttatggtgctatcggtaatcagtattttaggtactataacctggccaat
>APRIL2011_g43_contig_9176_contig_9177
tctctgtatcctcatcttatcatgcaatacaacatctctccggagacgttacttgatgagagacatcccacagcaacagt
ggatagaatacttaatgaagagataaactttgagttgtataaagataatgcggtctgtgccaatggtgcaatgtaccgca
aagatgttcgcgggttcttaccagaacttatggataggatgtatagtgagagggtaatttttaagaaacgaatgcttcag
gcaaagcaagaatatgagaagacacctactaaggcactggagaaagagatttcccggtgtaacaatatccagatggctaa
gaagatctcactcaactctgcttatggtgctatcggtaatcagtattttaggtactataacctggccaat
>APRIL2011_g43_contig_928_contig_929
tccctatacccacatttgattatgcagtataatatttctccagaaaaaattattggtatgaaatcaaatggtattaatgt
gaataaaatgttgaacgaaacaacgcctctaacatatcttaaaactgaaggtgcaacgataacacctaatggcgcattat
tcaaaactgatagtgaaggttttttacctaaactattaggcaagatgtataatgatcgtgtatattataagaaaaaaatg
ttagaggcgaaaaaagaatacaacaaaacaaaagattctaaactacaaaatgaaatatctcgttgtcataatatacaatg
ggcaaagaagattgcattgaatagtgcttacggcgccataggtaatcaatactttagatactttgat
>APRIL2011_g43_contig_9462_contig_9463
agcctatatcctcatcttattatgcaatataacatctctccagagacgttacttgatgagagacatccaacagcaacagt
tgataaaatacttgatgaagagataaactttgagttgtataaagataatgcggtgtgtcctaacggagcaatgtatcgca
aagatgttcgtgggttcctaccagaactcatggagaagatgtatggtgatcgtgtaatctttaagaagagaatgctccag
gcaaagcaagaatatgagaagacacctactaaggcactggagaaagagatttcccggtgtaacaatatccagatggctaa
gaagatctcactcaactctgcttatggtgctatcggtaatcagtattttaggtactataacctggccaat
>APRIL2011_g43_contig_9498_contig_9499
agcctatatcctcatcttattatgcaatataacatctctccagagacgttacttgatgagagacatccaacagcaacagt
tgataaaatacttgatgaagagataaactttgagttgtataaagataatgcggtgtgtcctaacggagcaatgtatcgca
aagatgttcgtgggttcctaccagaacttatggataagatgtatagtgagcgggtaatctttaagaaacgaatgcttcag
gcaaagcaagaatatgagaagacacctactaaggcactggagaaagagatttcccggtgtaacaatatccagatggctaa
gaagatctcactcaactctgcttatggtgctatcggtaatcagtattttaggtactataacctggccaat
>APRIL2011_g43_contig_9564_contig_9565
tctctgtatcctcatcttatcatgcaatacaacatctctccagaaaccttactggaagaacgtcatcccacggctacggt
tgaccgaatccttaatgaagaaataaactttgaattgtataaagataatgcggtatgtcctaacggtgcaatgtatcgca
aagatgttcgtgggttcctaccagaacttatggataagatgtatagtgagcgggtaatctttaagaaacgaatgcttcag
gcaaagcaagaatatgagaagacacctactaaggcactggagaaagagatttcccggtgtaacaatatccagatggctaa
gaagatctcactcaactctgcttatggtgctatcggtaatcagtattttaggtactataacctggccaat
>APRIL2011_g43_contig_9870_contig_9871
agcctgtatcctcatcttattatgcagtacaacatctctccagagacgttacttgacgaaaaacatccaacagcaacagt
tgataaaatacttaatgaagaaataaactttgagttgtataaagataatgcagtgtgcgccaatggtgcaatgtaccgca
aagatgttcgcgggttcttaccagaacttatggataggatgtatagtgagagggtaatttttaagaaacgaatgcttcag
gcaaagcaagaatatgagaagacacctactaaggcactggagaaagagatttcccggtgtaacaatatccagatggctaa
gaagatctcactcaactctgcttatggtgctatcggtaatcagtattttaggtactataacctggccaat
>APRIL2011_g43_contig_9958_contig_9959
tctctgtatcctcatcttatcatgcaatacaacatctctccagaaaccttactggaagaacgtcatcccacggctacggt
tgaccgaatccttgatgaagaaataaactttgagttgtataaagataatgcggtatgtgccaatggtgcaatgttccgta
aagatgttcgtgggtttctaccagaacttatggagaagatgtatggagatcgtgtaatctttaagaagcgaatgcttcag
gcaaagcaagaatatgagaagacacctactaaggcactggagaaagagatttcccggtgtaacaatatccagatggctaa
gaagatctcactcaactctgcttatggtgctatcggtaatcagtattttaggtactataacctggccaat
>APRIL2013_g43_contig_1092_contig_1093
agtttgtaccctcatcttattatgcagtacaacatctccccagagaccctcttggatgagagacacccaacggttacagt
tgataaaatacttaatgaggaaataaactttgagttgtacaagaaccatgcggtatgtgctaatggtgccatgtatcgca
aagatgttcgtggattcttaccagaactcatggataagatgtataatgaacgtgtaatctttaagaagagaatgcttcag
gcaaagcaagaatatgagaagacacctactaaggcactggagaaagagattgcccggtgcaacaatatccagatggctaa
gaagatttcactcaactctgcttatggtgctatcggtaatcagtattttaggtactatagactggcgaat
>APRIL2013_g43_contig_112_contig_113
gtcaggcagctatcaggcaatattaatgtttataaggtcctggatatggagctagacttatctccattgaaggttcttga
ctggactatgactgctaacggtgctatctaccgtcgtgttaagggaatgttgcccgaactaatggagaagatgtatgcag
aacgagttatctttaagaagcgaatgctcgcagccaaacagctcaatgagacgaagccttctaaagcacttgaaaaggag
atctcccgctgtaacaacattcaaatggcgaagaagatttctcttaatagtgcttatggtgctattggtaatcaatactt
caggtatttcaaactagcaaat
>APRIL2013_g43_contig_114_contig_115
tctctttaccctcatctcattatgcagtacaacatctcacccgagacgttactcgaatcaaggcacccatcggctactgt
tgataagatacttaatcaagaactagatattgatgggaagtattgcgtatgtgctaacggtgctcagtatcgtaaggata
tacttgggttcctaccagaaatgatgcagaaaatctatgatgaacggaccatatacaagaagagaatgcttaagtctaag
caagctcttgagcatgccaccacccctaaggaaaccctggcactacaaaaggatatatcaaaattcaacaatatccaaat
ggcaagaaagatccaactcaactctgcctatggtgctatcggaaaccaatacttcaggtattacaatctggcaaat
>APRIL2013_g43_contig_12574_contig_12575
tctctctaccctcatcttatcatgcagtacaatatctccccggagacgctccttgacgaacgtcatcccacggctagtgt
tgaccgaatccttgatgaggagataaactttgagttgtataaagataatgcagtctgtgccaatggtgcaatgtaccgca
aagatgttcgtgggttcctaccagaactcatggataagatgtataatgaacgtgtaatctttaagaagagaatgcttcag
gcaaagcaagaatatgagaagacacctactaaggcactggagaaagagattgcccggtgcaacaatatccagatggctaa
gaagatttcactcaactctgcttatggtgctatcggtaatcagtattttaggtactatagactggcgaat
>APRIL2013_g43_contig_12654_contig_12655
tctctctaccctcatcttatcatgcagtacaatatctccccagaaaccttactggaagaacgacatccaacggctacggt
tgaccgaatccttgatgaagagataaactttgagttgtataaagataatgcggtatgtgccaatggtgcaatgttccgta
aagatgtccgtgggtttctaccagaacttatggagaagatgtatggggatcgtgtaatctttaagaagagaatgctccag
gcaaagcaagaatatgagaagacacctactaaggcactggagaaagagattgcccggtgcaacaatatccagatggctaa
gaagatttcactcaactctgcttatggtgctatcggtaatcagtattttaggtactatagactggcgaat
>APRIL2013_g43_contig_12724_contig_12725
agcctatatcctcatcttattatgcagtataacatctctccagagacgttacttgatgagagacacccaacagttacagt
tgataaaatacttgatgaagagataaactttgaactgtataaagacaatgcggtctgtgccaatggtgcaatgtaccgca
aagatgttcgtgggttcctaccagaactcatggataagatgtataatgaacgtgtaatctttaagaagagaatgcttcag
gcaaagcaagaatatgagaagacacctactaaggcactggagaaagagattgcccggtgcaacaatatccagatggctaa
gaagatttcactcaactctgcttatggtgctatcggtaatcagtattttaggtactatagactggcgaat
>APRIL2013_g43_contig_12730_contig_12731
cctcatcttattattcagtataacatctctccagagactttacttgatgagagacacccaacagttacagttgataaaat
acttgatgaagagataaactttgaactgtataaagacaatgcggtctgtgccaatggtgcaatgtaccgcaaagatgttc
gtgggttcctaccagaactcatggataagatgtataatgaacgtgtaatctttaagaagagaatgcttcaggcaaagcaa
gaatatgagaagacacctactaaggcactggagaaagagattgcccggtgcaacaatatccagatggctaagaagatttc
actcaactctgcttatggtgctatcggtaatcagtattttaggtactatagactggcgaat
>APRIL2013_g43_contig_1292_contig_1293
tctctgtatcctcatcttatcatgcaatacaacatctctccagagactttacttgatgagagacatccaacagcaacagt
tgataaaatacttaatgaagagataaactttgaactgtacaaagataatgcagtctgtgctaatggtgcaatgtatcgca
aagatgttcgtgggttcctaccagaactcatggagaagatgtatggagatcgtgtaatctttaagaagagaatgctccag
gcaaagcaagaatatgagaagacacctactaagacactggagaaagagattgcccggtgtaacaatatccagatggctaa
gaagatctcactaaactctgcttatggtgctatcggtaatcaatattttaggtactataaactggccaat
>APRIL2013_g43_contig_1298_contig_1299
agtttgtatcctcatcttattatgcaatataatatatccccagagacacttattgaggaaaagcatccctcagcaacagt
tgatagaatacttgaggaaaagataagttttgaaatgtataaggactatgcagtttgtgctaatggtgcaatgtatagaa
aggatgtgaagggattcctccctgaactgatggagaagatgtatgcagagagggtcatcttcaagaagagaatgcttcaa
gcaaaacaagcatatgaaaaatccccaactaaagaactggagaaagagattgcaaggtgcaataatattcaaatggctaa
gaagatctctcttaactctgcttatggcgctatcggtaatcagtattttaggtactataaactggccaat
>APRIL2013_g43_contig_13430_contig_13431
tctttgtatcctcacttgattatgcagtacaatatttcaccggagacattagttgaagataaacatcctacagtgactgt
ggataaaatcttgaatgaacctgttctctatgatgagaagtatgctctatgtgcaaatggtgctcagtataggaaagact
tccaaggatttcttcctaagttgatgcagaaaatgtatgatgatcgtgtcatcttcaagaagaaaatgcttattgcaaaa
caagcatatgaaaatacaccttctacagatctgtctaaagaaatttctcgttgtaataacatccagatggcaaagaagat
ttctttgaactctgcttatggtgctatcggcaacgaacacttcaggtattatcgtcttgctaat
>APRIL2013_g43_contig_13630_contig_13631
tcgctgtatccccatctaatcatgcagtacaacatatcaccagagacacttgttcctagtgaaccagtaacagggctggt
agataagttgcttgaaggtaaagcacgaaatgaaactgaacattgtatgacaccaaatggtgcgttctttcgtaaagaca
aacgtgggtttcttccagagatcatggaaaccatgtacaatgaccgtaccaaatacaagaaactcatgctccaagcatca
caagagtatgagaacaccaagaatccaagactgttgaaagacatatccaagtataacaatattcagatggctaaaaagat
atctctg
>APRIL2013_g43_contig_13880_contig_13881
tatccccatctaattatgcaatacaatatatcaccagagacacttattccaagtaagccagtgacagggcttgtagacaa
actgcttgcaggcaaagcaagcaatccaactgaccactgtatgacaccaaatggtgcgttctttcgtaaagacaaacgtg
ggtttcttccagagatcatggaaaccatgtacaatgaccgtaccaaatacaagaaactcatgctccaagcatcacaagag
tatgagaacaccaagaatccaagactgttgaaagacatatccaagtataacaatattcagatggctaaaaagatatctct
g
>APRIL2013_g43_contig_138_contig_139
agtctgtatcctcatctcattatgcaatataatatttccccggagacccttgttgatgagaaacatcccagcactacagt
tgatagaatacttgaggaagaattaacttttgagatgtacaaggactatgcagtttgtgctaatggtgcaatgtatagga
aagatgtgaaaggatttcttcctgagttgatggaaaagatgtatgcagaaagggtcatctttaagaaaagaatgctccaa
gcaaaacaagagtatgaaaaaactccaactaaagcactagaaaaagagattgctagatgtaataacattcaaatggctaa
gaagatctctcttaatagtgcttatggcgctattggtaatcagtattttaggtactacaaacttgccaat
>APRIL2013_g43_contig_14826_contig_14827
agtttgtatccgcatttaattatgcagtataatatatcgccagagatgtttgtaggtgttgaacctaaagcagtaggcgt
agaaagctttttagaagaaaaattaaatcttaaatgggcaaaagaacgtgacgttactattgcaccaaacggtgctatgt
ttagacgtgataaacaaggtttcttacctgaacttatggagaagatgtataacgaacgtgttgtatttaagaagaagtct
atagaggcaaaaaaagaatatcaaaagacaaaagaccctatctataaaaaagaaattagtagatgtcataatatacagat
ggcaaaaaagatttctcttaactctgcttacggtgcaatcggtaatcaatactttagatactttgat
>APRIL2013_g43_contig_14_contig_15
cgacacccaacggttacagttgataaaatacttaatcaggaaatagtattcgatggggatggttgtgtgtgtgctaacgg
tgctcaataccgtaaggatacacttggattccttccacaaatgatgcaaagaatctatgatgaaaggaccatttacaaga
agagaatgcttgccgctaagcaaaatctcgaagatgccaccacacctgcagaaaccttggcattacaaaaggatgtgtca
aaattcaacaacatccaaatggcaagaaagatccaactcaacagtgcctatggtgccatcggaaatcaatacttccgata
ttataatctggcaaat
>APRIL2013_g43_contig_16_contig_17
tctctgtatccccacctcattatgcagtacaatatctcacctgagacattgatggatgttcgtcatccctctgccacagt
tgatggtcttcttaataagaagattgatattgatggtgagtattgtgtttgtgctaatggcgctcagtatcgtaaagacg
tgcgtgggtttttacctgaactaatggagaaaatctatgatgaacgatcgatttacaagcgtaagatgctggatgcaaaa
caagaatacgaagcttctccgaccctggatgttcaaaagagaatttctcgatataacaacttccagatggcacgtaagat
ccaacttaactcagcatacggtgctatcggaaacgaatacttccgatactacaagctggcgaat
>APRIL2013_g43_contig_1836_contig_1837
tctttgtatcctcacttgattatgcagtacaatatttcacctgagacattagttgaagataaacatcctacagcgactgt
ggataaaatcttgaatgaacctattctctatgatgagaagtatgctttgtgtgcgaatggtgctcaatatagaaaagact
tccaaggatttcttcctaagttgatgcagaaaatgtatgatgatcgtgtcatcttcaagaagaaaatgcttattgcaaaa
caagcatatgaaaatacaccttctacagatctgtctaaagaaatttctcgttgtaataacatccagatggcaaagaagat
ttctttgaactctgcttatggtgctatcggcaacgaacacttcaggtattatcgtcttgctaat
>APRIL2013_g43_contig_2194_contig_2195
tcgctgtatccacacttgattatgcagtacaatatttctcccgaaacacttctgcccaaaacgatgggatttgattcgga
gaagtcggtgaataagttgttgcagaaacaacatgacttgtcaccactaaaaccagcaagtgtaacttgcacaccaaatg
gtgcattgttcagaactaaggaacagggatttctgcctgagatgatgcaagagatgtacaatgatcgtactatctacaag
aagaaaatgcttgatgcaaaacagcaatacgaagataccaaagaccccaaatgtctaaacgatgtgtctcgttatcaaaa
cattcagatggcacgaaagatttccttgaactctgcttatggtgcgattggtaatgaatggtttcgttattatgacttgc
gtatt
>APRIL2013_g43_contig_2290_contig_2291
tccctataccctcacctcattatgcagtacaatctctcgccagagacgctgctacctacccgtcaccctagcgcaaacgt
cgagaaactacttgccaaggaaatagacacaagctccctggagggcgtcacagtgtgtcctaatggcacctattatgaca
cgaaaacccagggtttcttacccaagctgatggagaagatctatcaggaacgaaccatctataaaaagaagatgcttact
gccaagcagcagtatgagaagacacctactgtcgaattgcagaaagaaatttctcgctgtaacaacattcagatggcaag
gaagatccaactcaactctgcttatggtgctattggtaaccaacacttt
>APRIL2013_g43_contig_2298_contig_2299
tcactatatccacatttaattatgcagtataatatttcaccagaaacattagttgcaaatgaaaaagttaaaaacatgtc
tgttgagaaaatgctaaataaaagtgtagatacatctgttttaaaagatgtgactatgacaccaaatggtgctttgttta
aaacaactcaaaaaggatttctacctgaactcatgcaaaagatgtatgatgacagagtaaaattcaaacagttaatgttg
gaggcaaagaaagattatgaaagaactaaagacccaaaacttaaaaaaacgattgcaaaatttaacaacatccaaatggc
taaaaagatttctcttaatagtgcgtatggtgctattggtaataactggtttaggtattataatatt
>APRIL2013_g43_contig_2322_contig_2323
tctctgtatccacatctgattatgcaatataatatatcaacagaaacacttgtatcacaaaacaaagtacctaatgtaaa
agtagacaagttattgaacaaagagtttgatacaagtaagttagataagaatcatactatgacacctaacggtgcaatat
tcagaactgacaagaaaggttttcttccacaacttatggaagatatgtataataccagaactgaatacaaaagaaagatg
ttggaggctaaacaagaatatgaaaacactaaagataaaaaactacttaaagacatttcaagatacaacaacattcagat
ggctaaaaagatttcacttaactctgcttatggtgcaatcggtaatgcatactttaggtattacaatcta
>APRIL2013_g43_contig_2342_contig_2343
tctctgtatccacatctgattatgcaatataatatatcaacagaaacacttgtatcacaaaacaaagtacctaatgtaaa
agtagacaagttattgaacaaagagtttgatacaagtaagttagataagaatcatactatgacacctaacggtgcaatat
tcagaactgacaagaaaggttttcttccacaacttatggaagatatgtataataccagaactgaatacaaaagaaagatg
ttggaggctaaacaagaatatgaaaacactaaagataaaaaactacttaaagacatttcgaagtacaacaacattcaaat
ggctaaaaagatttcactcaactctgcttatggtgcaatcggtaatgcatactttaggtattttaatctc
>APRIL2013_g43_contig_2360_contig_2361
tcactatatccacatttaattatgcagtataatatttcaccagaaacattagttgcaaatgaaaaagttaaaaacatgtc
tgttgagaaaatgctaaataaaagtgtagatacatctgttttaaaagatgtgactatgacaccaaatggtgctttgttta
aaacaactcaaaaaggatttctacctgaactcatgcaaaagatgtatgatgacagagtaaaattcaaacagttaatgttg
gaggcaaagaaagattatgaaagaactaaagacccaaaacttaaaaaaacgattgcaaaatttaataatatccaaatggc
caaaaagatttctcttaatagtgcatatggtgctataggtaatgtctggtttaggtattataatctt
>APRIL2013_g43_contig_2376_contig_2377
tcactatatccacacctaattatgcaatataatatttcaccagaaacacttgtgggtcaagaaaaagtaaagggtatgtc
tgtagataaacttcttgataagaaagttgatacatcaatactaaaggatgctacactaactccaaatggtgctttgttca
aaactaccaaaagagggtttctgccagagattatgcagtctatgtatgatgatcgtgtgaagtataagaaactcttacta
aaggcgaaacaagaatatgaaaatactaaagaacctaaactactcaaggatatatcaaagtataacaacatccagatggc
taagaaaatctctctcaatagtgcatacggtgccattggtaatgcttactttcgttactatgatctt
>APRIL2013_g43_contig_2570_contig_2571
tctctgtatccacatctgattatgcaatataatatatcaacagaaacacttgtatcacaaaacaaagtacctaatgtaaa
agtagacaagttattgaacaaagagtttgatacaagtaagttagataagaatcatactatgacacctaacggtgcaatat
tcagaactgacaagaaaggttttcttccacaacttatggaagatatgtataataccagaactgaatacaaaagaaagatg
ttggaggctaaacaagaatatgaaaacactaaagataaaaaactacttaaagacatttcgaagtacaacaacattcaaat
ggctaaaaagatttcactcaactctgcttatggtgctatcggtaatgtatactttaggtattacaatctt
>APRIL2013_g43_contig_2582_contig_2583
tcactatatccacatttaattatgcagtataatatttcaccagaaacattagttgcaaatgaaaaagttaaaaacatgtc
tgttgagaaaatgctaaataaaagtgtagatacatctgttttaaaagatgtgactatgacaccaaatggtgctttgttta
aaacaactcaaaaaggatttctacctgaactcatgcaaaagatgtatgatgacagagtaaaattcaaacagttaatgttg
gaggcaaagaaagattatgaaagaactaaagacccaaaacttaaaaaaacgattgcaaaatttaacaacatccaaatggc
taaaaagatttctcttaatagtgcatatggtgctatcggtaatgcgtattttaggtactataatcta
>APRIL2013_g43_contig_2708_contig_2709
tctctctaccctcatcttattatgcagtacaacatctctccggagacactccgagagaccaggcacccatcagttaccgt
tgataagatacttaacgaagaactgacttttgaactgtataaggacagtgcagtgtgtgctaatggtgccatgtatcgta
aagatgttcgtggttttttgcccgaacttatggataagatgtataaagaaagaacaatcttcaaaaagaaaatgattgtt
gccaaacaagaatatgaaaaaaacccatccaagtctctagaaaaagagatagcaagatgtgacaacaaccaaatggcacg
aaaaattcaacttaactctgcttatggtgccattgggtcacaatatttccgttactataaactg
>APRIL2013_g43_contig_3108_contig_3109
agtttgtaccctcatcttattatgcagtacaacatctccccagagaccctcttggatgagagacacccaacggttacagt
tgataaaatacttaatgaggaaataaactttgagttgtacaagaaccatgcggtatgtgctaatggtgccatgtatcgca
aagatgttcgtggattcttaccagaactcatggataagatgtataatgaacgtgtaatctttaagaagagaatgcttcag
gcaaagcaagaatatgagaagacacctactaaggcactggagaaagagattgcccggtgcaacaatatccagatggctaa
gaagatctcactcaactctgcgtatggtgcgatcgctaatcagtatcttaggtactataac
>APRIL2013_g43_contig_32_contig_33
agtctgtatcctcatcttattatgcagtataatatctccccggagacacttcgagataccagacacccaacagttaccgt
tgataagatacttaatgaggaattgacctttgagatgtataaggacagtgcggtgtgtgctaatggtgccatgtatcgca
aggatgttcgtgggttcttaccagaactgatggaaaagatctataaggatcgtaccatctacaaaaagaaaatgcttgct
gcgaaacaagattatgaaaaaactccgactaaggcattggagaaggagattgcacgatgtaataacattcagatggctcg
caagattcaactcaactctgcatatggtgctattggtaatcaatatttccgttactacaaactggccaat
>APRIL2013_g43_contig_3398_contig_3399
tctctgtatccacatctgattatgcaatataatatatcaacagaaacacttgtatcacaaaacaaagtacctaatgtaaa
agtagacaagttattgaacaaagagtttgatacaagtaagttagataagaatcatactatgacacctaacggtgcaatat
tcagaactgacaagaaaggttttcttccacaacttatggaagatatgtataataccagaactgaatacaaaagaaagatg
ttggaggctaaacaagaatatgaaaacactaaagataaaaaactacttaaagacatttcgaaatacaacaatattcaaat
ggctaaaaagatttcactcaactctgcgtatggtgctctcggtaatgcgtactttaggtattacaat
>APRIL2013_g43_contig_3452_contig_3453
tctctgtatcctcatcttatcatgcaatacaacatctctccagagactttacttgatgagagacatccaacagcaacagt
tgataaaatacttaatgaagagataaactttgaactgtacaaagataatgcagtctgtgctaatggtgcaatgtatcgca
aagatgttcgtgggttcctaccagaactcatggagaagatgtatggagatcgtgtaatctttaagaagagaatgctccag
gcaaagcaagaatatgagaagacacctactaagacactggagaaagagattgcacggtgcaacaatattcagatggctaa
gaagatttcactcaactctgcttatggtgctatcggtaatcagtattttaggtactatagactggcgaat
>APRIL2013_g43_contig_3684_contig_3685
agtctgtatcctcatcttattatgcagtataatatctccccggagacacttcgagataccagacacccaacagttaccgt
tgataagatacttaatgaggaattgacctttgagatgtataaggacagtgcggtgtgtgctaatggtgccatgtatcgca
aggatgttcgtgggttcttaccagaactgatggaaaagatctataaggatcgtaccatctacaaaaagaaaatgcttgct
gcgaaacaagattatgaaaaaactccttcgaagtcgttggaaaaagaaatcgcacggtgcaataatatccagatggcacg
caagattcaactcaactctgcatatggtgctattggtaatcaatatttccgttactacaaactggccaat
>APRIL2013_g43_contig_38_contig_39
tctctatatcctcatcttattatgcaatacaacatctctccagagacgttacttgaggagagacacccatcagctacggt
tgatagaatccttaatcaagagataacctttgaactatacagcgataatgctgtttgtgctaatggttcaatgtatcgaa
aggacaagaggggatttcttccagagttgatggataagatctataaggatcgaaccgtctataaaaagaagatgttgcag
gcgaaacaacagtatgaaaagactccaactaaaacacttgagaaggaaatcgccagatgtaataacatccaaatggcgcg
taaaatccaactcaactctgcttatggtgctattggcaatcaatactttcgctattataaacttgctaat
>APRIL2013_g43_contig_3900_contig_3901
tctctgtatcctcacctgattatgcaatataacatttcacctgaaactctgttggaaaatcgtcatcctaacgtttctgt
gaataaaattctcaaccaagagactaactttgagttgtataaagacaactcagtatgtgcaaatggtgcaatgtttcgaa
aggacataaaaggatttcttcctgaactgatggagaagatgtatggggatcgagttgtattcaagaaaagaatgcttcaa
gccaagcagcagtatgagaagaagcctactaaattccttgaaaaagaaattgcacgttgtaacaacattcagatggcaaa
gaagatctctttgaactctgcttatggtgctatcggcaacgaacacttcaggtattatcgtcttgctaat
>APRIL2013_g43_contig_4272_contig_4273
tctctctaccctcatcttattatgcagtataatatctccccagaaaccttactggaagaacgtcaccccactgctacagt
tgatcgaatacttaatgaagaaataaactttgagttatataaggacaatgcagtatgtgccaacggtgcaatgtatcgta
aagatgttcgtgggttcctaccagaactcatggaaaagatgtatggagatcgtgtaatttttaagaagagaatgcttcag
gcaaagcaacaatatgagaagacacctactaagacactggaaaaagagattgcacggtgcaataatatccagatggctaa
gaagatctcactcaactctgcttatggtgctatcggtaatcagtattttaggtactatagactggcgaat
>APRIL2013_g43_contig_4340_contig_4341
tctctgtatcctcatcttatcatgcaatacaacatctctccagagactttacttgatgagagacatccaacagcaacagt
tgataaaatacttgatgaagagataaactttgagttgtataaagataatgcagtctgtgccaatggtgcaatgtatcgca
aagatgttcgtgggttcttaccagaactcatggacaagatgtacaatgaacgtgtaatctttaagaagagaatgcttcag
gcgaagcaagcatatgagaagacacccactaagacactggagaaagagattgcccggtgcaataatatccagatggctaa
gaagatttcactcaactctgcttatggtgctatcggtaatcagtattttaggtactatagactggcgaat
>APRIL2013_g43_contig_4452_contig_4453
tcattgtatccacacctcatcatgcagtataatatctctcctgagacccttctagatgatcgtgtgagcggtattaatgt
agataaactactaaaccgtgagattgatacaagcactttagatggcgttactatgtgtcctaacggaactttgtttacta
cgaagaagcagggtttccttcctaagttgatgcagaaaatctatactgagcgtacaatttacaagaagaagatgcttgct
gctaagcaagagtatgagaatactaaagatcctcaacttgttaaagacattgccaagtataataacattcagatggcacg
taagatccaactgaactctgcttatggtgctattggtaatgaatactttaggtacttccgactagagaac
>APRIL2013_g43_contig_4518_contig_4519
tctctatatcctcatcttattatgcaatacaacatctctccagagacgttacttgaggagagacacccatcagctacggt
tgatagaatccttaatcaagagataacctttgaactatacagcgataatgctgtttgtgctaatggttcaatgtatcgaa
aggacaagaggggatttcttccagagttgatggataagatctataaggatcgaaccgtctataaaaagaagatgttgcag
gcgaaacaacagtatgaaaaaactccaactaaaacgcttgagaaggaaatcgccagattcaataacatccagatggcacg
aaagattcaactcaactctgcatatggtgctattggtaatcagtattttaggtattataaactggcaaat
>APRIL2013_g43_contig_4612_contig_4613
tccctataccctcacctcattatgcagtacaatctctcgccagagacgctgctacctacccgtcaccctagcgcaaacgt
cgagaaactacttgccaaggaaatagacacaagctccctggagggcgtcacagtgtgtcctaatggcacctattatgaca
cgaaaacccagggtttcttacccaagctgatggagaagatctatcaggaacgaaccatctataaaaagaagatgcttact
gccaagcagcagtatgagaagacacctactgtcgaattgcagaaagaaatttctcgctgtaacaacattcagatggcaag
gaagatccaactcaattcttcgtatggtgctattggtaacgaacactttcgatactttcgattagagatt
>APRIL2013_g43_contig_4702_contig_4703
tctctgtatcctcatcttatcatgcaatacaacatctctccagagactttacttgatgagagacatccaacagcaacagt
tgataaaatacttaatgaagagataaactttgaactgtacaaagataatgcagtctgtgctaatggtgcaatgtatcgca
aagatgttcgtgggttcctaccagaacttatggataagatgtatagtgagcgggtaatctttaagaaacgaatgcttcag
gcaaagcaagcatatgagaaaacacctactaagacactggaaaaagagattgcacgatgcaacaatatccagatggctaa
gaagatttcactcaactctgcttatggtgctatcggtaatcagtattttaggtactatagactggcgaat
>APRIL2013_g43_contig_4818_contig_4819
accctactggaagaacgacacccaacggcaacagttgacaaaatccttaatgaggaaataaatatcgaattgtataagga
caacgcagtatgtgctaacggtgcaatgttccgcaaggacattcgtggtttcctccctcaactgatggagaggatgtatg
gtgatcgtgtggtatttaagaagaaaatgctcgctgctaagcagcagtatgagaagactcctactaaggcactggagaaa
gagattgcgcgatgcaacaatattcagatggctaagaagatttcactcaactctgcttatggtgctatcggtaatcagta
ttttaggtactatagactggcgaat
>APRIL2013_g43_contig_5232_contig_5233
tctctctaccctcatcttattatgcagtacaacatctctccggagacactccgagagaccaggcacccatcagttaccgt
tgataagatacttaacgaagaactgacttttgaactgtataaggacagtgcagtgtgtgctaatggtgccatgtatcgta
aagatgtccatgggttcctacctgaactgatggagaagatttataaggatcgcaccatctataagaagaagatgcttatt
gcaaaacaagattatgaaaaaactccgactaaggcattggagaaagagattgcacgatgcaacaacattcagatggctcg
caagatccaactcacctctccatatggtgctattggtaataaatatttccgttactacaaactg
>APRIL2013_g43_contig_528_contig_529
tccctatacccacatttgattatgcagtataatatttctccagaaaaaattattggtatgaaatcaaatgggattacggt
gaacaagatgttgaatgaatcaacgactctaacatatcttaaaactgaaggtgcaacgataacacctaatggcgcattat
tcaaaactgatagtgaaggttttttacctaaactattaggtaagatgtataatgatcgtgtatattataagaaaaaaatg
ttagaggcgaaaaaagaatacaacaaaacaaaagatcctaaactacaaaatgaaatatctcgttgtcataatatacaatg
ggcaaagaagattgctcttaactcagcttatggtgcgataggtaatcagtattttagatactatgat
>APRIL2013_g43_contig_5478_contig_5479
tctctctaccctcatcttattatgcagtataatatctccccagaaaccttactggaagaacgtcaccccactgctacagt
tgatcgaatacttaatgaagaaataaactttgagttatataaggacaatgcagtatgtgccaacggtgcaatgtatcgta
aagatgttcgtgggttcctaccagaactcatggaaaagatgtatggagatcgtgtaatttttaagaagagaatgcttcag
gcaaagcaacaatatgagaagacacctactaaggcgctggagaaagagattgctcggtgcaacaatatccagatggctaa
gaagatctcaatcaactctgcttatggtgctatc
>APRIL2013_g43_contig_5874_contig_5875
tctctctaccctcatcttattatgcagtacaacatctctccggagacactccgagagaccaggcacccatcagttaccgt
tgataagatacttaacgaagaactgacttttgaactgtataaggacagtgcagtgtgtgctaatggtgccatgtatcgta
aagatgtccatgggttcctacctgaactgatggagaagatttataaggatcgcaccatctataagaagaagatgcttatt
gcaaaacaagattatgaaaaaactccaactaaggtattggaaaaagagattgcacgatgcaacaacattcagatggctcg
caagattcaactcaactctgcatatggtgctattggtaatcaatatttccgttactacaaactggccaat
>APRIL2013_g43_contig_5964_contig_5965
tctctgtatcctcatcttatcatgcaatacaacatctctccagagactttacttgatgagagacatccaacagcaacagt
tgataaaatacttgatgaagagataaactttgagttgtataaagataatgcagtctgtgccaatggtgcaatgtaccgca
aagatgttcgtgggttcttaccagaacttatggataagatgtatagtgagagggtaatttttaagaaacgaatgcttcag
gcaaagcaacagtatgaaaagactccaactaaggcactggaaaaagagattgcacggtgcaacaatatccagatggctaa
gaagatttcactcaactctgcttatggtgctatcggtaatcagtattttaggtactatagactggcgaat
>APRIL2013_g43_contig_6172_contig_6173
agtttgtaccctcatcttattatgcagtacaacatctccccagagaccctcttggatgagagacacccaacggttacagt
tgataaaatacttaatgaggaaataaactttgagttgtacaagaaccatgcggtatgtgctaatggtgccatgtatcgca
aagatgttcgtggattcttaccagaactcatggataagatgtataatgaacgtgtaatctttaagaagcgaatgcttcag
gcaaagcaacagtatgaaaaaactccaactaaaacactggagaaagagattgcacggtgcaacaatatccagatggctaa
gaagatttcactcaactctgcttatggtgctatcggtaatcagtattttaggtactatagactggcgaat
>APRIL2013_g43_contig_6286_contig_6287
tccctataccctcacctcattatgcagtacaatctctcgccagagacgctgctacctacccgtcaccctagcgcaaacgt
cgagaaactacttgccaaggaaatagacacaagctccctggagggcgtcacagtgtgtcctaatggcacctattatgaca
cgaaaacccagggtttcttacccaagctgatggagaagatctatcaggaacgaaccatctataaaaagaagatgcttact
gccaagcagcagtatgagaagacacctactgtcgaattgcagaaagaaatttctcgctgtaacaacattcaaatggcaaa
gaagatccaactcaactctacttatggggcgattggtaacgaacacttt
>APRIL2013_g43_contig_6386_contig_6387
tctctttaccctcatctcattatgcagtacaacatctcacccgagacgttactcgaatcaaggcacccatcggctactgt
tgataagatacttaatcaagaactagatattgatgggaagtattgcgtatgtgctaacggtgctcagtatcgtaaggata
tacttgggttcctaccagaaatgatgcagaaaatctatgatgaacggaccatatacaagaagagaatgcttaagtctaag
caagctcttgagcatgccaccacatctacagagaccttggcattacaaaaggatatttcaaaattcaacaatatccaaat
g
>APRIL2013_g43_contig_7588_contig_7589
tcattgtatccacacctcatcatgcagtataatatctctcctgagacccttctagatgatcgtgtgagcggtattaatgt
agataaactactaaaccgtgagattgatacaagcactttagatggcgttactatgtgtcctaacggaactttgtttacta
cgaagaagcagggtttccttcctaagttgatggaaaagatttatactgagcgtacaatttacaagaagaagatgcttgct
gccaagcaagagtatgagaatactaaagatcctcaacttgttaaggagattgctaagtacaataacattcagatggcacg
taagatccaactgaactctgcttatggtgctattggtaatgaatactttaggtacttccgactagagaac
>APRIL2013_g43_contig_7638_contig_7639
agtctgtatcctcaccttattatgcagtacaatatttccccagagaccctcagggagactcgacatcccagtgcaagcgt
tgaaaaaatcctaaacgaagaggtaactgatttcaaccctgagtatgctacatgtgccaatggagcacagtacagaaagg
atgtgcgtggattcctaccagagttgatggataagatgtatggagatcgggttatcttcaagaagaaaatgattcaagca
aagaaagattatgaaaagaaaccttctaatgcactcacaaaagaaattgcccgatgtaataatatacagatg
>APRIL2013_g43_contig_7704_contig_7705
tctctctaccctcatcttattatgcagtacaacatctctccggagacactccgagagaccaggcacccatcagttaccgt
tgataagatacttaacgaagaactgacttttgaactgtataaggacagtgcagtgtgtgctaatggtgccatgtatcgta
aagatgttcgtgggttcctacctgaactgatggagaagatttataaagatcgcaccatctacaagaagaagatgcttatt
gcaaaacaagattatgaaaaaactccgactaaggcattggagaaggagattgcacgatgtaataacattcagatggctcg
caagattcaactcaactctgcatatggtgctattggtaatcaatatttccgttactacaaactggccaat
>APRIL2013_g43_contig_7818_contig_7819
tctctgtatcctcatcttatcatgcaatacaacatctctccagagactttacttgatgagagacatccaacagcaacagt
tgataaaatacttgatgaagagataaactttgagttgtataaagataatgcggtgtgtgccaatggtgcaatgttccgta
aagatgttcgtgggtttttaccagaacttatggagaagatgtatggagatcgtgtaatttttaagaaacgaatgcttcag
gcaaagcaagaatatgagaagacacctactaaggcactggagaaagagattgcccggtgcaacaatatccagatggctaa
gaagatttcactcaactctgcttatggtgctatcggtaatcagtattttaggtactatagactggcgaat
>APRIL2013_g43_contig_7832_contig_7833
tctctgtatcctcatcttatcatgcaatacaacatctctccagagactttacttgatgagagacatccaacagcaacagt
tgataaaatacttaatgaagagataaactttgaactgtacaaagataatgcagtctgtgctaatggtgcaatgtatcgca
aagatgttcgtgggttcctaccagaactcatggagaagatgtatggtgatcgtgtaatctttaagaaacgaatgcttcag
gcaaagaaacaatatgagaagacacctactaagacactggagaaagagattgcccggtgcaacaatatccagatggctaa
gaagatttcactcaactctgcttatggtgctatcggtaatcagtattttaggtactatagactggcgaat
>APRIL2013_g43_contig_7866_contig_7867
tctctctaccctcatcttattatgcagtataatatctccccagaaaccttactggaagaacgtcaccccactgctacagt
tgatcgaatacttaatgaagaaataaactttgagttatataaggacaatgcagtatgtgccaacggtgcaatgtatcgta
aagatgttcgtgggttcctaccagaactcatggataagatgtatggagaccgtgtaatctttaagaaaagaatgcttcag
gcaaagcaacaatatgagaagacacctactaaggcactggagaaagagattgcacggtgcaacaatatccagatggctaa
gaagatttcactcaactctgcttatggtgctatcggtaatcagtattttaggtactatagactggcgaat
>APRIL2013_g43_contig_7884_contig_7885
agtctataccctcatctcattatgcagtacaatatttccccagaaacattattggaagaacgtcatcccacagcaacagt
ggataaaatacttaatgaagaaataagttttgagttgtataaagataatgcggtgtgtgccaatggcgcaatgtaccgca
aagatgtacgtgggtttctgccagaactcatggagaaaatgtatggagatcgtgtaatctttaagaagcgaatgcttcag
gcaaagcaagaatatgagaagacacctactaaggcactggagaaagagattgcccggtgcaacaatatccagatggctaa
gaagatttcactcaactctgcttatggtgctatcggtaatcagtattttaggtactatagactggcgaat
>APRIL2013_g43_contig_8000_contig_8001
tctctctaccctcatcttattatgcagtataatatctccccagaaaccttactggaagaacgtcaccccactgctacagt
tgatcgaatacttaatgaagaaataaactttgagttgtataaggataatgctgtctgtgcgaatggtgccatgtatcgca
aggatgttcgtgggttcttgccagaactcatggagaagatgtatggagatcgtgtaatctttaagaagcgaatgcttcag
gcaaagcaagaatatgagaagacacctactaaggcactggagaaagagattgcccggtgcaacaatatccagatggctaa
gaagatttcactcaactctgcttatggtgctatcggtaatcagtattttaggtactatagactggcgaat
>APRIL2013_g43_contig_8534_contig_8535
tctctctaccctcaccttattatgcagtacaacatctctccagagacactccttgaggaacgtcatcccacggttacggt
tgatcgaatccttaatgaagaaataaattttgaactgtatcaaaataatgcggtatgtgccaatggtgcaatgtaccgta
aagatgttcgtgggttcttaccagaactcatggagaagatttatggagatcgtgtaatctttaagaagagaatgcttcag
gcaaagcaagaatatgagaagacacctactaaggcactggagaaagagattgcccggtgcaacaatatccagatggctaa
gaagatttcactcaactctgcttatggtgctatcggtaatcagtattttaggtactatagactggcgaat
>APRIL2013_g43_contig_8538_contig_8539
tctctctaccctcatcttattatgcagtataatatctccccagaaaccttactggaagaacgtcaccccactgctacagt
tgatcgaatacttaatgaagaaataaactttgagttatataaggacaatgcagtatgtgccaacggtgcaatgtatcgta
aagatgttcgtgggttcctaccagaactcatggataagatgtataatgaacgtgtaatctttaagaagagaatgcttcag
gcaaagcaagaatatgagaagacacctactaaggcactggagaaagagattgcccggtgcaacaatatccagatggctaa
gaagatttcactcaactctgcttatggtgctatcggtaatcagtattttaggtactatagactggcgaat
>APRIL2013_g43_contig_8608_contig_8609
tctctgtatcctcatcttatcatgcaatacaacatctctccagagactttacttgatgagagacatccaacagcaacagt
tgataaaatacttgatgaagagataaactttgagttgtataaagataatgcagtctgtgccaatggtgcaatgtaccgca
aagatgttcgtgggttcctaccagaactcatggacaagatgtataatgaacgtgtaatctttaagaagcgaatgcttcag
gcaaagcaacagtatgaaaaaactccaactaaatcactggagaaagagattgcgcggtgcaacaatatccagatggctaa
gaagatttcactcaactctgcttatggtgctatcggtaatcagtattttaggtactatagactggcgaat
>APRIL2013_g43_contig_8894_contig_8895
agcctgtatcctcatcttattatgcagtacaacatctctccagagacgttacttgacgaaaaacatccaacagcaacagt
tgataaaatacttaatgaagaaataaactttgaattgtataaagataatgcagtgtgcgccaatggtgcaatgtaccgca
aagatgttcgcgggttcttaccagaacttatggataggatgtatagtgagagggtaatttttaagaaacgaatgcttcag
gcaaagcaacagtatgagaagacacctactaaggcactggagaaagagattgcacggtgcaacaatatccagatggctaa
gaagatttcactcaactctgcttatggtgctatcggtaatcagtattttaggtactatagactggcgaat
>APRIL2013_g43_contig_9078_contig_9079
tctctatatcctcatcttattatgcaatacaacatctctccagagacgctcctggatgagagacacccaacagttacagt
tgataaaattcttgatgaacagataaactttgaactgtataaggataatgcggtgtgtgccaatggcgcaatgtatcgta
aagatgttcgtgggttcctaccagaactcatggataagatgtataatgaacgtgtaatctttaagaagagaatgcttcag
gcaaagcaagaatatgagaagacacctactaaggcactggagaaagagattgcccggtgcaacaatatccagatggctaa
gaagatttcactcaactctgcttatggtgctatcggtaatcagtattttaggtactatagactggcgaat
>APRIL2013_g43_contig_9292_contig_9293
tctctgtatcctcatcttatcatgcaatacaacatctctccagagactttacttgatgagagacatccaacagcaacagt
tgataaaatacttgatgaagagataaactttgagttgtataaagataatgcagtctgtgccaatggtgcaatgtatcgca
aagatgttcgtgggttcctaccagaactcatggagaagatgtatggcgaccgtgtaatctttaagaagagaatgctccag
gcaaagcaagaatatgagaagacacctactaaggcactggagaaagagattgcccggtgcaacaatatccagatggctaa
gaagatttcactcaactctgcttatggtgctatcggtaatcagtattttaggtactatagactggcgaat
>APRIL2013_g43_contig_9510_contig_9511
tctctctaccctcatcttattatgcagtacaacatctctccggagacactccgagagaccaggcacccatcagttaccgt
tgataagatacttaaccaagaactgacttttgaactgtataaggacagtgcagtctgtgctaatggtgccatgtatcgta
aagatgtccgtgggttcctacctgaactgatggagaagatttataaggatcgcaccatctataagaagaagatgcttatt
gcaaaacaagattatgaaaaaactccgactaaggcattggagaaggagattgcacgatgtaataacattcagatggctcg
caagattcaactcaactctgcatatggtgctattggtaatcaatatttccgttactacaaactggccaat
>APRIL2013_g43_contig_9698_contig_9699
tctctctaccctcatcttatcatgcagtacaatatctccccggagacgctccttgacgaacgtcatcccacggctagtgt
tgaccgaatccttgatgaggagataaactttgaactgtataaagataatgcggtctgtgccaatggtgcaatgtatcgca
aagatgttcgtgggttcctaccagaactcatggagaagatgtatggcgaccgtgtaatctttaagaagagaatgctccag
gcaaagcaagaatatgagaagacacctactaaggcactggagaaagagattgcccggtgcaacaatatccagatggctaa
gaagatttcactcaactctgcttatggtgctatcggtaatcagtattttaggtactatagactggcgaat
>APRIL2013_g43_contig_9794_contig_9795
tctctatatcctcatcttattatgcaatacaacatctctccagagacgctcctggatgagagacacccaacagttacagt
tgataaaattcttgatgaagagataaactttgaactgtataaggatagtgctgtgtgtgctaatggtgcaatgtatcgca
aagatgttcgtgggttcctaccagaactcatggagaagatgtatggcgaccgtgtaatctttaagaagagaatgctccag
gcaaagcaagaatatgagaagacacctactaaggcactggagaaagagattgcccggtgcaacaatatccagatggctaa
gaagatttcactcaactctgcttatggtgctatcggtaatcagtattttaggtactatagactggcgaat
>APRIL2014_g43_contig_108_contig_109
tctttgtatcctcatctcattatgcagtacaatatctcgcccgagactttacaggaatctagacatccaacagttacagt
tgataagatccttgagaaacaggtcgagatagacggtgagtatgctgtatgcgctaatggtgctcagtatcaaactgaca
tccaaggatttctgcccaaattgatgtcccagatgtataatgatcgtgtagtattcaagaaaagaatgcttgctgcgaaa
caagcatatgaacacaaaccaacaaaagaattagagaaagaaattgcacgttgtaataatgtgcaaatggcaaagaagat
ctctttgaactctgcttatggtgctatcggcaacgaacacttcaggtattatcgtcttgctaat
>APRIL2014_g43_contig_1694_contig_1695
tctctgtatcctcatcttatcatgcaatacaacatctctccagagacgttacttgatgagagacatcccacagcaacagt
tgataaaatacttgatgaagagataaactttgaactgtataaagacaatgcggtttgtgccaatggtgcaatgtaccgca
aagatgttcgtgggttcttaccagaacttatggataagatgtatagtgagagggtaatttttaagaaacgaatgcttcag
gcaaagcaagaatatgagaagacacctactaaggcactggagaaagagatttcccggtgtaataatatccagatggctaa
gaagatctcactcaactctgcttatggtgctatcggtaatcagcattttagatactataaacttgccaat
>APRIL2014_g43_contig_1698_contig_1699
tcactatatccacatttgattatgcaatataatatttcaccagaaacattagttgcaaatgaaaaagttaaaaacatgtc
tgttgagaaaatgctaaataaaagtgtagatacatctgttttaaaagatgcgactatgacaccaaatggtgctttgttta
aaacaactcaaaaaggatttctacctgaactcatgcaaaagatgtatgatgatagagtaaaatttaaacagttaatgtta
gaagcaaagaaagattatgaaagaactaaagacccaaaacttaaaaaaacgattgcaaaatttaacaacatccaaatggc
taaaaagatttctcttaatagtgcgtatggtgctattggtaataactggtttaggtattataatatt
>APRIL2014_g43_contig_1714_contig_1715
tctctgtatccacatttgattatgcaatataatatatcaacagaaacacttgtatcacaaaacaaagtacctaatgtaaa
agtagacaagttattgaacaaagagttcgatacaagtaagttagataagaatcatactatgacacctaacggtgcaatat
tcagaactgataagaaaggttttcttccacagttaatggaagatatgtataataccagaactgaatacaaaagaaagatg
ttggaggctaaacaagaatatgaaaacactaaagataaaaaactacttaaagacatttcaagatacaacaacattcagat
ggctaaaaagatttcacttaactctgcttatggtgcaatcggtaatgtatactttaggtattttaatctc
>APRIL2014_g43_contig_1868_contig_1869
tcactatatccacatttgattatgcaatataatatttcaccagaaacattagttgcaaatgaaaaagttaaaaacatgtc
tgttgagaaaatgctaaataaaagtgtagatacatctgttttaaaagatgcgactatgacaccaaatggtgctttgttta
aaacaactcaaaaaggatttctacctgaactcatgcaaaagatgtatgatgatagagtaaaatttaaacagttaatgtta
gaagcaaagaaagattatgaaagaactaaagacccaaaacttaaaaaaacaatttcgaaatttaataatatccaaatggc
caaaaagatttctcttaatagtgcatatggtgctattggtaatgtctggtttaggtattataatctt
>APRIL2014_g43_contig_2034_contig_2035
tcactatatccacatctaattatgcagtataatatttcttcagagacacttgtttcacaagaaaaaattaaaggtatgtc
tgttgacaaactgctaaagaaagaaacagacacatcttttatgaaaacaaaaactcttacaccaaatggtgcattgttta
atacaactaaaaaagggtttcttccagagattatggaaacaatgtacaacgacagagtgaagtataagaaacttatgtta
cattctaaacaagaatatgagaataccaaagaccctaaacttctcaaagacatatcaaagtatcacaacattcagatggc
caagaagatatctcttaactctgcttatggtgcgattggt
>APRIL2014_g43_contig_20_contig_21
tctctctaccctcatcttattatgcagtacaacatctctccggagacactccgagagaccaggcacccatcagttaccgt
tgataagatacttaatcaagaactgacctttgaattatataaagacagcgcagtgtgtgctaatggtgccatgtatcgta
aagatgtccgtggatttctacccgaactgatggagaagatttataaggatcgcaccatctacaagaagaagatgcttatt
gcaaaacaagattatgaaaaaactccgactaaggcattggagaaggagattgcacgatgcaataacattcagatggctcg
caagattcaactcaactctgcatatggtgctattggtaatcaatatttccgttactacaaactggccaat
>APRIL2014_g43_contig_22_contig_23
tctctgtatcctcatcttatcatgcaatacaacatctctccagagacgttacttgatgagagacatcccacagcaacagt
tgataaaatacttgatgaagagataaactttgaactgtataaagacaatgcggtttgtgccaatggtgcaatgtaccgca
aagatgttcgtgggttcttaccagaacttatggataagatgtatagtgagagggtaatttttaagaaacgaatgcttcag
gcaaagcaagaatatgagaagacacctactaaggcactggagaaagagatttcccggtgtaataatatccagatggctaa
gaagatctcactcaactctgcttatggtgctatcggtaatcagtattttaggtattataaactggccaat
>APRIL2014_g43_contig_2474_contig_2475
tcattgtatccacatctaatcatgcagtataacatatcaccagaaacacttgttgcacaaaacaaagtgcctgatatgag
tgtggataagttactcgaccagaagtttgatacaagtaaattacaaaaacatcatacgattacaccaaatggtgcccttt
ttagaacagataagagagggtttctaccagaactgatgcaaactatgtatgatgacagagttaaatacaagaaactctta
ctaaaggcaaaacaagactatgaaaatactaaggacagtaaactactcaaagatatatcaaagtataataacatacaaat
ggctaaaaagatttctctcaatagtgcatatggtgctcttgggaatgtttggtttcgttattatgatttg
>APRIL2014_g43_contig_2_contig_3
tctctatatcctcatcttattatgcaatacaacatctctccagagacgttacttgaggagagacacccatcagctacggt
tgatagaatccttaatcaagagataaactttgaactatacagcgataatgctgtttgtgctaatggttcaatgtatcgaa
aggacaagaggggatttcttccagaactgatggataagatctataaggatcgaaccgtctataaaaagaagatgttgcag
gcgaaacaacagtatgaaaaaactccaactaaaacgcttgagaaggaaatcgccagatgcaataacatccagatggcacg
aaagattcaactcaactcttcatatggtgctattggtaatcagtattttaggtattataatctggcaaat
>APRIL2014_g43_contig_320_contig_321
tcattgtatccacacttgattatgcaatacaatatgtcaccagagacacttgttactggtaactatatgaaacttgatgt
tgatacgatgttaaaagaaacaccaattgatattccagacaggtgtactattacaccaaatggtgcattgtatcgaactg
ataagaagggtttcctttcagagatgatgcaagatatctatgatgaccgtactatctacaagaaaaagatgttacaggca
aaacaagattatgttgacaccaaagaccccaagtatcaaaagtacataagtcgttatcataacattcagatggcaagaaa
gatttcactgaactctgcttatggtgcgattggtaatcagtacttcagatattatgaccttgcgatt
>APRIL2014_g43_contig_3332_contig_3333
tctctatatcctcatcttattatgcaatacaacatctctccagagacgctcctggatgagagacacccaacagttacagt
tgataaaattcttgatgaagagatagactttgaactgtataaggataatgctgtgtgtgctaatggtgcaatgtatcgca
aagatgttcgtgggttcctaccagaacttatggataagatgtatagtgagcgggtaatctttaagaaacgaatgcttcag
gcaaagcaagaatatgagaaaacacctactaagacactggaaaaagagattgcacgatgcaacaatatccagatggctaa
gaagatttcactcaactctgcttatggtgctatcggtaatcagtattttaggtattataaactggccaat
>APRIL2014_g43_contig_4260_contig_4261
tctctgtatcctcatcttatcatgcaatacaacatctctccagagacgttacttgatgagagacatcccacagcaacagt
tgataaaatacttgatgaagagataaactttgaactgtataaagacaatgcggtttgtgccaatggtgcaatgtaccgca
aagatgttcgtgggttcttaccagaacttatggataagatgtatagtgagagggtaatttttaagaaacgaatgcttcag
gcaaagcaagaatatgagaagacacctactaagacactggaaaaagagattgcacggtgcaacaatatccagatggctaa
gaagatctcactcaactctgcttatggtgctatcggtaatcagcattttagatactataaacttgccaat
>APRIL2014_g43_contig_4630_contig_4631
tctctatatcctcatcttattatgcaatacaacatctctccagagacgctcctggatgagagacacccaacagttacagt
tgataaaattcttgatgaagagatagactttgaactgtataaggataatgctgtgtgtgctaatggtgcaatgtatcgca
aagatgttcgtgggttcctaccagaacttatggataagatgtatagtgagcgggtaatctttaagaaacgaatgcttcag
gcgaagcaagcatatgagaaaacacctactaaaacactggagaaagagattgcccggtgcaacaatatccagatggctaa
gaagatctcactcaactctgcttatggtgctatcggtaatcagcattttagatactataaacttgccaat
>APRIL2014_g43_contig_5672_contig_5673
tctctatatcctcatcttattatgcaatacaacatctctccagagacgctcctggatgagagacacccaacagttacagt
tgataaaattcttgatgaagagatagactttgaactgtataaggataatgctgtgtgtgctaatggtgcaatgtatcgca
aagatgttcgtgggttcctaccagaactcatggagaagatgtatggagatcgtgtaatctttaagaagcgaatgcttcag
gcaaagcaagaatatgagaagacacctactaaggcactggagaaagagatttcccggtgtaataatatccagatggctaa
gaagatctcactcaactctgcttatggtgctatcggtaatcagcattttagatactataaacttgccaat
>APRIL2014_g43_contig_5678_contig_5679
tctctatatcctcatcttattatgcaatacaacatctctccagagacgctcctggatgagagacacccaacagttacagt
tgataaaattcttgatgaagagatagactttgaactgtataaggataatgctgtgtgtgctaatggtgcaatgtatcgca
aagatgttcgtgggttcctaccagaactcatggagaagatgtatggtgatcgtgtaatctttaagaaacgaatgcttcag
gcaaagaaacaatatgagaagacacctactaagacactggagaaagagattgcccggtgcaacaatatccagatggctaa
gaagatctcactcaactctgcttatggtgctatcggtaatcagcattttagatactataaacttgccaat
>APRIL2014_g43_contig_5686_contig_5687
tctctgtatcctcatcttatcatgcaatacaacatctctccagagacgttacttgatgagagacatcccacagcaacagt
tgataaaatacttgatgaagagataaactttgagttgtataaagataatgcggtatgtgccaatggtgcaatgttccgta
aagatgtccgtgggtttctaccagaacttatggagaagatgtatggagatcgtgtaatctttaagaagcgaatgcttcag
gcaaagcaagaatatgagaagacacctactaaggcactggagaaagagatttcccggtgtaataatatccagatggctaa
gaagatctcactcaactctgcttatggtgctatcggtaatcagcattttagatactataaacttgccaat
>APRIL2014_g43_contig_60_contig_61
cttattatgcagtacaatatatccccagagaccctccttccagaaaaacatccagcggctacagttgatagaatccttaa
acaagagataagttttgagttatacaaggacaatgctgtatgcgccaatggtgcaatgtataggaaggatgtgaagggat
tcctccctgaactgatggagaagatgtatgcagagagggtcatcttcaagaagagaatgcttcaagcaaaacaagcatat
gaaaaatccccaactaaagaactggagaaagagattgcaaggtgcaataatattcaaatggctaagaagatctctcttaa
ctctgcttatggcgctatcggtaatcagtattttaggtactacaaacttgccaat
>APRIL2014_g43_contig_624_contig_625
tccctatacccacatttgattatgcagtataatatttctccagaaaaaattattggtatgaaatcaaatggtattaatgt
gaataaaatgttgaacgaaacaacgcctctaacatatcttaaaactgaaggtgcaacgataacacctaatggcgcattat
tcaaaactgatagtgaaggttttttacctaaactattaggcaagatgtataatgatcgtgtattttataagaaaaaaatg
ttagaggcgaaaaaagaatacaacaaaacaaaagatcctaaactacaaaatgaaatatctcgttgtcataatatacaatg
ggcaaagaagattgcattgaatagtgcttacggcgccataggtaatcaatactttagatactttgat
>APRIL2014_g43_contig_6380_contig_6381
tctctatatcctcatcttattatgcaatacaacatctctccagagacgctcctggatgagagacacccaacagttacagt
tgataaaattcttgatgaacagataaactttgaactgtataaggataatgcggtgtgtgccaatggcgcaatgtatcgta
aagatgttcgtgggttcctaccagaactcatggagaagatgtatggcgaccgtgtaatctttaagaagagaatgctccag
gcaaagcaagaatatgagaagacacctactaaggcactggagaaagagatttcccggtgtaataatatccagatggctaa
gaagatctcactcaactctgcttatggtgctatcggtaatcagcattttagatactataaacttgccaat
>APRIL2014_g43_contig_6462_contig_6463
tctctgtatcctcatcttatcatgcaatacaacatctctccagagacgttacttgatgagagacatcccacagcaacagt
tgataaaatacttgatgaagagataaactttgaactgtataaagacaatgcagtatgtgccaatggtgcaatgtaccgca
aagatgttcgtgggttcctaccagaacttatggataagatgtatagtgagcgggtaatctttaagaaacgaatgcttcag
gcaaagcaagaatatgagaaaacacctactaagacactggaaaaagagattgcacgatgcaacaatatccagatggctaa
gaagatttcactcaactctgcttatggtgctatcggtaatcagtattttaggtattataaactggccaat
>APRIL2014_g43_contig_68_contig_69
tctctatatcctcatcttattatgcaatacaacatctctccagagacgttacttgaggagagacacccatcagctacggt
tgatagaatccttaatcaagagataaactttgaactatacagcgataatgctgtttgtgctaatggttcaatgtatcgaa
aggacaagaggggatttcttccagaactgatggataagatctataaggatcgaaccgtctataaaaagaagatgttgcag
gcgaaacaacagtatgaaaaaactccaactaaaacgcttgagaaggaaatcgccagatgtaataacattcagatggcacg
aaagattcaactcaactctgcatatggtgctattggtaatcagtattttaggtattataaactggcaaat
>APRIL2014_g43_contig_8878_contig_8879
tctctgtatcctcatcttatcatgcaatacaacatctctccagaaaccttactggaagaacgtcatcccacggctacggt
tgaccgaatccttgatgaagagataaactttgaactgtataaagataatgcggtgtgtgccaatggtgcaatgtatcgca
aagatgttcgtgggttcctaccagaactcatggagaagatgtatggcgaccgtgtaatctttaagaagagaatgctccag
gcaaagcaagaatatgagaagacacctactaaggcactggagaaagagatttcccggtgtaataatatccagatggctaa
gaagatctcactcaactctgcttatggtgctatcggtaatcagcattttagatactataaacttgccaat
>APRIL2014_g43_contig_9606_contig_9607
tcactatatccacacctaattatgcaatataatatttcaccagaaacacttgtgggtcaagaaaaagtaaagggtatgtc
tgtagataaacttcttgataagaaagttgatacatcaatactaaaggatgctacactaaccccaaatggtgctttgttca
aaactaccaaaagagggtttctgccagagattatgcagtctatgtatgatgatcgtgtgaagtataaaaaactaacttta
caggcaaaacaaaattatgaaaataccaaagaccccaaattacttaaagacatttccaaatataacaatattcaacttgc
taaaaagatttctctcaactctgcatatggtgctattgggaataattggtttcgttattacgatttg
>AUG2009_g43_contig_10336_contig_10337
ctcctggatgagagacacccaacagttacagttgataaaattcttgatgaagagataaactttgaactgtataaggataa
tgcggtgtgtgccaatggcgcaatgtatcgtaaagatgttcgtgggttcctaccagaactcatggagaagatgtatggag
atcgtgtaatctttaagaagagaatgcttcaggcaaagcaagaatatgagaagacacctactaaggcactggagaaagag
attgcacggtgcaacaatatccagatggctaagaagatttcacttaactctgcttatggtgctatcggtaatcagtattt
taggtactataaattggccaat
>AUG2009_g43_contig_10550_contig_10551
gagacgttacttgacgaaaaacatccaacagcaacagttgataaaatacttaatgaagaaataaactttgaattgtataa
agataatgcagtgtgcgccaatggtgcaatgtaccgcaaagatgttcgcgggttcttaccagaacttatggataggatgt
atagtgagagggtaatttttaagaaacgaatgcttcaggcaaagcaagaatatgagaagacacctactaaggcactggag
aaagagattgcacggtgcaacaatatccagatggctaagaagatttcacttaactctgcttatggtgctatcggtaatca
gtattttaggtactataaattggccaat
>AUG2009_g43_contig_11010_contig_11011
tccctataccctcacctcattatgcaatacaacatctcgccagagacgttggttcccgaaaaacatccatcgatcaatgt
agatagattgctcaacaaagagttggatctacagatgtacagccagtatgctgtatgtgccaacggtgccatgtatcgta
aggatgaacagggattcttgcctaaactgatgcagaagatgtataacgatagggttatcttcaagaagaagatgcttgat
gctaagaagaagtatgaagagacgaaacatcctaagttcctgaaagatatttctaccttcaataacatccagatggcaaa
gaagatctctttgaactctgcttatggtgctattggtaacgaacactttagatactatcgtcttgctaat
>AUG2009_g43_contig_11212_contig_11213
agtctgtatcctcatcttatcatgcaatacaacatctctccagagacgttacttgatgagagacatccaacagcaacagt
tgataaaatacttgatgaagagataaactttgaactgtataaagacaatgcagtatgtgccaatggtgcaatgtaccgca
aagatgttcgtgggttcctaccagaactcatggataagatgtatggagaccgtgtaatctttaagaaaagaatgcttcag
gcaaagcaacaatatgagaagacacctactaaggcactggagaaagagattgcacggtgcaacaatatccagatggctaa
gaagatttcacttaactctgcttatggtgctatcggtaatcagtattttaggtactataaattggccaat
>AUG2009_g43_contig_114_contig_115
tctctctatcctcaccttattatgcaatacaacatctcgcccgagacattacaggacaccaggcacccatcaactaccgt
taataaaatacttaatcaagaactgacatttgatgaatataaggattatgcggtttgtgctaatggcgcaatgtatcgta
aggacatcaaaggattcttacccaaattaatggagaagatgtatggtgaccgtgttatcttcaagaagaaaatgcttgcg
gcaaagcagcagtacgagaagaatcctactaaggcacttgaaaaggaaatcgctagatgtaacaacattcaaatggcgaa
gaagatttctcttaactctgcttatggtgctattggtaatcaatattttaggtattacaaactagcaaat
>AUG2009_g43_contig_116_contig_117
taccctcatcttattatgcagtacaacatctccccagagacgttacttgatgaaaaacatccacaagcaactgttaatag
aatccttgaaaaacaaataacttttgaaaagtataaagactatgcagtatgtgctaatggtgcaatgtataggaaagatg
taaagggatttcttccagaattgatggagaaaatgtatgcagaacgtgtcatcttcaaaaaacgaatgcttgcagcaaag
caggagtatgagaagactcctactaaagcacttgaaaaggaaatctctagatgtaacaacattcaaatggcgaagaagat
ttctcttaattctgcttatggtgctattggtaatcaatacttcaggtattacaaactagcaaac
>AUG2009_g43_contig_1186_contig_1187
agcttgtatcctcatctcattatgcagtacaacatctcacccgagacactcttggatgagcgacaccccacggttaccgt
tgataagatacttaatcaggaaatagtattcgatggggatggttgtgtgtgtgctaacggtgctcagtatcgtaaggata
cacttggattccttccacaaatgatgcagaggatctatgatgaaaggaccatatacaagaagagaatgcttgccgctaag
caagatcttgagaatgccaccacacctgcagaaaccttggcattacaaaaggatgtgtcaaaattcaacaacatccaaat
ggcaagaaagatccaactcaacagcgcctatggtgccatcggaaaccaatacttccgatactactctctggcaaat
>AUG2009_g43_contig_14410_contig_14411
agcctatatcctcatcttattatgcagtataacatctctccagagacgttacttgatgagagacacccaacagttacagt
tgataaaatacttgatgaagagataaactttgaactgtataaagacaatgcggtttgtgccaatggtgcaatgtaccgca
aagatgttcgtgggttcttaccagaacttatggataagatgtatagtgagagggtaatttttaagaaacgaatgcttcag
gcaaagcaagaatatgagaagacacctactaaggcactggagaaagagattgcacggtgcaacaatatccagatggctaa
gaagatttcacttaactctgcttatggtgctatcggtaatcagtattttaggtactataaattggccaat
>AUG2009_g43_contig_1476_contig_1477
agtctgtatcctcacctgattatgcaatataatatctcaccagaaactttgctggaagaaaggcacccaacagcatcagt
agataaaatccttaatgaagaaatcaactttgagttgtataaggataatgcagtctgtgcaaatggtgctatgttccgta
aggatgtgcgtgggttcttgccagaactgatggagaagatgtatggcgatagggttatctttaaaaagaaaatgcttaag
gcaaagcaagattatgaaaagaccccaacgaaagcacttgagaaggaaatctctaggtgtaataatattcagatggctaa
gaagatttcgcttaactctgcttatggtgccatcggtaatcagtattttaggtactataaactggccaat
>AUG2009_g43_contig_14832_contig_14833
tctctgtatcctcatctcattatgcagtacaacatctctcccgagacgctactcgacaaaagacattcaacagttacagt
tgataagatccttgagggcgaagtagagattgatggtgagtatgctgtgtgtgctaatggagctcagtatcgtaaagata
agcacgggttcctgccacaaatgatgaagaagatgtatgacagtcgtgttatattcaagaagagaatgatcaaggcaaag
caggagtatgaaaaaactcctactgtcgaactcatgaaagagattgctcgctgtaataatatccagatggcaaagaagat
ttctttgaactctgcttatggtgctattggtaacgaacactttagatactatcgtcttgctaat
>AUG2009_g43_contig_14896_contig_14897
tctttgtaccctcatctcattatgcagtacaacatctctcccgaaacccttaaggacactagacattcaacggttacagt
tgataagatccttgagaaggaagtagagattgatggtgagtttactgtgtgtgctaatggagctcagtatcgtaaagata
agcacgggttcctgccacaaatgatgaagaagatgtatgacagtcgtgttatattcaagaagagaatgatcaaggcaaag
caggagtatgaaaaaactcctactgtcgaactcatgaaagagattgctcgctgtaataatatccagatggcaaagaagat
ttctttgaactctgcttatggtgctattggtaacgaacactttagatactatcgtcttgctaat
>AUG2009_g43_contig_14924_contig_14925
tcattgtatcctcatcttataatgcagtacaacatatcaccagagactcttctggatgataggttccctaatgtcagtgt
agatagacttctcaatgaagaggttgatctatcctcacttgaggatgttactgtgtgtcctaatggtgctatgtttacca
ctaagactcgtgggtttcttcctaaacttatggagaaaatttatagtgagagagttgttttcaagaagaagatgattcaa
gcaaagaaagattatgaaaagaaaccaaccaaggcacttgagaaagaaatctcaaggtgtaacaatattcagatggctaa
aaagattcaactgaatagtgcttatggtgctatcggtaatcaatactttcggtattatatgttagcgaat
>AUG2009_g43_contig_14954_contig_14955
tccctgtatccacaccttatcatgcagtacaatctctcaccagagacattgaaatcatctagacatcctacagttactat
tgataggatgttgaataaagaagttgaactgaatctggttggtgaaactgtgtgtgctaatggtacattgtacgatacca
atacaagagggttcttgcctgagttgatggataagatctatcaggaacgtactatctacaagaaacgtatgctcaaggca
aagcaggagtatgaacaaactcctactactgatcttaagaaagagatctctcgctgtaacaatattcagatggcacgtaa
gatccaactgaactctgcttatggtgctattggtaacgaacactttagatattatcgtctagagatt
>AUG2009_g43_contig_15416_contig_15417
agtctatatcctcatcttattatgcagtacaatatatcgccagagactcttccggatgagagatatcctaatgtaagtgt
tgataagttactgaatgaagaggtagatctatctggtttagatggtgtgactgtgtgtcctaatggtgccatgtttacta
cagagaaacaagggttcctacctaaattgatggacaagatatacagtgaacgtgttgtcttcaagaagaagatgatcaaa
gcaaagaaagcatacgagaagaatcctactaaagacttagaaagagaaatatctagatgtaataatatacagatggcaaa
gaagatacaattgaactctgcttatggtgcgataggtaataattactttcgctattataagttagagaac
>AUG2009_g43_contig_1610_contig_1611
ccagagactcttattgatgcaagacatccaaaggcgacagttgatcgaatactttctaaggaggaatctatacaaggtga
ttatgctgtatgtgcaaatggggcacaatatcgtaaggatgtcagaggtttcctaccagagctgatggaaaagatctaca
aagatcgaacaatatataaaaagaagatgttggaggcaaagcaacaatatgaaaagacgaagacgaaaactcttgagaaa
gagatttccagatgtaacaacattcaaatggcgaggaagatacaacttaatagtgcttatggtgctatcggcaatcagta
ctttcgttat
>AUG2009_g43_contig_16196_contig_16197
tctttgtatccacacttgattatgcagtataatatttcaccagaaacaatgaagtctgaacaaactgtaccaggcatgtc
agttgataaacttcttaacaaagaggttgatacatcggttcttgataatgtgacaatgacacctaatggtgctttgttta
atacaaacaaacaaggtttcctaccagagatcatggcaaagatgtatgaagatcgggttaagtacaaacagtatatgtta
gaggcaaaacaaaattatgtaaatacaaaagatgctaaatatgttaaacaaatatctaagtttaataatattcaaatggc
aaaaaagatttcactaaactctgcttatggtgcgattggaaacaattggtttagatactat
>AUG2009_g43_contig_162_contig_163
agtctgtatcctcaccttatcatgcagtataatatttccccagagaccctcagggaggctagacatcccagtgcgagcgt
tgaagggttcttaaaacaggaggttgaggttgatggagattatgcagtttgtgcaaatggagcgcaatataggaaggatg
tgcgtgggttccttcctgaacttatggacaagatgtacaatgaaagggtcatcttcaagaagagaatgttacaggcaaag
caggagtatgaaaagaatccatccaatgccctcacaaaggagattgctaggtgtaacaatatccagatggcaaagaagat
ctcacttaactctgcttatggtgctattggtaatcagtacttcaggtattacaaacttgctaat
>AUG2009_g43_contig_2166_contig_2167
tctctgtatcctcatctcattatgcagtacaacatctcgcccgagacactactcgacaagagacattcaacagttacagt
tgataagatccttgagagagaagtagatattgatggtgagtatgctgtgtgtgctaatggagctcagtatcgtaaagata
agcacgggttcctgccacaaatgatgaagaagatgtatgacagtcgtgttatattcaagaagagaatgatcaaggcgaag
caacagtatgagaaaactcctactgttgaactcatgaaagagattgcccgttgtaataacatccagatggcaaagaagat
ctctttgaactctgcttatggtgctatcggcaacgaacactttagatactatcgtcttgctaat
>AUG2009_g43_contig_2438_contig_2439
tcgctctatccacatttgattatgcaatacaatttatcgacagaaactcttttgaataatcatgataaaaatttatcagt
tgataaattccttaaaggcgaaattcaaattactgatgaacttcaaaaaatgaatttgacggttgcaccgaatgggactt
tttacaacaaaaactttcaggggttcttacctgaaattatgcaagagttgtacaatgatcgtgtgatatacaaaaagaaa
atgcttgaagcaaaacaaaactatgaaaacacaaagaatccaaagtttctaaaagatatttcgagatatgataatattca
gatggcgaaaaagatttcattgaattctgcttatggtgccatcggtaatcagtat
>AUG2009_g43_contig_24_contig_25
agtctgtatcctcatcttatcatgcaatacaacatctctccagagacgttacttgatgagagacatccaacagcaacagt
tgataaaatacttgatgaagagataaactttgaactgtataaagacaatgcggtttgtgccaatggtgcaatgtaccgca
aagatgttcgtgggttcttaccagaacttatggataagatgtatagtgagagggtaatttttaagaaacgaatgcttcag
gcaaagcaagaatatgagaagacacctactaaggcactggagaaagagattgcccggtgcaacaatatccagatggctaa
gaagatctcactcaactctgcttatggtgccatcggtaatcagtattttaggtactaccaactggccaat
>AUG2009_g43_contig_2740_contig_2741
tctctttatccacacttgattatgcaatacaacatttccccagaaacacttcttcccaaaactatgggatttgattctga
caaatctgttgatgagttgttgcaaaaacaacacgacttatctccactgaaaccagcatctgttacctgtacaccaaatg
gtgcgttgttcagaaccaaacaacagggattcttgcctgatatgatgcaagagatgtacaatgaccgtactatctacaag
aaaaagatgttgactgcaaaacaacaatacgaagatacgaaagatccaaagtatctcaatgatgtgtctcgttatcaaaa
catccagatggcaagaaagatttccttgaactctgcttatggtgcgattggtaatgaatggtttcgttattatgacttgc
gtatt
>AUG2009_g43_contig_2768_contig_2769
tctctgtatcctcatctcattatgcagtacaacatctcgcccgagacactactcgacaagagacattcaacagttacagt
tgataagatccttgagagagaagtagatattgatggtgagtatgctgtgtgtgctaatggagctcagtatcgtaaagata
agcacgggttcctgccacaaatgatgaagaagatgtatgacagtcgtgttatattcaagaagagaatgatcaaggcaaag
caggagtatgaaaaaactcctactgtcgaactcatgaaagagattgctcgctgtaataatatccagatggcaaagaagat
ttctttgaactctgcttatggtgctatcggtaatgaatacttcaggtatttccgaattgcaaat
>AUG2009_g43_contig_2774_contig_2775
gttgatgggttgttggaaaagaaacatgacttgtcaccactcaaaggtgcaagtgtaacctgtacacccaatggtgcatt
gttcagaacgaaggaacaaggctttcttccacagatgatgcaagagatgtacaatgaccgtaccatctacaagaaaaaga
tgttgacggcaaaacaacaatatgaagataccaaagaccccaagtatctaaacgatgttagtcgctatcataacatccag
atggcaagaaagatctccttgaactctgcttatggtgcgattggtaatgaatggtttcgttattatgacttgcgtatt
>AUG2009_g43_contig_2810_contig_2811
tctctttatccacacttgattatgcaatacaacatttccccagaaacacttcttcccaaaactatgggatttgattctga
caaatctgttgatgagttgttgcaaaaacaacacgacttatctccactgaaaccagcatctgttacctgtacaccaaatg
gtgcgttgttcagaaccaaacaacagggattcttgcctgatatgatgcaagagatgtacaatgaccgtactatctacaag
aaaaagatgttgactgctaaacaacagttcgaagacacgaaagatccaaagtatctaaacgatgtgtctcgattcaataa
catccaaatggcacgaaagatttctttgaactctgcttatggtgcgattggtaatgaatggtttagatactatgactta
>AUG2009_g43_contig_2908_contig_2909
tctctttatccacatctgattatgcaatataatatatcaacagaaacacttgtatcacaaaacaaagtacctaatgtaaa
agtagacaagttattgaacaaagagtttgatacaagtaagttagataagaatcatactatgacacctaacggtgcaatat
tcagaaccgacaagaaaggttttcttccacagttgatggaagatatgtataatacaaggactgaatataagagaaagatg
ttggaggctaaacaagaatatgaaaacactaaagataaaaaactacttaaagacatttcaagatacaacaacattcagat
ggctaaaaagatttcacttaactctgcttatggtgcaatcggtaatgcatactttaggtatttcaattta
>AUG2009_g43_contig_2924_contig_2925
tctctttatccacatctgattatgcaatataatatatcaacagaaacacttgtatcacaaaacaaagtacctaatgtaaa
agtagacaagttattgaacaaagagtttgatacaagtaagttagataagaatcatactatgacacctaacggtgcaatat
tcagaaccgacaagaaaggttttcttccacagttgatggaagatatgtataatacaaggactgaatataagagaaagatg
ttggaggctaaacaagaatatgaaaacactaaagataaaaaactacttaaagacatttcaaagtacaacaacattcaaat
ggctaaaaagatttcactcaactctgcttatggtgcaatcggtaatgcatactttaggtattacaatcta
>AUG2009_g43_contig_3178_contig_3179
tcactatatccacatttgattatgcaatataatatttcaccagaaacattagttgcaaatgaaaaagttaaaaacatgtc
tgttgagaaaatgctaaataaaagtgtagatacatctgttttaaaagatgcgactatgacaccaaatggtgctttgttta
aaacaactcaaaaaggatttctacctgaactcatgcaaaagatgtatgatgacagagtaaaattcaaacagttaatgttg
aaagcaaaaaaagattatgaaagaactaaagacccaaaacttaaaaaaacaatatcaaaatttaataacatccaaatggc
taaaaagatttctcttaatagtgcatatggtgctattggtaataactggtttaggtattataatctt
>AUG2009_g43_contig_3196_contig_3197
tcactatatccacatttgattatgcaatataatatttcaccagaaacattagttgcagataaagcagttaaaaacatgtc
agttgaaaagatgttaaataaagaggtagatacatcaatattaaaagatgcaacaatgacaccgaatggtgctttgttta
aaataacacaaaaaggtttcttaccagaactcatgcaaaagatgtatgacgatagagttaagttcaaacaattaatgctt
gaggcacaaaaagattatgaaaaaacaaaagacccaaaattacgtagggatatatctaagttcaataatattcagatggc
taaaaagatttctctcaatagtgcatatggtgctatcggcaatgtgtggtttaggtattacaatctt
>AUG2009_g43_contig_3244_contig_3245
tcactatatccacatttgattatgcaatataatatttcaccagaaacattagttgcaaatgaaaaagttaaaaacatgtc
tgttgagaaaatgctaaataaaagtgtagatacatctgttttaaaagatgcgactatgacaccaaatggtgctttgttta
aaacaactcaaaaaggatttctacctgaactcatgcaaaagatgtatgatgacagagtaaaattcaaacagttaatgttg
aaagcaaaaaaagattatgaaagaactaaagacccaaaacttaaaaaaacaattgccaaatttaataatatccaaatggc
caaaaagatttctcttaatagtgcgtatggtgctattggtaataactggtttaggtattataatatt
>AUG2009_g43_contig_4080_contig_4081
tcattgtatccacatctaattatgcagtataatatatcaccagaaacacttgttgcacaaaacaaagtgcctgacatgag
tgtggataagttactcgatcagaagtttgatacaagtaaactacaaaaacatcatacgattacaccaaatggtgcccttt
ttagaacagataagagaggttttttaccagagttgatgcaaagtatgtatgatgacagagttaaatacaagaaactctta
ctaaaggcaaaacaagactatgaaaatactaaggacagtaaactactcaaagatatatcaaagtataataacatacaaat
ggctaaaaagatttctctcaatagtgcatatggtgctcttgggaatgtttggtttcgttattatgatttg
>AUG2009_g43_contig_4116_contig_4117
gataaattactagataaaaagtttgacacaacacaattaaataaaggtcatactgtaacacctaatggtgcattatttaa
aactaataaaagaggctttctaccagagataatgcaaagtatgtatgatgacagagttaaatataagaaactcttattac
aggcaaagcaggaatatgagaacactaagaaccctaaactactcaaagatatatcaaaatataacaacatacaaatggca
aaaaagatttcactcaatagtgcatatggtgctcttgggaatgtttggtttcgttattatgatttg
>AUG2009_g43_contig_414_contig_415
ccagagaccctcagggagactagacatcccagtgcaagcgttgaaaggatcttaaataaagagattgaatttgatcctga
gtttgcaacatgtgctaacggtgctcagtaccgtaaggatgtgtatggattcttaccagaaattatgcagaagatttacg
atgagcgaacgatttataaaaagaaaatgctccaagcgaagcgggactatgaagttcagccaagtgccaaactacaaaga
gatattagtaaattcaataacatccaaatggctcgaaagatccagctcaattcggcttatggtgccattggaaatcaata
ctttagatattacaaccta
>AUG2009_g43_contig_420_contig_421
tctctgtatcctcatctcattatgcagtacaacatctcgcccgagacactactcgacaagagacattcaacagttacagt
tgataagatccttgagagagaagtagatattgatggtgagtatgctgtgtgtgctaatggagctcagtatcgtaaagata
agcacgggttcctgccacaaatgatgaagaagatgtatgacagtcgtgttatattcaagaagagaatgatcaaggcaaag
caggagtatgaaaaaactcctactgtcgaactcatgaaagagattgctcgctgtaataatatccagatggcaaagaagat
ttctttgaactctgcttatggtgctatcggcaacgaacacttcagatactttcgtcttgctaat
>AUG2009_g43_contig_4476_contig_4477
tcactatatccacatttgattatgcaatataatatttcaccagaaacattagttgcaaatgaaaaagttaaaaacatgtc
tgttgagaaaatgctaaataaaagtgtagatacatctgttttaaaagatgcgactatgacaccaaatggtgctttgttta
aaacaactcaaaaaggatttctacctgaactcatgcaaaagatgtatgatgacagagtaaaattcaaacagttaatgttg
aaagcaaaaaaagattatgaaagaactaaagacccaaaacttaaaaaaacaattgccaaatttaataatatccaaatggc
caaaaagatttctcttaatagtgcatatggtgctattggtaatgtctggtttaggtattataatctt
>AUG2009_g43_contig_44_contig_45
agtctgtatcctcatcttatcatgcaatacaacatctctccagagacgttacttgatgagagacatccaacagcaacagt
tgataaaatacttgatgaagagataaactttgagttgtataaagataatgcggtgtgtgctaatggtgcaatgtaccgta
aagatgttcgtggattcctaccagaactcatggagaagatgtatggcgaccgtgtaatctttaagaaacgaatgcttcag
gcaaagcaacaatatgagaagactccaactaaggcactggagaaagagattgcgcgatgcaataatatccagatggctaa
gaagatctcactcaactctgcgtatggagctatcggtaatcagtattttagatactataaacttgccaat
>AUG2009_g43_contig_4690_contig_4691
tctctataccctcaccttattatgcagtacaatatatcaccagaaactttgatggatgaaaaacatccaagtgtgactgt
agataagattctctcacaaccagttatgtatgatgagagatattctctttgtgcaaatggtgctcagtatcgtaaagatt
ttcaagggtttcttccaaaacttatgcagaagatgtataacgaccgggttatctttaaaaagaaaatgattgctgcaaaa
caacagtatgaaaaaactcctactattgaactgacgaaagagatttctcgttgcaataatatccagatggcaaagaagat
ctctttgaactctgcttatggtgctattggtaacgaacactttagatactatcgtcttgctaat
>AUG2009_g43_contig_530_contig_531
atagatgataggcaccccactgcaactgtagataaactgctgaaccaagacatcacatttgagatgtataaggattatgc
agtctgtgcaaatggtgctatgtatcgtaaggatgttcgtgggttccttccagaacttatggataagatgtatggtgacc
gtgtgatcttcaagaagaagatgattgctgctaagcagcagtatgagaaaactcccacgactgctctcatgaaagagatt
gcccgctgtaataatattcagatggcaaagaagatctccctcaactctgcttatggtgccattggtaatcaatactttag
gtattataagttagagaat
>AUG2009_g43_contig_5740_contig_5741
agtctataccctcatcttatcatgcagtataacctctcaccagagaccctgctcccaaacagacaccctacagcaactgt
tgataagttgcttgagaaagagatagacacatctgacttgtctaattgtcttgctgccaacgggactctatacaagaatg
atgagcagggattcttacccatgatgatgcagaagatgtatgactctcgcgtcatctataagaagaagatgcttgaagca
aagcagcagtatgagaagacaccgacgattgaactgaagaaagagatctctcgatgtaataacatccagatggcaaagaa
gatctctttgaactctgcttatggtgctattggtaacgaacactttagatactatcgtcttgctaat
>AUG2009_g43_contig_616_contig_617
atctcaccagaaacactcctggatgagagacacccatcggttacagttgataagattcttggcgagacgttagatatcga
tggcgagtattgtgtatgtgccaacggtgctcagtatcgtaaagacatgaaagggttcctacccaaaatgatgcaaaaga
tttatgatgaacgaaccatttacaagaagagaatgcttgccgctaagcaagatcttgaacatgccaaaacacctgcagag
acctcatcacttcaaaaggatgtgtccaagttcaacaacatccaaatggcaagaaaaatccaactcaacagtgcctatgg
tgccatcggaaatcaatacttccgatattacaatctg
>AUG2009_g43_contig_66_contig_67
tccctgtatccacaccttatcatgcagtacaatctctcaccagagacattgaaaccatctagacatcctacagttactat
tgataggatgttgaacaaggaagttgatctgaatctggttggtgaaactgtgtgtgctaatggcacattgtacgatacta
atacgagagggttcttgcctgagctgatggataagatctatcaggaacgtactatctacaagaaacgtatgctcaaggca
aagcaggagtatgaacaaactcctactactgatcttaagaaagagatctctcgctgtaacaatattcagatggcacgtaa
gatccaactgaactctgcttatggtgctattggtaacgaacactttagatattatcgtctagagatt
>AUG2009_g43_contig_674_contig_675
tccctatacccacatttgattatgcagtataatatttctccagaaaaaattattggtatgaaatcaaatggtattaatgt
gaataaaatgttgaacgaaacaacgcctctaacatatcttaaaactgaaggtgcaacgataacacctaatggcgcattat
tcaaaactgatagtgaaggttttttacctaaactattaggcaagatttataatgatcgtgtatattataagaaaaaaatg
ttagaggcgaaaaaagaatacaacaaaacaaaagatcctaaactacaaaatgaaatatctcgttgtgataatatacaatg
ggcaaagaagattgcattgaatagtgcttacggtgccatcggcaatcaatactttagatattatgat
>AUG2009_g43_contig_6796_contig_6797
tcactgtatcctcatcttataatgcagtataatatatctcctgagactgttcttgatgaacggtttccctcagtatctgt
tgataaactgttgaatgaggaggtagacctatcaggtctcaaggatgttactgtgtgtcccaatggtgctatgtttacta
caaaaaaacgtggtttcttacctaaattgatggagaaaatttacaatgaacgtgtcatcttcaagaaaaagatgcttgag
gcaaagaaggagtatgaaaagacccctacaaagcatctcgaaaaggaaattgcaagatgtaacaacatccaaatggcgaa
aaagattcaacttaatagtgcctatggtgctatcggtaatcagtattttcgctattatatgcttgcgaat
>AUG2009_g43_contig_6920_contig_6921
tcactgtatcctcatcttataatgcagtataatatatctcctgagactgttcttgatgaacggtttccctcagtatctgt
agataaactgttgaatgaggaggtagatctatcaggtctcaaggatgtgactgtgtgtcctaatggtgccatgtttacca
caaagaaacgtggtttcttacccaaattgatggagaaaatttacaatgaacgagtcatcttcaagaagaaaatgcttgag
gcgaagaaggagtatgaaaagacccctacaaagaggcatgaaaaggaaatcgcaaggtgcaacaacatccaaatggcgaa
aaagattcaacttaatagtgcctatggtgctatcggtaatcagtattttcgctattatatgcttgcgaat
>AUG2009_g43_contig_6_contig_7
tctctgtatcctcatctcattatgcagtacaacatctcgcccgagacactactcgacaagagacattcaacagttacagt
tgataagatccttgagagagaagtagatattgatggtgagtatgctgtgtgtgctaatggagctcagtatcgtaaagata
agcacgggttcctgccacaaatgatgaagaagatgtatgacagtcgtgttatattcaagaagagaatgatcaaggcaaag
caggagtatgaaaaaactcctactgtcgaactcatgaaagagattgctcgctgtaataatatccagatggcaaagaagat
ttctttgaactctgcttatggtgctattggtaacgaacactttagatactatcgtcttgctaat
>AUG2009_g43_contig_7098_contig_7099
agtctgtatcctcatcttatcatgcaatacaacatctctccagagacgttacttgatgagagacatccaacagcaacagt
tgataaaatacttgatgaagagataaactttgaactgtataaagataatgcggtgtgtgccaatggtgcaatgtatcgca
aagatgttcgtgggttcctaccagaactcatggagaagatgtatggagatcgtgtaatctttaagaagagaatgctccag
gcaaagcaagaatatgagaagacacctactaagacattggaaaaagagattgcacggtgcaacaatatccagatggctaa
gaagatttcacttaactctgcttatggtgctatcggtaatcagtattttaggtactataaattggccaat
>AUG2009_g43_contig_720_contig_721
tccctatacccacatttgattatgcagtataatatttctccagaaaaaattattggtatgaaatcaaatggtattaatgt
gaataaaatgttgaacgaaacaacgcctctaacatatcttaaaactgaaggtgcaacgataacacctaatggcgcattat
tcaaaactgatagtgaaggttttttacctaaactattaggcaagatttataatgatcgtgtatattataagaaaaaaatg
ttagaggcgaaaaaagaatacaacaaaacaaacgatcctaaactacaaaatgaaatatctcgttgtcataatatacaatg
ggcaaagaagattgctcttaactcagcttatggtgctattggtaatcaatattttagatattatgac
>AUG2009_g43_contig_7248_contig_7249
tcactgtatcctcatcttataatgcagtataatatatctcctgagactgttcttgatgaacggtttccctcagtatctgt
agataaactgttgaatgaggaggtagatctatcaggtctcaaggatgtgactgtgtgtcctaatggtgccatgtttacca
caaagaaacgtggtttcttacccaaattgatggagaaaatttatggagaaagggttgtcttcaagaagaagatgctcaag
gcaaagaaagactatgagaaatcaccgtccaaagcacttgagaaagagattgcaaggtgcaacaacatccagatggcgaa
a
>AUG2009_g43_contig_7350_contig_7351
agtctgtatcctcatcttatcatgcaatacaacatctctccagagacgttacttgatgagagacatcccacagcaacagt
ggatagaatacttaatgaagagataaactttgagttgtataaagataatgcggtctgtgccaatggtgcaatgtaccgca
aagatgttcgtgggttcctaccagaactcatggataagatgtataatgaacgtgtaatctttaagaagcgaatgcttcaa
gcaaagcaggcatatgaaaaaactccaactaaaacactggagaaagagattgcacggtgcaacaatatccagatggctaa
gaagatttcacttaactctgcttatggtgctatcggtaatcagtattttaggtactataaattggccaat
>AUG2009_g43_contig_7606_contig_7607
agtctgtatccccaccttattatgcaatataatatttctccagagactttacttgaagagagacatcctacagttacggt
tgataaaatacttgagaaacaattaaactttgatgattataatcaaaattccatttgtgcaaatggtgccatgtatcgta
aagatataaaaggatttcttcctgagttaatgtcaaagatgtatggtgagagaacgatcttcaaaaagaaaatgctcatt
gctaaacaacagtatgaaaaaactccaactaaagaactcgaaaaagaaattgccagatgcaacaacatccagatg
>AUG2009_g43_contig_766_contig_767
tcactgtatcctcatcttataatgcagtataatatatctcctgagactgttcttgatgaacggtttccctcagtatctgt
agataaactgttgaatgaggaggtagatctatcaggtctcaaggatgtgactgtgtgtcctaatggtgccatgtttacca
caaagaaacgtggtttcttacccaaattgatggagaaaatttacaatgaacgagtcatcttcaagaagaaaatgcttgag
gcgaagaaggagtatgaaaagacccctacaaagagtcttgaaaaggaaatcgcaaggtgtaacaacatccaaatggcgaa
aaagattcaacttaatagtgcctatggtgctatcggtaatcagtattttcgttattataag
>AUG2009_g43_contig_8042_contig_8043
tctctgtatcctcatctcattatgcagtacaacatctcgcccgagacgctactcgacaagagacattcaacagcaactgt
tgataagatacttgataaagaactagagattgatggtgagtatgctgtgtgtgccaatggtgctcagtatacaaaagaga
agcatgggtttcttcctcagatgatgaagaagatgtatgatagtcgtgtcatctttaagaagaggatgatcaaggcaaag
caacagtatgaaaaaactcctactgttgaactcatgaaagagatcgcccgttgcaataacatccagatggcaaagaagat
ttctttgaactctgcttatggtgctattggtaacgaacactttagatactatcgtcttgctaat
>AUG2009_g43_contig_844_contig_845
tccctatacccacatttgattatgcagtataatatttctccagaaaaaattattggtatgaaatcaaatggtattaatgt
gaataaaatgttgaacgaaacaacgcctctaacatatcttaaaactgaaggtgcaacgataacacctaatggcgcattat
tcaaaactgatagtgaaggttttttacctaaactattaggcaagatttataatgatcgtgtatattataagaaaaaaatg
ttagaggcgaaaaaagaatataacaaaacaaaagatcctaaactacaaaatgaaattgctcgttgtcataatatacaatg
ggcaaagaagattgccttaaatagtgcttatggtgcaatcggtaatcaatactttagatactatgac
>AUG2009_g43_contig_84_contig_85
tccctataccctcacctcattatgcagtacaacatctcgccagaaactctggttgagactaaacatccctacgctactgt
agacaaactccttaaaaaggagattgatttatctggcgactatgcagtgtgtgctaacggtgctcaataccgtaaagaca
ttcatggtttccttccacaaatgatgcagaagatctatgatgaacgaaaactttacaagaagcacatgcttgccgctaaa
caagctcttgaagatgccaccacacctgaggaaaccctggcactacaaaaatctgtgtcgagattcaacaacatccaaat
ggcaagaaagatccaactcaactctgcctatggtgccatcggaaaccaatacttccgatacttcaatctggcaaat
>AUG2009_g43_contig_8692_contig_8693
agtctgtatcctcacctgattatgcaatataatatctcaccagaaactttgctggaagaaaggcatccaacagcatctgt
agataaaatccttaatgaagaaatcaactttgagttatataaggataatgcagtgtgtcctaatggtgccatgttccgta
aggatgtgcgcgggttcttgccagaactgatggagaagatgtacggcgatagggttatctttaagaagaaaatgcttaag
gcaaagcaagattatgaaaagacaccaacgaaagcactggaaaaggaaatcgctaggtgtaataatatccagatggctaa
aaagatttcgctcaactctgcttatggtgccatcggtaatcagtattttaggtactataaactggccaat
>AUG2009_g43_contig_9078_contig_9079
agtctgtatcctcatcttatcatgcaatacaacatctctccagagacgttacttgatgagagacatcccacagcaacagt
ggatagaatacttaatgaagagataaactttgagttgtataaagataatgcggtctgtgccaatggtgcaatgtaccgca
aagatgttcgtgggttcctaccagaactcatggataagatgtatggagaccgtgtaatctttaagaaaagaatgcttcag
gcaaagcaacaatatgagaagacacctactaaggcactggagaaagagattgcacggtgcaacaatatccagatggctaa
gaagatttcacttaactctgcttatggtgctatcggtaatcagtattttaggtactataaattggccaat
>AUG2009_g43_contig_9088_contig_9089
tctctctaccctcatcttatcatgcagtacaatatctccccagaaaccttactggaagaacgtcatcccacggctacggt
tgaccgaatccttgatgaagaaataaactttgagttgtataaagataatgcggtgtgtgccaatggtgcaatgttccgta
aagatgttcgtgggtttctaccagaacttatggagaagatgtatggagatcgtgtaatctttaagaagagaatgcttcag
gcaaagcaagaatatgagaagacacctactaaggcactggagaaagagattgcacggtgcaacaatatccagatggctaa
gaagatttcacttaactctgcttatggtgctatcggtaatcagtattttaggtactataaattggccaat
>AUG2009_g43_contig_9148_contig_9149
agtctataccctcatcttattatgcagtacaatatttccccagaaacattattggaagaacgtcatcccacggctacagt
tgaccgaatccttgatgaagaaataaactttgaattgtataaagacaatgcggtatgtgccaatggtgcaatgtatcgta
aagatgtacgtgggttcctaccagaacttatggagaagatgtatggcgaccgtgtaatctttaagaaacgaatgcttcag
gcaaagcaacaatatgagaagacacctactaaggcactggagaaagagattgcacggtgcaacaatatccagatggctaa
gaagatttcacttaactctgcttatggtgctatcggtaatcagtattttaggtactataaattggccaat
>AUG2009_g43_contig_9374_contig_9375
agtctgtatcctcatcttatcatgcaatacaacatctctccagagacgttacttgatgagagacatccaacagcaacagt
tgataaaatacttgatgaagagataaactttgaattgtataaagataatgcggtgtgtgctaatggcgcaatgttccgta
aagatgttcgtgggtttttgccagaactcatggagaagatgtatggagatcgtgtaatctttaagaagagaatgcttcag
gcaaagcaagaatatgagaagacacctactaaggcactggagaaagagattgcacggtgcaacaatatccagatggctaa
gaagatttcacttaactctgcttatggtgctatcggtaatcagtattttaggtactataaattggccaat
>AUG2009meta_g43_contig_1226_contig_1227
tctctatatccacaccttattatgcaatacaacatctctccagagaccctgtttgaaaaaaacctcaacttgggttctga
tgcaatcgacaagattattgatggtgagatggatatgtccaaacttccaacagattttactgcaacaccaaacggtgctg
tgttctcaaaacatgaacttgggttcttgcctgagatgatgcaagagatgtataatgatagaaccatttacaaaaagaag
atgttggccgccaaacaaaaatatgaagatacaaaggatgctaaatatctaaaagatgtttcgaagttcactaacatcca
gatggctcgtaagatttcattgaactctgcttatggtgcgattggtaatgagtggtttcgttattatgacttgaggatt
>AUG2009meta_g43_contig_1228_contig_1229
catttaattatgcaatataatatttctccagaaactttacttgagacaaagcacccatcagttacagttgataaaattct
caatgaagaactaacattcgagatgtatcaggataatgcaatatgtgctaatggtgcaatgtaccgaaaagacgttcgtg
gtttcctaccagaacttatggaaaagatgtataatgaaagggtgatttttaaaaagagaatgatcactgcaaagaaagca
tatgaaaagacaaagacaaaagaccttgaaaaagaaattgcaaggtgcaataatattcaaatggcaaagaagatttctct
taactctgcctatggtgcgattggtaatcaatacttccgctattataaattagcaaat
>AUG2009meta_g43_contig_1342_contig_1343
tctctgtatcctcatttgattatgcaatataatatatcaccagaaacacttgtatcacaaaacaaagttcctaatatgaa
agtagataaactactacataaagagtttgatacaagtaaactagataagaatcatactatgacacctaacggtgcgatat
tcagaactgataagaaaggttttcttccacagttaatggaagatatgtataacaccagaactgaatacaaaagaaagatg
ttggaggctaaacaagaatatgaaaacactaaagataaaaaactacttaaagacatttcaagatacaacaacattcaaat
ggctaaaaagatttcacttaactctgcttatggtgcaatcggtaat
>AUG2009meta_g43_contig_1506_contig_1507
tcactatatccacatttgattatgcaatataatatttcaccagaaacattagttgcaaatgaaaaagttaaaaacatgtc
tgttgagaaaatgctaaataaaagtgtagatacatctgtattgaaagatgtaactctaacaccaaatggtgctttgttta
aaacaactcaaaaaggatttctacctgaactcatgcaaaagatgtatgatgacagagtaaaattcaaacagttaatgttg
gaggcaaagaaagattatgaaagaactaaagacccaaaacttaaaaaaacaattgccaaatttaataatatccaaatggc
caaaaagatttctcttaatagtgcgtatggtgctattggtaataactggtttaggtattataatatt
>AUG2009meta_g43_contig_226_contig_227
tctctctatcctcatctcattatgcagtacaacatctctccggagacactccgtgagaccaggcacccatcagttacagt
tgataagatacttaacgaagaactgacctttgaactgtataaggacagtgcagtgtgtgctaatggtgccatgtatcgta
aagatgttcgtgggttcctacctgaactgatggagaagatttataaggatcgcaccatctacaagaagaagatgctcatt
gcaaaacaagattatgaaaaaactccgactaaggcattggagaaagagattgcaagatgcaacaatattcagatggctcg
caagattcaactcaactctgcatatggtgctatcggtaatcaatatttccgttactacaagctggtcaat
>AUG2009meta_g43_contig_2384_contig_2385
agtctgtatcctcatctcattatgcagtacaatatttccccagagaccatcagggagactagacatcccagttcgagcgt
tgaagggatcttaaacaaagaggtagaaatagatggtgagtatgcagtttgtgcgaatggagctcaatacaggaaggatg
tgcgaggattccttcctgaacttatggataagatgtacaatgaaagagtcgtctttaagaagaagatgcttgaagcaaag
caggcttacgaaaagaaaccatctattgaactcactaaagagatttccagatgtaacaacatacaaatggcgaagaagat
atctcttaactctgcttat
>AUG2009meta_g43_contig_2784_contig_2785
cgaatccttgatgaagaaataaactttgagttgtataaagataatgcggtatgtgctaatggtgcaatgttccgtaaaga
tgttcgtgggtttctaccagaacttatggagaagatgtatggagatcgtgtaatctttaagaagagaatgcttcaggcaa
agcaagaatatgagaagacacctactaaggcactggagaaagagattgcccggtgcaacaatatccagatggctaagaag
atctcactcaactctgcttatggtgctatcggtaatcagtattttaggtactataaactggccaat
>AUG2009meta_g43_contig_2802_contig_2803
cgaatccttaatgaagaaataaactttgaattgtataaagataatgcggtatgtcctaacggtgcaatgtatcgcaaaga
tgttcgtgggttcctaccagaactcatggagaagatgtatggagatcgtgtaatctttaagaagaggatgcttcaggcaa
agcaagaatatgagaagacacctactaagacactggagaaagagatttcccggtgcaacaatatccagatggctaagaag
atctcactcaactctgcttatggtgctatcggtaatcagtattttaggtactataaactggccaat
>AUG2009meta_g43_contig_2902_contig_2903
gacaagaaacattcaacagcaactgttgataagatacttaataaagaactagatattgatggtgagtatgctgtgtgtgc
taatggtgctcagtatacaagagagaagcatgggtttcttcctcagatgatgaagaagatgtatgatagtagggtcatct
tcaagaagaggatgattaaagcgaagcagcagtatgagaagacacctactgttgaactcatgaaagagattgcccgttgt
aataacatccagatggcaaagaagatttctttgaactctgcttatggtgctatcggtaacgaacacttccgatactatcg
tcttgctaat
>AUG2009meta_g43_contig_3460_contig_3461
tccctgtatccgcatttgattatgcagtacaatatttctccagagacactcatagacaagagacatccatcagctactgt
tgatagaattcttggagaagagataaactttgaactttataaagataatgcgatatgtccaaatggtgcaatgtatcgta
aggacaagagaggatttctgcctgaacttatgcagaaatattatgacgaacgtgtcatatataaaaacagaatgatcaag
gcgaagaaggcttatgagaagacccctagtaaatcattggagaaggagattgcaagatgcaacaacatccaaatggca
>AUG2009meta_g43_contig_3568_contig_3569
tctctgtacccccatcttattatgcagtacaacatctcaccagagaccttacaaaatactagacacccttcggttaccgt
tgataaaatcctgaacgaagagattaactttgaattatataaggataatgctgtttgtgccaacggttctatgtatcgta
aggataagcgtggattccttccagagttgatggataagatctacaaggatcgcaccgtctataagaagaagatgttacaa
gcgaaacaacaatatgaaaagactccaactaaaacacttgagaaggaaattgccagatgtaataacatccaa
>AUG2009meta_g43_contig_360_contig_361
tccctatacccacatttgattatgcagtataatatttctccagaaaaaattattggtatgaaatcaaatggtattaatgt
gaataaaatgttgaacgaaacaacgcctctaacatatcttaaaactgaaggtgcaacgataacacccaatggcgcattat
tcaaaactgatagtgaaggttttttacctaaactattaggtaagatgtataatgatcgtgtatattataagaaaaaaatg
ttagaggcgaaaaaagaatacaacaaaacaaaagatcctaaactacaaaatgaaatatctcgttgtcataatatacaatg
ggcaaagaagattgctcttaactcagcttatggtgctattggtaatcaatactttagatattatgat
>AUG2009meta_g43_contig_36_contig_37
agcttgtaccctcatcttattatgcagtacaatatatccccagagaccctccttccagaaaaacatccagcggctacagt
tgatagaatccttaaacaagagataagttttgagttatacaaggacaatgctgtatgcgccaatggtgcaatgtatagga
aggatgtgaagggattcctccctgaactgatggagaagatgtatgcagagagggtaatcttcaaaaagagaatgcttgct
gctaaacaagagtatgaaaagacaccaaccaaagcacttgaaaaagaaattgccagatgtaacaacatccagatggctaa
aaagatttctcttaactctgcctatggtgcgattggtaatcaatacttccgctattataaattagcaaat
>AUG2009meta_g43_contig_38_contig_39
tccctgtatccacaccttatcatgcaatacaatctctcaccagagacattgaaaccatctagacatcccacagttactat
tgataggatgttgaataaagaagttgaactgaatctggttggtgaaactgtgtgtgctaatggtacattgtatgatacta
atactagagggttcttgcctgagctgatggataagatctatcaggaacgtactatctacaagaaacgtatgctcaaggca
aagcaggagtatgaacaaactcctactactgatcttaagaaagagatctctcgctgtaacaatattcagatggcacgtaa
gatccaactgaactctgcttatggtgctattggtaacgaacactttagatattatcgtctagagatt
>AUG2009meta_g43_contig_5290_contig_5291
agcctatatcctcatcttattatgcagtataacatctctccagagacgttacttgatgagagacacccaacagttacagt
tgataaaatacttgatgaagagataaactttgaactgtataaagacaatgcggtttgtgccaatggtgcaatgtaccgca
aagatgttcgtgggttcttaccagaacttatggataaaatgtatagtgagcgggtaatctttaagaaaagaatgcttcag
gcaaagcaagcatatgagaaaacacctaccaaaacactggagaaagagattgcacgatgcaacaatatccagatggctaa
gaagatctcactcaactctgcttatggtgctatcggtaatcagtattttaggtactataaactggccaat
>AUG2009meta_g43_contig_5414_contig_5415
cttcttgataagagacattcaacagttacagttgataagatccttgagggagaagtagagattgatggtgagtatgctgt
gtgtgctaatggagctcagtatcgtaaagataagcacgggttcctgccacaaatgatgaagaagatgtatgacagtcgtg
ttatattcaagaagagaatgatcaaggcaaagcaacagtatgagaaaactcctactgttgaactcatgaaagagattgct
cgctgtaataacatccagatggcaaagaagatctctttgaactctgcttatggtgctattggcaacgaacactttagata
ctatcgtcttgctaat
>AUG2009meta_g43_contig_626_contig_627
tctctgtatcctcacttgatcatgcaatacaacatctctccagagacgttgatagatgataggcaccccactgcaactgt
agataaactgctgaaccaagacatcacatttgagatgtataaggattatgcagtctgtgcaaatggtgctatgtatcgta
aggatgttcgtgggttccttccagaacttatggataagatgtatggtgaccgtgtgatcttcaagaagaagatgattgct
gctaagcagcagtatgagaaaactcccacgactgctctcatgaaagagattgcccgctgtaataatattcagatggcaaa
gaagatctccctcaactctgcttatggtgccattggtaatcaatactttaggtat
>AUG2009meta_g43_contig_6708_contig_6709
tctctctatcctcaccttattatgcaatacaatatctctccagagacactccgagagaccaggcacccatcagttacagt
tgataagatacttaaccaagaactgacctttgaactgtataaggacagtgcagtgtgtgctaatggtgccatgtatcgta
aagatgttcgtgggttcctacctgaactgatggagaagatttataaggatcgcaccatctacaagaagaagatgctcatt
gcaaaacaagattatgaaaaaactccgactaaggcattggagaaagagattgcacgatgcaataacattcagatggctcg
caagattcaactcaactctgcatatggtgctattggtaatcaatatttccgttactacaaactggccaat
>AUG2009meta_g43_contig_6848_contig_6849
tacccccatctaatcatgcagtacaacatatcaccagagacacttgttcctagtgaaccagtaacagggttggtggataa
actgcttgaaggtaaagcacgaaatgaaactgaacattgtatgacaccaaatggtgcgttctttcgtaaagacaaacgtg
ggtttcttccagagatcatggaaaccatgtacaatgaccgtaccaaatacaagaaactcatgctccaagcatcacaagag
tatgagaacaccaagaatccaagactgttgaaagacatatccaagtataacaatattcagatggctaaaaagatatctct
gaactcagcttatggtgcaatcgggaataactatttccgatactatgacttg
>AUG2009meta_g43_contig_6_contig_7
agtctgtaccctcatcttattatgcaatataatatcagtccagagaccctcagggaaactcgacatcccacttcgagcgt
tgaaaggatcttaaacgaagaggtaacagacttcaatccagaatatgctacttgtgccaatggagcacagtacagaaagg
atatacgtgggttccttccagagttgatggataagatgtatggagatcgtgtcatcttcaagaagaaaatgatccaagca
aaaaaagattatgaaaagaaaccttctaatgcactcacaaaagaaattgcccgatgtaataatatacagatggcaaagaa
gattgcccttaatagtgcttatggtgctatcggcaatcagtacttccgctattacaaacttgctaat
>AUG2009meta_g43_contig_70_contig_71
tacaatatctcacccgaaaccctcagggagactagacatcccagtgcgagcgttgaggggatcttaaatggagaggtgtc
aattgatggggatgattgtgtttgtgctaacggtgctcagtatcgtaaggatgtacggggttttctaccagaattaatgg
aaaagatctacgatgaacgtagtatctacaaacgtaatatgattgaggcgaagaagaagtatgagaaagaaccttccctc
acactagagaaaaagatatcaaagtttaataacttccagatggctaggaagattcaactcaatagtgcttatggtgctat
tggtaatgagtacttcaggtattataaactagctaat
>AUG2009meta_g43_contig_7152_contig_7153
tctttgtatccacacttgattatgcagtataatatttcaccagaaacaatgaagtctgaacaaactgtaccaggcatgtc
agttgataaacttcttaacaaagaggttgatacatcggttcttgataatgtgacaatgacacctaatggtgctttgttta
atacaaacaaacaaggtttcctaccagagatcatggcaaagatgtatgaagatcgggttaagtacaaacagtatatgtta
gaggcaaaacaaaattatgtaaatacaaaagatgctaaatatgttaaacaaatatctaagtttaataatattcaaatggc
aaaaaagatttcactaaactctgcctatggtgcaattggaaacaattggtttagatactat
>AUG2009meta_g43_contig_74_contig_75
tctttgtaccctcatctcattatgcagtacaacatctctcccgaaacccttaaggactctagacattcaacggttacagt
tgataagatccttgagaaggaagtagagattgatggtgagtttactgtgtgtgctaatggagctcagtatcgtaaagata
agcacgggttcctgccacaaatgatgaagaagatgtatgacagtcgtgttatattcaagaagagaatgattaaggcaaag
caacagtatgagaagactcctactgttgaactcatgaaagagatcgcccgttgtaataacatccagatggcaaagaagat
ttctttgaactctgcttatggtgctatcggtaacgaacacttccgatactatcgtcttgagatt
>AUG2009meta_g43_contig_798_contig_799
tctttgtaccctcatctcattatgcagtacaacatctctcccgaaacccttaaggactctagacattcaacggttacagt
tgataagatccttgagaaggaagtagagattgatggtgagtttactgtgtgtgctaatggagctcagtatcgtaaagata
agcacgggttcctgccacaaatgatgaagaagatgtatgacagtcgtgttatattcaagaagagaatgattaaggcaaag
caacagtatgagaagactcctactgttgaactcatgaaagagatcgcccgttgtaataacatccagatggcaaagaagat
ttctttgaactctgcttatggtgctatcggtaatgaatacttcaggtatttccgaattgcaaat
>AUG2009meta_g43_contig_864_contig_865
tcagttgataaattccttaaaggcgaaattcaaattactgatgaacttcaaaaaatgaatttgacggttgcaccgaatgg
gactttttacaacaaaaactttcaggggttcttacctgaaattatgcaagagttgtacaatgatcgtgtgatatacaaaa
agaaaatgcttgaagcaaaacaaaactatgaaaacacaaagaatccaaagtttctaaaagatatttcgagatatgataat
attcagatggcgaaaaagatttcattgaattctgcttatggtgccatcggtaatcagtattttcgtttttatgatttacg
tatt
>AUG2009meta_g43_contig_90_contig_91
tctctgtatcctcatcttatcatgcaatacaacatctctccagagacgttacttgatgagagacatcccacagcaacagt
ggatagaatacttaatgaagagataaactttgagttgtataaagataatgcggtctgtgccaatggtgcaatgtaccgca
aagatgttcgtgggttcctaccagaactcatggataagatgtacaatgaacgtgtaatctttaagaagcgaatgcttcag
gcaaagcaacagtatgaaaaaactccaactaaaacactggagaaagagattgcacggtgcaacaatatccagatggctaa
gaagatctcactcaactctgcttatggtgctatcggtaatcagtattttaggtactataaactggccaat
>AUG2010_g43_contig_102_contig_103
tctctctaccctcaccttattatgcagtacaacatctctccggagacactccttgaggaacgtcatcccacggttacggt
tgatcgaatccttaatgaagaaataaattttgaactgtataaaaataatgcggtatgtgccaatggtgcaatgtaccgta
aagatgttcgtgggttcttaccagaactcatggagaagatgtacggtgatcgtgtcatctttaagaaaaagatgctcaag
gcaaagcaagaatatgaaaaaacaccaactaaagcattggagaaagagattgcacgttgcaacaatatccaaatggctaa
gaagatctctcttaacagtgcttatggcgctatcggtaatcagtattttaggtactacaaacttgccaat
>AUG2010_g43_contig_1062_contig_1063
agcttgtatcctcatctcattatgcagtacaacatctcacccgagacactcttggatgagcgacaccccacggttaccgt
tgataagatacttaatcaggaaatagtattcgatggggatggttgtgtgtgtgctaacggtgctcaataccgtaaggata
cacttggattccttccacaaatgatgcaaagaatctatgatgaaaggaccatttacaagaagagaatgcttgccgctaag
caaaatctcgaagatgccaccacaccttcagaaaccttggcattacaaaaggatgtgtcaaaattcaacaacatccaaat
ggcaagaaagatccaactcaacagcgcctatggtgccatcggaaaccaatacttccgatactactctctggcaaat
>AUG2010_g43_contig_1212_contig_1213
attatgcagtataatatctcaccagagactcttcttgaggagaagcatccaacagttaccgttgacaaaatccttaatga
agagataaattttgaactctataaggacaatgcgatttgtgctaatggtgcaatgtatcgtaaagatgtccgtggatttc
taccagagttaatggagaagatgtatggagatcgtgtcgtcttcaaaaagagaatgcttgcagccaaacagcagtatgag
aagacgcctactaaagcacttgaaaaagaaatcgctcgatgcaacaacattcaaatggcgaagaagatttctcttaattc
tgcttatggtgctattggtaatcaatacttcaggtattacaaactagctaac
>AUG2010_g43_contig_13614_contig_13615
tctctctaccctcatcttatcatgcagtacaatatctccccggagacgctccttgacgaacgtcatcccacggctagtgt
tgaccgaatccttgatgaggagataaactttgagatgtataaagataatacagtatgtgccaatggtgcaatgtaccgca
aagatgttcgtgggttcctaccagaactcatggataagatgtataatgaacgtgtaatctttaagaagagaatgcttcag
gcaaagcaagaatatgagaagacacctactaaggcactggagaaagagattgcccggtgcaacaatatccagatggctaa
gaagatctcactcaactctgcttatggtgctatcggtaatcagcattttaggtactataaactggccaat
>AUG2010_g43_contig_136_contig_137
tctctgtaccctcacctcatcatgcagtacaacatctcaccagaaactctggttgagaggcgacacccatcggtgtctgt
tgacaaactgttgaacaaggaggttgagatcagtggagagtatgctgtgtgtgctaacggtgctcagtaccgtaaagata
tacatggtttcctacctgaaatgatgcaaaggatctacgatgaacggaccatatataagaagagaatgcttcacgctaag
cagtctcttgaaaatgccaccacacctaaggaaaccgtggcactacaaaaagatattgcaagatacaccaatatccaaat
ggcaagaaagatccaactcaacagtgcctatggtgccattggaaaccaatacttccgatacttcaatctggcaaat
>AUG2010_g43_contig_13786_contig_13787
tctctctaccctcatcttattatgcagtataatatctccccagaaaccttactggaagaacgtcatcccacggctacggt
tgaccgaattcttgatgaagaaataaactttgagttgtataaagataatgcggtgtgtgccaatggtgcaatgttccgta
aagatgttcgtgggtttctaccagaacttatggagaagatgtatggagagcgtgtaatctttaagaaacgaatgcttcag
gcaaagcaagaatatgagaagacacctactaaggcactggagaaagagattgcccggtgcaacaatatccagatggctaa
gaagatctcactcaactctgcttatggtgctatcggtaatcagcattttaggtactataaactggccaat
>AUG2010_g43_contig_13822_contig_13823
agtctataccctcatcttatcatgcagtacaatatttccccagaaaccttactggacgaacgacatccaacggctacggt
tgaccgaatccttgatgaagagataaactttgagttgtataaagataatgcggtgtgtgccaatggtgcaatgttccgta
aagatgttcgtgggtttctaccagaacttatggagaagatgtatggagagcgtgtaatctttaagaaacgaatgcttcag
gcaaagcaagaatatgagaagacacctactaaggcactggagaaagagattgcccggtgcaacaatatccagatggctaa
gaagatctcactcaactctgcttatggtgctatcggtaatcagcattttaggtactataaactggccaat
>AUG2010_g43_contig_13860_contig_13861
tctctctatcctcaccttattatgcaatacaacatctcgcccgagacattacaggacaccaggcatccatcaactaccgt
taataaaatacttaatcaagaactgacatttgatgactataaggattatgcggtttgtgctaatggcgcaatgtatcgta
aggacatcaaaggattcttacccaaattaatggagaagatgtatggtgaccgtgttatcttcaagaagaaaatgcttgcg
gcaaagcagcagtacgagaagaatcctactaaggcacttgaaaaggaaatcgctagatgtaacaacattcaaatggcgaa
gaagatttctcttaactctgcttatggtgctattggtaatcaatacttcaggtattacaaactagctaac
>AUG2010_g43_contig_15110_contig_15111
tctctttatcctcatctcattatgcagtacaacatctcccccgagacgctcatggatgagcgacacccaacggttacagt
tgataaaatacttaatcaggaaatagtattcgatggggatggttgtgtgtgtgctaacggtgctcaataccgtaaggata
cacttggattccttccacaaatgatgcaaagaatctatgatgaaaggaccatttacaagaagagaatgcttgccgctaag
caaaatctcgaagatgccaccacaccttcagaaaccttggcattacaaaaggatgtgtcaaaattcaacaacatccaaat
ggcaagaaagatccaactcaacagtgcctatggtgccatcggaaatcaatacttccgatattacaatctggcaaat
>AUG2010_g43_contig_158_contig_159
agtctgtaccctcatctcattatgcagtataacatctcccccgagaccttacaagatactagacattcttcagctacggt
agataagatattgaataaagacattgacttctctggatatgaagattttgctgtgtgtgcaaatgggtcaatgtatagga
aagatgttagaggatttcttcctgaattgatggataagatctacaaagatagaactatatttaagaagaagatgcttgct
gctaaacagcaatatgaaaaaactccaacaaaagtattggagaaggaaattgctagatgcaataacattcaaatggcgcg
taagattcaacttaatagtgcttatggtgctattggaaatcagtactttagatattataaacttgctaat
>AUG2010_g43_contig_16066_contig_16067
agtttgtatccacatctaattatgcagtataatatttcgcctgagacaatggttgaatttgaacctaactctgtgagtgt
agaaaaaatgttaaatcaagaatctgatttatctaatttagaaggttctactatgacacctaatggtgctatgtttgata
ataataaacaaggttttcttcctaaactaatgaataagttatacaaagaacgagttatctacaaaaagaaaatgattgaa
tcaaaaaagttgtatcaagagactagcgataaaaaattattaaatgatattgcagccaatcataacattcagttggcaag
aaagattgcattgaatagtgcttatggtgctattggcaatcagtactttagatattttgat
>AUG2010_g43_contig_2296_contig_2297
tcattgtatccacacttgattatgcaatacaatatgtcaccagaaacacttgttcctggtaaatacatgaaacttgatgt
agatacgatgttgaaagaaacaccaattgatattccagagagatgtaccattacaccaaatggtgcattgtatcgcactg
acaagaggggtttccttccagagatgatgcaagatatctatgatgaccgtactatctacaagaaaaagatgttgcaggca
aaacaagactatgttgataccaaagaccccaagtatcaaaagtacataagtcgttatcataacattcagatggcaagaaa
gatttcattgaactctgcttatggtgcgattggtaatgagtggtttcgttattatgacttgaggatt
>AUG2010_g43_contig_22_contig_23
tctctatatcctcatcttattatgcaatacaacatctctccagagacgttacttgaggagcgacacccatcagctacggt
tgatagaatccttaatcaagagataaactttgaactgtacagcgataatgctgtttgtgctaatggttccatgtatcgga
aagataagagaggatttcttcctgagttgatggataagatctataaggatcgaaccgtctataaaaagaagatgttgcag
gcgaaacaacagtatgaaaaaactccaactaaaacgcttgagaaggaaatcgccagatgcaataacatccagatggcacg
aaagattcaactcaactctgcatatggtgctattggtaatcagtattttaggtattataaactggcaaat
>AUG2010_g43_contig_2514_contig_2515
tcactatatccacatttgattatgcaatataatatttcaccagaaacattagttgcaaatgaaaaagttaaaaacatgtc
tgttgagaaaatgctaaataaaagtgtagatacatctgatttaaaagatgcgactatgacaccaaatggtgctttgttta
aaacaactcaaaaaggttttctacctgaactcatgcaaaagatgtatgatgacagagtaaaatttaaacagttaatgttg
gaggcaaaaaaagattatgaaagaactaaagacccaaaacttaaaaaaacgattgcaaaatttaacaacatccaaatggc
taaaaagatttctcttaatagtgcgtatggtgctattggtaataactggtttaggtattataatatt
>AUG2010_g43_contig_2538_contig_2539
tctctgtatccacatttgattatgcaatataatatatcaacagaaacacttgtatcacaaaataaagttcctaatatgaa
agtagataagttattgaacaaagagtttgatacaagtaaactagataagaatcatactatgacacctaacggtgcaatat
tcagaaccgacaagaaagggtttcttccacaacttatggaagatatgtataacactagaactgaatataagaaaaagatg
ttggaggctaaacaagaatatgaaaacactaaagataaaaaactacttaaagacatttcaagatacaacaacattcagat
ggctaaaaagatttcacttaactctgcttatggtgcaatcggtaatgcatactttaggtactataacctt
>AUG2010_g43_contig_2556_contig_2557
tctctgtatccacatttgattatgcaatataatatatcaacagaaacacttgtatcacaaaataaagttcctaatatgaa
agtagataagttattgaacaaagagtttgatacaagtaaactagataagaatcatactatgacacctaacggtgcaatat
tcagaaccgacaagaaagggtttcttccacaacttatggaagatatgtataacactagaactgaatataagaaaaagatg
ttggaggctaaacaagaatatgaaaacactaaagataaaaaactacttaaagacatttcaagatacaacaacattcagat
ggctaaaaagatttcactcaactctgcttatggtgcaatcggtaatgcacactttaggtattttaattta
>AUG2010_g43_contig_2578_contig_2579
tcactatatccacatttgattatgcaatataatatttcaccagaaacattagttgcaaatgaaaaagttaaaaacatgtc
tgttgagaaaatgctaaataaaagtgtagatacatctgatttaaaagatgcgactatgacaccaaatggtgctttgttta
aaacaactcaaaaaggttttctacctgaactcatgcaaaagatgtatgatgacagagtaaaatttaaacagttaatgttg
gaggcaaaaaaagattatgaaagaactaaagacccaaaacttaaaaaaacaatttcaaaattcaataacatccaaatggc
caaaaagatttctcttaatagtgcatatggcgctattggtaatgtctggtttaggtattataatctt
>AUG2010_g43_contig_2712_contig_2713
tcattgtatccacatctaattatgcagtataatatatctactgaaactcttgtgtcacaaaacaaagtgcctgatatgag
tgtagataagttattgaacaaggaatttgatactacacaattaaagaaacatcatactgtaacacctaatggtgcgttat
ttagaaccaaccagagggggtttctaccagaactgatgcaaagtatgtatgatgacagagtaaaatacaaaaaactctta
ttacaggcgaaacaagaatatgaaaatactaaagaacctaaactactcaaggatatatcaaagtataacaacatccagat
ggctaagaaaatctctctcaatagtgcatatggtgctattggtaatgcttactttcgttactatgatctt
>AUG2010_g43_contig_2728_contig_2729
tcactatatccacatttgattatgcaatataatatttcaccagaaacattagttgcaaatgaaaaagttaaaaacatgtc
tgttgagaaaatgctaaataaaagtgtagatacatctgatttaaaagatgcgactatgacaccaaatggtgctttgttta
aaacaactcaaaaaggttttctacctgaactcatgcaaaagatgtatgatgacagagtaaaatttaaacagttaatgttg
gaggcaaaaaaagattatgaaagaactaaagacccaaaacttaaaaaaacaatatcaaagtttaataacatccaaatggc
taaaaagatttctcttaatagtgcatatggtgctattggtaataactggtttaggtattataatctt
>AUG2010_g43_contig_276_contig_277
tccctatacccacatttgattatgcagtataatatttctccagaaaaaattattggtacgaaatcaaatggtattacggt
gaataagatgttgaatgaatcaacgcctctaacatatcttaaaactgaaggtgtaacgataacacctaatggcgcattat
tcaaaactgatagtgaaggttttttacctaaactattaggtaagatgtataatgatcgtgtatattataagaaaaaaatg
ttagaggcgaaaaaagaatacaacaaaacaaaagatcctaaactacaaaatgaaatatctcgttgtcataatatacaatg
ggcaaagaagattgctcttaactcagcttatggtgcgataggtaatcaatactttagatattatgatttaaga
>AUG2010_g43_contig_2792_contig_2793
tcattgtatccacatctaattatgcagtataatatatctactgaaactcttgtgtcacaaaacaaagtgcctgatatgag
tgtagataagttattgaacaaggaatttgatactacacaattaaagaaacatcatactgtaacacctaatggtgcgttat
ttagaaccaaccagagggggtttctaccagaactgatgcaaagtatgtatgatgacagagttaaatacaagaaactctta
ttacaggcgaaacaagactatgaaaatactaaggacagtaaactactcaaagatatatcaaagtataataacatacaaat
ggccaagaagatttccctcaactctgcatacggtgctattggtaataattggtttcgttactatgatctt
>AUG2010_g43_contig_2812_contig_2813
tcattgtatccacatctaattatgcagtataatatatctactgaaactcttgtgtcacaaaacaaagtgcctgatatgag
tgtagataagttattgaacaaggaatttgatactacacaattaaagaaacatcatactgtaacacctaatggtgcgttat
ttagaaccaaccagagggggtttctaccagaactgatgcaaagtatgtatgatgacagagttaaatacaagaaactctta
ttacaggcaaagcaggaatatgagaatactaaagaacctagactactcaaagatatttcaaaatacaacaatatccagat
ggctaaaaagatttctctcaatagtgcatatggtgctatcggcaatgtgtggtttaggtattacaatatt
>AUG2010_g43_contig_3668_contig_3669
tctgttgatgagttgttggaaaagaaacatgacctgtcaccactcaaaggtgcaaatgtaacttgtacacctaatggtgc
attgttcagaacgaaggaacaaggctttcttccacagatgatgcaagagatgtacaatgaccgtaccatctacaagaaaa
agatgttgacggcaaaacaacaatatgaagataccaaagaccccaagtatctaaacgatgtcagtcgttatcataacatc
cagatggcaagaaagatttcattgaactctgcttatggtgcgattggtaatcaatactttaggtattatgaccttgcgat
t
>AUG2010_g43_contig_3688_contig_3689
tcattgtatccacatctaattatgcagtataatatatctactgaaactcttgtgtcacaaaacaaagtgcctgatatgag
tgtagataagttattgaacaaggaatttgatactacacaattaaagaaacatcatactgtaacacctaatggtgcgttat
ttagaaccaaccagagggggtttctaccagaactgatgcaaagtatgtatgatgacagagttaaatacaagaaactctta
ttacaggcgaaacaagactatgaaaatactaaggacagtaaactactcaaagatatatcaaagtataataacatacaaat
ggctaaaaagatttctctcaactctgcatatggtgctcttgggaatgtttggtttcgttattatgatctt
>AUG2010_g43_contig_3710_contig_3711
tcattgtatccacatctaattatgcagtataatatatctactgaaactcttgtgtcacaaaacaaagtgcctgatatgag
tgtagataagttattgaacaaggaatttgatactacacaattaaagaaacatcatactgtaacacctaatggtgcgttat
ttagaaccaaccagagggggtttctaccagaactgatgcaaagtatgtatgatgacagagttaaatacaagaaactctta
ttacaggcaaagcaggaatatgagaatactaaagaacctagactactcaaagatatttcaaaatacaacaatatccagat
ggctaagaagatttcactcaatagtgcatatggtgctcttgggaatgtttggtttcgttattatgatttg
>AUG2010_g43_contig_40_contig_41
tctctttatcctcatctcatcatgcagtacaacatctccccagaaaccttacttgacgcaagacacccaacagcaactgt
tgataagattcttactcaagaactagatattgatgggaagtattgtgtatgtgcaaacggtgctcagtatcgtaaggaca
tacttgggttcctaccagaaatgatgcagaagatttacgatgaacggaccatatacaagaagagaatgcttaagtctaag
caagctcttgaacatgccaccacacctacagagaccacatcactacaaaaggatatttcaaaattcaacaatatccaaat
ggcaagaaaaatccaacttaacagcgcctatggtgccatcggtaaccaatacttccgatactacaagctggcaaat
>AUG2010_g43_contig_4158_contig_4159
tctttgtatcctcacttgattatgcagtacaatatttcaccggagacattagttgaagataaacatcctacagtgactgt
ggataaaatcttgaatgaacctgttctctatgatgagaagtatgctctatgtgcaaatggtgctcagtataggaaagact
tccaaggatttcttcctaagttgatgcagaaaatgtatgatgatcgtgtcatcttcaagaagaaaatgcttattgcaaaa
caagcatatgaaaatacaccttctacagatctttctaaggaaatttctcgttgtaataatatccagatggcaaagaagat
ctctttgaactctgcttatggtgctattggtaacgaacacttcagatactatcgtcttgctaat
>AUG2010_g43_contig_420_contig_421
gttgacacgatgttgaaagaaacaccaattgatattccagaccaatgcactattacacctaacggtgcgttgtatcgtaa
ggacaagaagggtttccttccagagatgatgcaagagatttacgatgaccgtaccatcttcaagaaaaagatgttgcggg
ccaaacaggactttgaagataccaaagaccccaagtatcaaaagtatatcagtcgttacaacaacatccagatggctcga
aagatttcactgaactctgcctatggtgcaattggtaatcaatactttcgttactatgaccttgcgatt
>AUG2010_g43_contig_42_contig_43
agtctgtatcctcatcttatcatgcaatacaacatctctccagagacgttacttgatgagagacatcccacagcaacagt
ggatagaatacttaatgaagagataaactttgagttgtataaagataatgcggtctgtgccaatggtgcaatgtaccgca
aagatgttcgtgggttcctaccagaactcatggataagatgtataatgaacgtgtaatctttaagaagagaatgcttcag
gcaaagcaagaatatgagaagacacctactaaggcactggagaaagagattgcccggtgcaacaatatccagatggctaa
gaagatctcacttaactctgcttatggtgctatcggtaatcagtattttaggtactataatctggccaat
>AUG2010_g43_contig_4402_contig_4403
agtctgtatcctcatcttatcatgcaatacaacatctctccagagacgttacttgatgagagacatcccacagcaacagt
ggatagaatacttaatgaagagataaactttgagttgtataaagataatgcggtctgtgccaatggtgcaatgtaccgca
aagatgttcgtgggttcctaccagaactcatggataagatgtataatgaacgtgtaatctttaagaagagaatgcttcag
gcaaagcaagaatatgagaagacacctactaagacactggaaaaagagattgcacggtgcaataatatccagatggctaa
gaagatctcactcaactctgcttatggtgctatcggtaatcagcattttaggtactataaactggccaat
>AUG2010_g43_contig_440_contig_441
tcattgtatccacacttgattatgcaatacaatatgtcaccagaaacacttgttcctggtaaatacatgaaacttgatgt
agatacgatgttgaaagaaacaccaattgatattccagagagatgtaccattacaccaaatggtgcattgtatcgcactg
acaagaggggtttccttccagagatgatgcaagatatctatgatgaccgtactatctacaagaaaaagatgttgcaggca
aaacaagactatgttgataccaaagaccccaagtatcaaaagtacataagtcgttatcataacattcagatggcaagaaa
gatttcattgaactctgcttatggtgcgattggtaatcaatactttagatattatgaccttgcgatt
>AUG2010_g43_contig_4748_contig_4749
agtctatatcctcacctgattatgcaatacaatatctcaccagagactttgctggaagaaaggcatccaacagcatcagt
agataaaatccttaatgaagaaatcaactttgagttgtgtaaggataatgcagtctgtgcaaatggtgctatgttccgta
aggatgtgcgtgggttcttgccagaactgatggagaaaatgtatggcgatagggttatctttaaaaagaaaatgcttaag
gcaaagcaagattatgaaaagacaccaacgaaagcacttgagaaggaaatcgcccggtgtaataatattcagatggctaa
gaagatttcgcttaactctgcttatggtgccatcggtaatcagtattttaggtactataaactggccaat
>AUG2010_g43_contig_4784_contig_4785
agtctgtatcctcatcttatcatgcaatacaacatctctccagagacgttacttgatgagagacatcccacagcaacagt
ggatagaatacttaatgaagagataaactttgagttgtataaagataatgcggtctgtgccaatggtgcaatgtaccgca
aagatgttcgtgggttcctaccagaactcatggataagatgtatggagaccgtgtaatctttaagaaacgaatgcttcag
gcaaagcaacagtatgaaaagacacctactaaagcactggagaaagagattgccaggtgcaacaatatccagatggctaa
gaagatctcactcaactctgcttatggtgctatcggtaatcagcattttaggtactataaactggccaat
>AUG2010_g43_contig_4844_contig_4845
agtctgtatcctcatcttatcatgcaatacaacatctctccagagacgttacttgatgagagacatcccacagcaacagt
ggatagaatacttaatgaagagataaactttgagttgtataaagataatgcggtctgtgccaatggtgcaatgtaccgca
aagatgttcgtgggttcctaccagaacttatggataagatgtatagtgagcgggtaatctttaagaaacgaatgcttcag
gcaaagcaagcatatgagaaaacacctactaagacactggaaaaagagattgcacgatgcaacaatatccagatggctaa
gaagatctcactcaactctgcttatggtgctatcggtaatcagcattttaggtactataaactggccaat
>AUG2010_g43_contig_48_contig_49
tctctctaccctcaccttattatgcagtacaacatctctccggagacactccgagagaccaggcacccatcagttaccgt
tgataagatacttaatcaagaactgacctttgaattatataaagacagcgcagtgtgtgctaatggtgccatgtatcgta
aagatgtccgtggatttctacccgaactgatggagaagatttataaggatcgcaccatctacaagaagaagatgcttatt
gcaaaacaagattatgaaaaaactccgactaaggcattggagaaggagattgcacgatgcaacaacattcagatggctcg
caagattcaactcaactctgcatatggtgctattggtaatcaatatttccgttactacaaactggccaat
>AUG2010_g43_contig_4996_contig_4997
agtctgtatcctcatcttatcatgcaatacaacatctctccagagacgttacttgatgagagacatcccacagcaacagt
ggatagaatacttaatgaagagataaactttgagttgtataaagataatgcggtctgtgccaatggtgcaatgtaccgca
aagatgttcgtgggttcctaccagaactcatggataagatgtataatgaacgtgtaatctttaagaagcgaatgcttcag
gcaaagcaacagtatgaaaaaactccaactaaaacactggagaaagagattgcgcggtgcaacaatatccagatggctaa
gaagatttcactcaactctgcttatggtgctatcggtaatcagtattttaggtactataatctggccaat
>AUG2010_g43_contig_5176_contig_5177
agtctgtatcctcatcttatcatgcaatacaacatctctccagagacgttacttgatgagagacatcccacagcaacagt
ggatagaatacttaatgaagagataaactttgagttgtataaagataatgcggtctgtgccaatggtgcaatgtaccgca
aagatgttcgtgggttcctaccagaactcatggataagatgtataatgaacgtgtaatctttaagaagagaatgcttcag
gcaaagcaagaatatgagaagacacctactaagacactggagaaagagatttcccggtgcaacaatatccagatggctaa
gaagatctcactcaactctgcttatggtgctatcggtaatcagcattttaggtactataaactggccaat
>AUG2010_g43_contig_5764_contig_5765
tcattgtatccacacctcatcatgcagtacaacatctctcctgagacgctgttagatgagagatatccctctgtcagcgt
cgataaactactgaataaggaagtagacctgtcgggtcttgaggacgttactgtgtgccctaatggcgctatgtttacca
ctaaaacacgtgggttcctgcccaaattgatggacaggatctacagtgaacgggtggtcttcaagaaaaagatgatccaa
gcaaagaaggagtacgaaaaaactcctacaaaagcgttggagaaggagattgccaggtgtaacaacattcagatggctaa
gaagatccaactaaactctgcttatggtgccattggcaacaattacttccggtattacaaactagagaac
>AUG2010_g43_contig_5780_contig_5781
tctctatacccgcacctcattatgcagtacaacatttcacctgaaacgttgctggatgagagacacccaacagtcaccgt
tgacaaacttctgggagaagaaattgacctatctgatctcaaagatgtaaccgtttgtcctaacggtgccatgttcacaa
ccaaagaacgtggttttctaccggtcctgatggacaaaatctataaggagcgtgtcatctttaagaagaagatgatccaa
gcaaaaaaagattatgagaagaacccttctaaggcacttgagaaggaaattgccaggtgtaacaacatccagatggctaa
aaaaatccaacttaatagtgcttatggtgctattggtaataactatttccgttattataagttggagaat
>AUG2010_g43_contig_5828_contig_5829
tctttgtaccctcaccttatcatgcagtacaatatatccccagagaccttacaagagaccaggcacccatcggctaccgt
taatagaatacttaatgaagaaatagattttgaagcatacaaggacaatgcagtgtgtgctaatggatctatgtatcgta
aagacactcgtgggttcttgccagaacttatggataagatgtatagtgagagagtaatcttcaaaaagaagatgcttaaa
gctaaacaagaatacgagaaaacccctactaaaaaattggagaaggaaattgcacgttgtaacaatattcaaatggctaa
gaagatcgcccttaactctgcctat
>AUG2010_g43_contig_5980_contig_5981
tctctttatcctcatctcatcatgcagtacaacatctccccagaaaccttacttgacgcaagacacccaacagcaactgt
tgataagattcttactcaagaactagatattgatgggaagtattgtgtatgtgcaaacggtgctcagtatcgtaaggaca
tacttgggttcctaccagaaatgatgcagaagatttacgatgaacggaccatatacaagaagagaatgcttaagtctaag
caagctcttgagcatgccaccacacctaaggaaaccctggcactacaaaaggatatatcaaaattcaacaatatccaaat
ggcaagaaagatc
>AUG2010_g43_contig_6010_contig_6011
tctctttaccctcaccttattatgcagtacaacatctctccagagaccctcctcgacgagaaacatccaacagcaactgt
tgataaaattcttaatgaggaaataaactttgacttgtataaggacaatgccgtctgtgcaaacggtgctatgttccgta
aaaataagaagggatttttgccagagttgatggagaagatgtatggtgagcgggtcatctttaaaaagcgtatgctcaaa
gccaagcaggagtatgagaagacgcctactgaagcacttaaaaaggaaatcgctagatgtaacaacattcaaatggcgaa
gaagatttctcttaactctgcttatggtgctattggtaatcaatacttcaggtattacaaactagctaac
>AUG2010_g43_contig_6074_contig_6075
agtctgtatcctcatcttatcatgcaatacaacatctctccagagacgttacttgatgagagacatcccacagcaacagt
ggatagaatacttaatgaagagataaactttgagttgtataaagataatgcggtctgtgccaatggtgcaatgtaccgca
aagatgttcgtgggttcctaccagaactcatggataagatgtataatgaacgtgtaatctttaagaagagaatgcttcag
gcaaagcaagaatatgagaagacacctactaaggcactggagaaagagattgcacggtgcaacaatatccagatggcaaa
gaagatgtcactcaactctgcttatggtgctctc
>AUG2010_g43_contig_6196_contig_6197
tctctttatcctcatctcatcatgcagtacaacatctccccagaaaccttacttgacgcaagacacccaacagcaactgt
tgataagattcttactcaagaactagatattgatgggaagtattgtgtatgtgcaaacggtgctcagtatcgtaaggaca
tacttgggttcctaccagaaatgatgcagaagatttacgatgaacggaccatatacaagaagagaatgcttaagtctaag
caagctcttgaacatgccaccacatctacagagaccttggcattacaaaaggatatttcaaaattcaacaatatccaaat
ggcaagaaaaatccaacttaacagcgcctatggtgccatcggtaaccaatacttccgatactacaatctggcaaat
>AUG2010_g43_contig_6282_contig_6283
tctctctaccctcatcttattatgcagtataatatctccccagaaaccttactggaagaacgtcaccccacggctacagt
tgatcgaatacttaatgaagaaataaactttgagttatataaggacaatgcagtatgtgccaacggtgcaatgtatcgta
aagatgttcgtgggttcctaccagaactcatggagaagatgtatggagatcgtgtaatctttaagaagagaatgctccag
gcaaagcaagaatatgagaagacacctactaagacattggaaaaagagattgcacggtgcaacaatatccagatggctaa
gaagatctcactcaactctgcttatggtgctatcggtaatcagcattttaggtactataaactggccaat
>AUG2010_g43_contig_66_contig_67
tctctttaccctcatctcattatgcagtacaacatctcaccagaaacactcctggatgagagacacccatcggttacagt
tgataagattcttggcgagacgttagatatcgatggcgagtattgtgtatgtgccaacggtgctcagtatcgtaaagaca
tgaaagggttcttacccaaaatgatgcaaaagatttatgatgaacgaaccatttacaagaagagaatgcttgccgctaag
caagatcttgaacatgccaaaacacctgcagagacctcatcacttcaaaaggatgtgtccaagttcaacaacatccaaat
ggcaagaaaaatccaactcaacagtgcctatggtgccatcggaaaccaatacttccgatacttcaatctggcaaat
>AUG2010_g43_contig_6888_contig_6889
agtctgtaccctcatctcattatgcagtacaatatttccccagaaacattattggaagaacgtcatcccacagcaacagt
ggataaaatacttaatgaagaaataagttttgagttgtataaagataatgcggtgtgtgccaatggcgcaatgtaccgca
aagatgtacgtgggtttctgccagaactcatggagaaaatgtatggcgatcgtgtaatttttaagaagcgaatgcttcag
gcaaagcagcaatatgaaaaaactcctactaaggcactggagaaagagattgcacggtgcaacaatatccagatggctaa
gaagatctcactcaactctgcttatggtgctatcggtaatcagcattttaggtactataaactggccaat
>AUG2010_g43_contig_7274_contig_7275
tctctctaccctcatcttattatgcagtataatatctccccagaaaccttactggaagaacgtcaccccacggctacagt
tgatcgaatacttaatgaagaaataaactttgagttatataaggacaatgcagtatgtgccaacggtgcaatgtatcgta
aagatgttcgtgggttcctaccagaactcatggagaagatgtatggagatcgtgtaatctttaagaagagaatgcttcag
gcaaagcaagagtatgagaagacacctactaaggcactggagaaagagattgcacggtgcaacaatatccagatggctaa
gaagatctcactcaactctgcttatggtgctatcggtaatcagcattttaggtactataaactggccaat
>AUG2010_g43_contig_7288_contig_7289
agcctatatcctcatcttattatgcaatataacatctctccagagacgttacttgatgagagacatccaacagcaacagt
tgataaaatacttgatgaagagataaactttgagttgtataaagataatgcggtgtgtgccaatggtgcaatgttccgta
aagatgttcgtgggtttttaccagaacttatggagaagatgtatggagatcgtgtaatctttaagaaacgaatgcttcag
gcaaagcaagactatgagaagacacctactaaggcactggagaaagagattgcccggtgcaacaatatccagatggctaa
gaagatctcactcaactctgcttatggtgctatcggtaatcagcattttaggtactataaactggccaat
>AUG2010_g43_contig_72_contig_73
tctctctatcctcaccttattatgcaatacaacatctctcccgagacgttacaggacaccaggcacccatcagctaccgt
taataaaatacttaatcaagaactgacatttgatgactataaggattatgcggtttgtgctaatggcgcaatgtatcgta
aggacatcaaaggattcttacccaaattaatggagaagatgtatggtgaccgtgttatcttcaagaagaaaatgcttgcg
gcaaagcagcagtacgagaagaatcctactaaggcacttgaaaaggaaatcgctagatgtaacaacattcaaatggcgaa
gaagatttctcttaactctgcttatggtgctattggtaatcaatatttcaggtacttcaaattagcgaac
>AUG2010_g43_contig_730_contig_731
tctctgtaccctcacctcatcatgcagtacaacatctcaccagaaactctggttgagaggcgacacccatcggtgtctgt
tgacaaactgttgaacaaggaggttgagatcagtggagagtatgctgtgtgtgctaacggtgctcagtaccgtaaagata
tacatggtttcctacctgaaatgatgcaaaggatctacgatgaacggaccatatataagaagagaatgcttcacgctaag
cagtctcttgaaaatgccaccacacctaaggaaaccgtggcactacaaaaagatattgcaagatacaccaatatccaaat
ggcaagaacgatccaactcaacagtgcctatggtgccatcggcaaccaatacttccgatacttcaat
>AUG2010_g43_contig_7326_contig_7327
tctctgtacccccatcttattatgcagtacaacatctcaccagagaccttacaaaatactagacacccttcggttaccgt
tgataaaatcctgaacgaagagattaactttgaattatataaggataatgctgtttgtgccaacggttctatgtatcgta
aggataagcgtggattccttccagagttgatggataagatctacaaggatcgcaccgtctataagaagaagatgttacaa
gcgaaaaaagaatatgaaaagactccaactaaaacacttgagaaggaaatcgccagatgtaataacatccaaatggcgcg
taaaatccaactcaactctgcttatggtgctattggtaatcaatactttcgctattataaacttgctaat
>AUG2010_g43_contig_76_contig_77
tccctataccctcatctcattatgcagtacaatctctcgccagagacgctgctacctacccgtcaccctagcgcaaacgt
cgagaaactacttgccaaggaaatagacacaagatccctggagggcgtcacagtgtgtcctaatggcacctattatgaca
caaaaacccagggtttcttacccaagctgatggagaagatctatcaggaacgaaccatctataaaaagaagatgcttact
gccaagcagcagtatgagaagacacctactgtcgaattgcagaaagaaatttctcgctgtaacaacattcagatggcaag
gaagatccaactcaactctgcttatggtgctattggtaacgaacactttcgatactttcgattagagatt
>AUG2010_g43_contig_8130_contig_8131
agcctatatcctcatcttattatgcaatataacatctctccagagacgttacttgatgagagacatccaacagcaacagt
tgataaaatacttgatgaagagataaactttgagttgtataaagataatgcagtctgtgccaatggtgcaatgtatcgca
aagatgttcgtgggttcctaccagaacttatggagaagatgtatggcgaccgtgtaatctttaagaagagaatgctccag
gcaaagcaagaatatgagaagacacctactaaggcactggagaaagagattgcccggtgcaacaatatccagatggctaa
gaagatctcactcaactctgcttatggtgctatcggtaatcagcattttaggtactataaactggccaat
>AUG2010_g43_contig_8140_contig_8141
tctctctaccctcatcttattatgcagtataatatctccccagaaaccttactggaagaacgtcaccccacggctacagt
tgatcgaatacttaatgaagaaataaactttgagttatataaggacaatgcagtatgtgccaacggtgcaatgtatcgta
aagatgttcgtgggttcctaccagaactcatggaaaagatgtatggagatcgtgtaatttttaagaagagaatgcttcag
gcaaagcaacaatatgagaagacacctactaagacactggaaaaagagattgcacggtgcaataatatccagatggctaa
gaagatctcactcaactctgcttatggtgctatcggtaatcagcattttaggtactataaactggccaat
>AUG2010_g43_contig_8152_contig_8153
tctctctaccctcatcttattatgcagtataatatctccccagaaaccttactggaagaacgtcaccccacggctacagt
tgatcgaatacttaatgaagaaataaactttgagttatataaggacaatgcagtatgtgccaacggtgcaatgtatcgta
aagatgttcgtgggttcctaccagaactcatggagaagatgtatggcgaccgtgtaatctttaagaagcgaatgcttcag
gcaaagcaacagtatgagaagacacctactaaggcactggagaaagagattgcacggtgcaacaatatccagatggctaa
gaagatctcactcaactctgcttatggtgctatcggtaatcagcattttaggtactataaactggccaat
>AUG2010_g43_contig_8190_contig_8191
agcctatatcctcatcttattatgcaatataacatctctccagagacgttacttgatgagagacatccaacagcaacagt
tgataaaatacttgatgaagagataaactttgagttgtataaagataatgcagtctgtgccaatggtgcaatgtatcgca
aagatgttcgtgggttcctaccagaacttatggagaagatgtatggcgaccgtgtaatctttaagaaacgaatgcttcag
gcaaagcaacaatatgagaagactccaactaaggcactggagaaagagattgcgcgatgcaataatatccagatggctaa
gaagatctcactcaactctgcttatggtgctatcggtaatcagcattttaggtactataaactggccaat
>AUG2010_g43_contig_8448_contig_8449
tctctctaccctcaccttattatgcagtacaacatctctccggagacactccttgaggaacgtcatcccacggttacggt
tgatcgaatccttaatgaagaaataaattttgaactgtataaaaataatgcggtatgtgccaatggtgcaatgtaccgta
aagatgttcatgggttcttaccagaactcatggagaagatgtatggagatcgtgtaatctttaagaagcgaatgcttcag
gcaaagcaagaatatgagaagacacctactaaggcactggagaaagagattgcccggtgcaacaatatccagatggctaa
gaagatctcactcaactctgcttatggtgctatcggtaatcagcattttaggtactataaactggccaat
>AUG2010_g43_contig_8640_contig_8641
tctctctaccctcatcttatcatgcagtacaatatctccccagagacgttacttgatgagagacatcccacagcaacagt
tgataaaattcttgatgagcagataaactttgagttgtataaggataatgcggtgtgtgctaatggtgcaatgtatcgta
aagatgttcgtggattcctaccagaactcatggaaaagatgtatggagatcgtgtaatttttaagaagagaatgcttcag
gcaaagcaacaatatgagaagacacctactaagacactggaaaaagagattgcacggtgcaataatatccagatggctaa
gaagatctcactcaactctgcttatggtgctatcggtaatcagcattttaggtactataaactggccaat
>AUG2010_g43_contig_9106_contig_9107
agtctgtatcctcatcttatcatgcaatacaacatctctccagagacgttacttgatgagagacatcccacagcaacagt
ggatagaatacttaatgaagagataaactttgagttgtataaagataatgcggtctgtgccaatggtgcaatgtaccgca
aagatgttcgtgggttcctaccagaactcatggacaagatgtacaatgaacgtgtaatctttaagaagcgaatgcttcag
gcaaagcaacagtatgagaagacacctactaaggcactggagaaagagattgcacggtgcaacaatatccagatggctaa
gaagatctcactcaactctgcttatggtgctatcggtaatcagcattttaggtactataaactggccaat
>AUG2010_g43_contig_9126_contig_9127
agcctatatcctcatcttattatgcaatataacatctctccagagacgttacttgatgagagacatccaacagcaacagt
tgataaaatacttgatgaagagataaactttgagttgtataaagataatgcagtctgtgccaatggtgcaatgtatcgca
aagatgttcgtgggttcttaccagaactcatggacaagatgtacaatgaacgtgtaatctttaagaagcgaatgcttcag
gcaaagcaacagtatgagaagacacctactaaggcactggagaaagagattgcacggtgcaacaatatccagatggctaa
gaagatctcactcaactctgcttatggtgctatcggtaatcagcattttaggtactataaactggccaat
>AUG2010_g43_contig_9322_contig_9323
agcctatatcctcatcttattatgcaatataacatctctccagagacgttacttgatgagagacatccaacagcaacagt
tgataaaatacttgatgaagagataaactttgagttgtataaagataatgcagtctgtgccaatggtgcaatgtatcgca
aagatgttcgtgggttcctaccagaacttatggataagatgtatagtgagcgggtaatctttaagaaacgaatgcttcag
gcgaagcaagcatatgagaaaacacctactaaaacactggagaaagagattgcccggtgcaacaatatccagatggctaa
gaagatctcactcaactctgcttatggtgctatcggtaatcagcattttaggtactataaactggccaat
>AUG2010_g43_contig_9370_contig_9371
agcctatatcctcatcttattatgcaatataacatctctccagagacgttacttgatgagagacatccaacagcaacagt
tgataaaatacttgatgaagagataaactttgagttgtataaagataatgcagtctgtgccaatggtgcaatgtatcgca
aagatgttcgtgggttcctaccagaactcatggataagatgtataatgaacgtgtaatctttaagaagagaatgcttcag
gcaaagcaagaatatgagaagacacctactaaggcactggagaaagagattgcccggtgcaacaatatccagatggctaa
gaagatctcactcaactctgcttatggtgctatcggtaatcagcattttaggtactataaactggccaat
>AUG2010_g43_contig_940_contig_941
tctctttaccctcatctcattatgcagtacaacatctcaccagaaacactcctggatgagagacacccatcggttacagt
tgataagattcttggcgagacgttagatatcgatggcgagtattgtgtatgtgccaacggtgctcagtatcgtaaagaca
tgaaagggttcttacccaaaatgatgcaaaagatttatgatgaacgaaccatttacaagaagagaatgcttgccgctaag
caagatcttgaacatgccaaaacacctgcagagacctcatcacttcaaaaggatgtgtccaagttcaacaacatccaaat
ggcaagaaaaatccaactcaacagtgcctatggtgccatcggaaatcaatacttccgatactactctctggcaaat
>AUG2010_g43_contig_9508_contig_9509
agcctgtatcctcatcttattatgcagtacaacatctctccagagacgttacttgacgaaaaacatccaacagcaacagt
tgataaaatacttaatgaagaaataaactttgaattgtataaagataatgcagtgtgcgccaatggtgcaatgtaccgca
aagatgttcgcgggttcttaccagaacttatggataggatgtatagtgagagggtaatttttaagaaacgaatgcttcag
gcaaagcaagaatatgagaagacacctactaaggcactggagaaagagattgcccggtgcaacaatatccagatggctaa
gaagatctcactcaactctgcttatggtgctatcggtaatcagcattttaggtactataaactggccaat
>AUG2010_g43_contig_9876_contig_9877
gagacactccttgaggaacgtcatcccacggctacggttgaccgaatccttaatgaagaaataaactttgaattgtataa
agataatgcggtatgtcctaacggtgcaatgtatcgcaaagatgttcgtgggttcctaccagaactcatggataagatgt
ataatgaacgtgtaatctttaagaagagaatgcttcaggcaaagcaagaatatgagaagacacctactaaggcactggag
aaagagattgcccggtgcaacaatatccagatggctaagaagatctcactcaactctgcttatggtgctatcggtaatca
gcattttaggtactataaactggccaat
>AUG2010_g43_contig_9972_contig_9973
tctctatatcctcatcttattatgcaatacaacatctctccagagacgctcctggatgagagacacccaacagttacagt
tgataaaattcttgatgaagagataaactttgaactgtataaggataatgctgtgtgtgctaatggtgcaatgtatcgca
aagatgttcgtgggttcctaccagaactcatggataagatgtataatgaacgtgtaatctttaagaagagaatgcttcag
gcaaagcaagaatatgagaagacacctactaaggcactggagaaagagattgcccggtgcaacaatatccagatggctaa
gaagatctcactcaactctgcttatggtgctatcggtaatcagcattttaggtactataaactggccaat
>AUG2010meta_g43_contig_10_contig_11
tctctgtatccccacctcattatgcagtacaatatctcacctgagacattgatggatgttcgtcatccctctgccacagt
tgatggtcttcttaataagaagattgatattgatggtgagtattgtgtttgtgctaatggcgctcagtatcgtaaagacg
tgcgtgggtttttacctgaactaatggagaaaatctatgatgaacgatcgatttacaagcgtaagatgctggatgcaaaa
caagaatacgaagcttctccgaccctggatgttcaaaagagaatttctcgatacaacaacttccagatggcacgtaagat
ccaacttaactcagcatacggtgctatcggaaacgaatacttccgatactacaagctggcaaat
>AUG2010meta_g43_contig_1656_contig_1657
tctgttgatgagttgttggaaaagaaacatgacctgtcaccactcaaaggtgcaaatgtaacttgtacacctaatggtgc
attgttcagaacgaaggaacaaggctttcttccacagatgatgcaagagatgtacaatgaccgtaccatctacaagaaaa
agatgttgacggcaaaacaacaatatgaagataccaaagaccccaagtatctaaacgatgtcagtcgttatcataacatc
cagatggcgagaaagatttcattgaactctgcttatggtgcgattggtaatgagtggtttcgttattatgatttgaggat
t
>AUG2010meta_g43_contig_1834_contig_1835
tctctgtatccacatttgattatgcaatataatatatcaacagaaacacttgtatcacaaaacaaagtacctaatgtaaa
agtagacaagttattgaacaaagagtttgatacaagtaagttagataagaatcatactatgacacctaacggtgcaatat
tcagaactgataagaaaggttttcttccacagttaatggaagatatgtataataccagaactgaatacaaaagaaagatg
ttggaggctaaacaagaatatgaaaacactaaagataaaaaactacttaaagacatttcaagatacaacaatattcaaat
ggctaaaaagatttcacttaactctgcttatggtgcaatcggtaatgcatactttaggtattacaatcta
>AUG2010meta_g43_contig_1852_contig_1853
tctctgtatccacatttgattatgcaatataatatatcaacagaaacacttgtatcacaaaacaaagtacctaatgtaaa
agtagacaagttattgaacaaagagtttgatacaagtaagttagataagaatcatactatgacacctaacggtgcaatat
tcagaactgataagaaaggttttcttccacagttaatggaagatatgtataataccagaactgaatacaaaagaaagatg
ttggaggctaaacaagaatatgaaaacactaaagataaaaaactacttaaagacatttcgaagtacaacaacattcaaat
ggctaaaaagatttcactcaactctgcttatggtgcaatcggtaatgcatattttaggtatttcaatcta
>AUG2010meta_g43_contig_1888_contig_1889
tccctataccctcacctcattatgcagtacaacatttcgccagagacgttactggatcagaaacacccatcagcaacagt
agataaacttctcaatcaagatattacatttgaactatattctgactatgcggtgtgtgccaatggtgcaatgtatagga
aagataagaaggggtttctccccgaacttatgcagaaaatgtataacgaacgtgtcattttcaaaaagaaaatgattcaa
gccaagaaagattatgagaagaatcctaccaaagacctggaaaaggagattgcacgatgcaacaatatccagatggctaa
gaagattgctctcaactctgcttatggtgctatcggtaatcagtattttaggtactataaattggccaat
>AUG2010meta_g43_contig_200_contig_201
tctttgtatcctcatcttattatgcagtacaatatctcaccagagacattacttgatgagaggcatccaacagttaccgt
tgacaaaattcttaatgaagagataaattttgaactctataaggacaatgcgatttgtgctaatggtgcaatgtatcgta
aagatgtccgtggatttctaccagagttgatggagaagatgtatggagatcgtgtcgtctttaagaaacgaatgctcgca
gcaaaacaagagtatgagaagacgcctactaaagcacttgaaaaagaaatcgctcgatgcaacaacattcaaatggcgaa
gaagatttctcttaattctgcttacggtgctattggtaatcaatacttcaggtattacaaactagctaac
>AUG2010meta_g43_contig_2672_contig_2673
tcgttgtatccacatctaattatgcagtataacatatcaccagaaacacttgttgcacaaaataaagtgcctgatatgag
tgtggataagttactcgaccagaagtttgatacaagtaaattacaaaaacatcatacgattacaccaaatggtgcccttt
ttagaacagataagagagggtttctaccagaactgatgcaaactatgtatgatgacagagttaaatacaagaaactctta
ctaaaggcaaaacaagactatgaaaatactaaggacagtaaactactcaaagatatatcaaagtataataacatacaaat
ggctaaaaagatttctctcaactctgcatatggtgctcttgggaatgtttggtttcgttattatgatctt
>AUG2010meta_g43_contig_26_contig_27
tctctctatcctcatctcattatgcagtacaacatctctcccgagaccctcatcgacgccagacatcccacgtctactgt
tgatagaatccttgagaaaacgctagatattgatggggagtattgtgtatgtgctaatggtgctcagtatcgaaaagaca
tacatgggttccttccaaaaatgatgcagaagatctatgatgaacggaccatatacaagaagagaatgcttaagtctaag
caagctcttgaacatgccaccacacctacagagaccacatcactacaaaaggatatttcaaaattcaacaatatccaaat
ggcaagaaaaatccaactcaacagtgcctatggtgccatcggaaaccaatacttcagatattacaatcttgcaaat
>AUG2010meta_g43_contig_2740_contig_2741
tcgttgtatccacatctaattatgcagtataacatatcaccagaaacacttgttgcacaaaataaagtgcctgatatgag
tgtggataagttactcgaccagaagtttgatacaagtaaattacaaaaacatcatacgattacaccaaatggtgcccttt
ttagaacagataagagagggtttctaccagaactgatgcaaactatgtatgatgacagagttaaatacaagaaactctta
ctaaaggcaaaacaagactatgagaacactaaggacaataaactactcaaagatatatcaaaatataacaacatacagat
ggctaaaaagatttcactcaactctgcatatggtgctcttgggaatgtt
>AUG2010meta_g43_contig_2744_contig_2745
cacttgattatgcaatataatatatctacagaaacacttgtttctcaagatagtataccaaaaatgtcagttgataaatt
actagataaaaagtttgacacaacacaattaaataaaggtcatactgtaacacctaatggtgcattatttaaaactaata
aaagaggctttctaccagagataatgcaaagtatgtatgatgacagagttaaatataagaaactcttattacaggcaaag
caggaatatgagaacactaagaaccctaaactactcaaagatatatcaaaatataacaacatacaaatggcaaaaaagat
ttcactcaatagtgcatatggtgctcttgggaatgtttggtttcgttattatgatttg
>AUG2010meta_g43_contig_2_contig_3
tctctgtatcctcatcttatcatgcaatacaacatctctccagagacgttacttgatgagagacatcccacagcaacagt
ggatagaatacttaatgaagagataaactttgagttgtataaagataatgcggtctgtgccaatggtgcaatgtatcgca
aagatgttcgtgggttcctaccagaactcatggataagatgtataatgaacgtgtaatctttaagaagagaatgcttcag
gcaaagcaagaatatgagaagacacctactaaggcactggagaaagagattgcccggtgcaacaatatccagatggctaa
gaagatttcactcaactctgcgtatggcgctatcggtaatcagtattttaggtactataaactggccaat
>AUG2010meta_g43_contig_300_contig_301
tcactgtatccacatcttatcatgcagtacaatatgtcaccagaaacactggtcactggcgattatatgaaactggacgt
tgacacgatgttgaaagaaacaccaattgatattccagaccaatgcactatgacacctaacggtgcgttgtatcgtaagg
acaagaagggtttccttccagagatgatgcaagagatttacgatgaccgtaccatcttcaagaaaaagatgttgcgggcc
aaacaggactttgaagataccaaagaccccaagtatcaaaagtatatcagtcgttacaacaacatccagatggctcgaaa
gatttcactgaactctgcctatggtgcaattggtaatcaatactttcgttactatgaccttgcgatt
>AUG2010meta_g43_contig_3020_contig_3021
tctttgtatcctcacttgattatgcagtacaatatttcaccggagacattagttgaagataaacatcctacagtgactgt
ggataaaatcttgaatgaacctattctctatgatgagaagtatgctttgtgtgcgaatggtgctcaatatagaaaagact
tccaaggatttcttcctaagttgatgcagaaaatgtatgatgatcgtgtcatcttcaagaagaaaatgcttattgcaaaa
caagcatatgaaaatacaccttctacagatctttctaaggaaatttctcgttgtaataatatccagatggcaaagaagat
ctctttgaactctgcttatggtgctatcggcaacgaacactttagatactatcgtcttgctaat
>AUG2010meta_g43_contig_3220_contig_3221
tctctgtatcctcatcttatcatgcaatacaacatctctccagagacgttacttgatgagagacatcccacagcaacagt
ggatagaatacttaatgaagagataaactttgagttgtataaagataatgcggtctgtgccaatggtgcaatgtatcgca
aagatgttcgtgggttcctaccagaactcatggataagatgtataatgaacgtgtaatctttaagaagagaatgcttcag
gcaaagcaagaatatgagaagacacctactaagacactggaaaaagagattgcacggtgcaataatatccagatggctaa
gaagatctcactcaactctgcttatggtgctatcggtaatcagtattttaggtactataaattggccaat
>AUG2010meta_g43_contig_32_contig_33
tctctctaccctcaccttattatgcaatacaatatctctccggagacactccgagagaccaggcacccatcagttaccgt
tgataagatacttaatcaagaactgacctttgaattatataaagacagcgcagtgtgtgctaatggtgccatgtatcgta
aagatgtccgtgggttcctacctgaattgatggagaaaatttataaggatcgcaccatctataagaagaagatgcttatt
gcaaaacaagattatgaaaaaactccgactaaggcattggagaaagagattgcacgatgcaacaacattcagatggctcg
caagattcaactcaactctgcatatggtgctattggtaatcaatatttccgttactacaaactggccaat
>AUG2010meta_g43_contig_3302_contig_3303
tctctgtatcctcatcttatcatgcaatacaacatctctccagagacgttacttgatgagagacatcccacagcaacagt
ggatagaatacttaatgaagagataaactttgagttgtataaagataatgcggtctgtgccaatggtgcaatgtaccgca
aagatgttcgtgggttcttaccagaacttatggataagatgtatagtgagagggtaatttttaagaaacgaatgcttcag
gcaaagcaacagtatgaaaagacacctactaaagcactggagaaagagattgcccggtgtaacaatatccagatggctaa
gaagatctcactcaactctgcttatggtgctatcggtaatcagtattttaggtactataaattggccaat
>AUG2010meta_g43_contig_336_contig_337
tctctgtacccccatcttattatgcagtacaacatctcaccagagaccttacaaaatactagacacccttcggttaccgt
tgataaaatcctgaacgaagagattaactttgaattatataaggataatgctgtttgtgccaacggttctatgtatcgta
aggataagcgtggattccttccagagttgatggataagatctacaaggatcgcaccgtctataagaagaagatgttacaa
gcgaaacaagaatatgaaaagactccaactaaaacacttgagaaggaaatcgccagatgtaataacatccaaatggcgcg
taaaatccaactcaactctgcttatggtgctattggcaatcaatactttcgctattataatctt
>AUG2010meta_g43_contig_3622_contig_3623
agtctgtatccgcatttgatcatgcaatacaatatctcaccagaaactctgatggatgaaccacatccacgatgttctgt
tgataagattttgtctggttcctttattgctgatggtcgttatgccacagcagcaaatggtgctatgtatcgtaaggaca
aacgtggattcttgcctgagttgatggataagatctatcaagaacgcacaatctataaaaagaggatgctaactgctagt
cagaagatagaaaacttgtcggatggtgagtggcatcttaaatcagacttagaaaaggaagtgtctagatgtaataacat
ccagatggcacgtaagattcaacttaactct
>AUG2010meta_g43_contig_3650_contig_3651
tctctgtatcctcatcttatcatgcaatacaacatctctccagagacgttacttgatgagagacatcccacagcaacagt
ggatagaatacttaatgaagagataaactttgagttgtataaagataatgcggtctgtgccaatggtgcaatgtatcgca
aagatgttcgtgggttcctaccagaactcatggataagatgtacaatgaacgtgtaatctttaagaagcgaatgcttcag
gcaaagcaacagtatgaaaaaactccaactaaaacactggagaaagagattgcgcggtgcaacaatatccagatggctaa
gaagatttcactcaactctgcttatggtgctatcggtaatcagtattttaggtactataaattggccaat
>AUG2010meta_g43_contig_3754_contig_3755
tctctgtatcctcatcttatcatgcaatacaacatctctccagagacgttacttgatgagagacatcccacagcaacagt
ggatagaatacttaatgaagagataaactttgagttgtataaagataatgcggtctgtgccaatggtgcaatgtaccgca
aagatgttcgtgggttcttaccagaacttatggataagatgtatagtgagagggtaatttttaagaaacgaatgcttcag
gcaaagcaagaatatgagaaaacacctactaagacactggagaaagagatttctcggtgcaacaatatccagatggctaa
gaagatctcactcaactctgcttatggtgctatcggtaatcagtattttaggtactataaattggccaat
>AUG2010meta_g43_contig_4190_contig_4191
tcgctatacccgcacctcattatgcagtacaacatttcacctgaaacgttgctggatgagagacacccaacagtcaccgt
tgacaaacttctgggagaagaaattgacctatctgatctcaaagatgtaaccgtttgtcctaacggtgccatgttcacaa
ccaaagaacgtggttttctaccggtcctgatggacaaaatctataaggagcgtgtcatctttaagaagaagatgatccaa
gcaaaaaaagattatgagaagaaccctactaaggcacttgagaaggaaattgccaggtgtaacaacatccagatggctaa
aaaaatccaacttaatagtgcttatggtgctattggtaataactatttccgttattataagttggagaat
>AUG2010meta_g43_contig_4204_contig_4205
tcattgtatccacacctcatcatgcagtacaacatctctcctgagaccctgttagatgagagatatccctctgtcagcgt
cgataaactactgaataaggaagtagacctgtcgggtcttgaggacgttactgtgtgccctaatggcgctatgtttacca
ctaaaacacgtgggttcctgcccaaattgatggacaggatctacagtgaacgggtggtcttcaagaaaaagatgatccaa
gcaaagaaggagtacgaaaaaactcctacaaaagcgttggagaaggagattgccaggtgtaacaacattcagatggcaaa
gaagatccaactaaactctgcttatggtgccattggcaacaattacttccggtattacaaactagagaac
>AUG2010meta_g43_contig_4380_contig_4381
tctctctaccctcaccttattatgcaatacaatatctctccggagacactccgagagaccaggcacccatcagttaccgt
tgataagatacttaatcaagaactgacctttgaattatataaagacagcgcagtgtgtgctaatggtgccatgtatcgta
aagatgtccgtgggttcctacctgaattgatggagaaaatttataaggatcgcaccatctataagaagaagatgcttatt
gcaaaacaagattatgaaaaaactccaactaaggtattggaaaaagagattgcacgatgcaacaacattcagatggctcg
caagattcaactcaactctgcatatggtgctattggtaatcaatatttccgttactacaaactggccaat
>AUG2010meta_g43_contig_4442_contig_4443
tctctgtatcctcatcttatcatgcaatacaacatctctccagagacgttacttgatgagagacatcccacagcaacagt
ggatagaatacttaatgaagagataaactttgagttgtataaagataatgcggtctgtgccaatggtgcaatgtaccgca
aagatgttcgtgggttcttaccagaacttatggataaaatgtatagtgagcgggtaatctttaagaaaagaatgcttcag
gcaaagcaagcatatgagaaaacacctaccaaaacactggagaaagagattgcacgatgcaacaatatccagatggctaa
gaagatttcactcaactctgcttatggtgctatcggtaatcagtattttaggtactataaattggccaat
>AUG2010meta_g43_contig_4536_contig_4537
tctctgtatcctcatcttatcatgcaatacaacatctctccagagacgttacttgatgagagacatcccacagcaacagt
ggatagaatacttaatgaagagataaactttgagttgtataaagataatgcggtctgtgccaatggtgcaatgtatcgca
aagatgttcgtgggttcctaccagaactcatggagaagatgtatggagatcgtgtaatctttaagaagagaatgctccag
gcaaagcaagaatatgagaagacacctactaagacattggaaaaagagattgcacggtgcaacaatatccagatggctaa
gaagatttcacttaactctgcttatggtgctatcggtaatcagtattttaggtactataaattggccaat
>AUG2010meta_g43_contig_4854_contig_4855
tctctgtatcctcatcttattatgcaatacaacatctcgcccgagaccctccttgacaagagacattcaacggcaactgt
tgataagatacttaataaagaactagagattgatggggagtttgctgtgtgtgctaatggagcacagtacacaaaagaga
agcatgggtttctccctcagatgatgcagaagatgtatgactctagggttatctttaagaagaggatgatcaaggcaaag
caacagtatgaaaaaactcctactgttgaactcatgaaagagatcgcccgttgcaataacatc
>AUG2010meta_g43_contig_488_contig_489
tccctatacccacatttgattatgcagtataatatttctccagaaaaaattattggtatgaaatcaaatggtattaatgt
gaataaaatgttgaacgaaacaacgcctctaacatatcttaaaactgaaggtgcaacgataacacctaatggcgcattat
tcaaaactgatagtgaaggttttttacctaaactattaggcaagatgtataatgatcgtgtatattataagaaaaaaatg
ttagaggcgaaaaaagaatacaacaaaacaaaagatcctaaactacaaaatgaaatatctcgttgtcataatatacaatg
ggcaaagaagattgcacttaactcagcttatggtgcgataggtaaccaatattttagatactatgat
>AUG2010meta_g43_contig_4916_contig_4917
tctctgtacccccatcttattatgcagtacaacatctcaccagagaccttacaaaatactagacacccttcggttaccgt
tgataaaatcctgaacgaagagattaactttgaattatataaggataatgctgtttgtgccaacggttctatgtatcgta
aggataagcgtggattccttccagagttgatggataagatctacaaggatcgcaccgtctataagaagaagatgttacaa
gcgaaacaagaatatgaaaagactccaactaaaacacttgagaaggaaatcgcaagatgtaataacagtcaaatggcgcg
taaaatccaactcaactctgcttatggtgctattggtaatcaatactttcgctattataaacttgctaat
>AUG2010meta_g43_contig_4964_contig_4965
tctttgtatcctcatcttattatgcagtacaatatctcaccagagacattacttgatgagaggcatccaacagttaccgt
tgacaaaattcttaatgaagagataaattttgaactctataaggacaatgcgatttgtgctaatggtgcaatgtatcgta
aagatgtccgtggatttctaccagagttgatggagaagatgtatggagatcgtgtcgtcttcaagaaacgaatgcttgca
tccaaacagcagtatgagaagactcctactaaagcacttgaaaaagaaatcgctcgatgcaacaacattcaaatggcgaa
gaagatttctcttaattctgcttatggtgctattggtaatcaatacttcaggtattacaaactagctaac
>AUG2010meta_g43_contig_50_contig_51
cctcacctcattatgcagtacaacatctcgccagaaacgctggttgagactaaacatccctacgctactgtagacaaact
ccttaaaaaggagattgatttatctggcgactatgcagtgtgtgctaacggtgctcaataccgtaaagacattcatggtt
tccttccacaaatgatgcagaagatctatgatgaacgaaaactttacaagaagcacatgcttgccgctaaacaagctctt
gaagatgccaccacacctgaggaaaccctggcactacaaaaatctgtgtcaagattcaacaacatccaaatggcaagaaa
gatccaactcaactctgcctatggtgccattggaaaccaatacttcagatactacaatctggcaaat
>AUG2010meta_g43_contig_5564_contig_5565
tctctttaccctcatctcagtatgcagtacaacatctcacccgagacgttactcgaatcaaggcacccatcggctactgt
tgataagatacttaatcaagaactagatattgatgggaagtattgcgtatgtgctaacggtgctcagtatcgtaaggata
tacttgggttcctaccagaaatgatgcagaaaatctatgatgaacggaccatatacaagaagagaatgcttaagtctaag
caagctcttgaacatgccaccacacctacagagaccacatcactacaaaaggatatttcaaaattcaacaatatccaaat
ggcaagaaaaatccaacttaacagcgcctatggtgccatcggtaaccaatacttccgatactacaatctggcaaat
>AUG2010meta_g43_contig_5726_contig_5727
tctctgtatcctcatcttatcatgcaatacaacatctctccagagacgttacttgatgagagacatcccacagcaacagt
ggatagaatacttaatgaagagataaactttgagttgtataaagataatgcggtctgtgccaatggtgcaatgtatcgca
aagatgttcgtgggttcctaccagaactcatggagaagatgtatggagatcgtgtaatctttaagaagagaatgcttcag
gcaaagcaagaatatgagaagacacctactaaggcactggagaaagagattgcacggtgcaacaatatccagatggctaa
gaagatttcacttaactctgcttatggtgctatcggtaatcagtattttaggtactataaattggccaat
>AUG2010meta_g43_contig_5732_contig_5733
tctctgtatcctcatcttatcatgcaatacaacatctctccagagacgttagttgatgagagacatccaacagcaacagt
tgataaaatacttgatgaagagataaactttgaactgtataaagataatgcggtatgtcctaacggtgcaatgtaccgta
aagatgttcgtgggttcctgccagaactcatggagaagatgtatggagaccgtgtaatctttaagaagaggatgctccag
gcaaagcaagaatatgagaaaacacctactaagacactggagaaagagatttctcggtgcaacaatatccagatggctaa
gaagatctcactcaactctgcttatggtgctatcggtaatcagtattttaggtactataaattggccaat
>AUG2010meta_g43_contig_5736_contig_5737
tctctgtatcctcatcttatcatgcaatacaacatctctccagagacgttacttgatgagagacatcccacagcaacagt
ggatagaatacttaatgaagagataaactttgagttgtataaagataatgcggtctgtgccaatggtgcaatgtatcgca
aagatgttcgtgggttcctaccagaactcatggagaagatgtatggtgatcgtgtaatctttaagaaacgaatgcttcag
gcaaagaaacaatatgagaagacacctactaagacactggagaaagagattgcccggtgcaataatatccagatggctaa
gaagatttcactcaactctgcttatggtgctatcggtaatcagtattttaggtactataaattggccaat
>AUG2010meta_g43_contig_5742_contig_5743
tctctctaccctcatcttatcatgcagtacaatatctccccagagacgttacttgatgagagacatcccacagcaacagt
tgataaaattcttgatgagcagataaactttgagttgtataaggataatgcggtgtgtgctaatggtgcaatgtaccgca
aagatgtccgtgggtttctaccagaactcatggagaagatgtatggtgaccgcgtaatctttaagaagagaatgctccag
gcaaagcaagaatatgagaagacacctactaaggcactggagaaagagattgcacggtgcaacaatatccagatggctaa
gaagatttcacttaactctgcttatggtgctatcggtaatcagtattttaggtactataaattggccaat
>AUG2010meta_g43_contig_5752_contig_5753
tctctgtatcctcatcttatcatgcaatacaacatctctccagagacgttacttgatgagagacatcccacagcaacagt
ggatagaatacttaatgaagagataaactttgagttgtataaagataatgcggtctgtgccaatggtgcaatgtatcgca
aagatgttcgtgggttcctaccagaactcatggataagatgtatggagaccgtgtaatctttaagaaacgaatgcttcag
gcaaagcaacagtatgaaaagactccaactaaggcactggaaaaagagattgcacggtgcaacaatatccagatggctaa
gaagatttcacttaactctgcttatggtgctatcggtaatcagtattttaggtactataaattggccaat
>AUG2010meta_g43_contig_5766_contig_5767
tctctgtatcctcatcttatcatgcaatacaacatctctccagagacgttagttgatgagagacatccaacagcaacagt
tgataaaatacttgatgaagagataaactttgagttgtataaagataatgcggtgtgtcctaacggagcaatgtatcgca
aagatgttcgtgggttcctaccagaacttatggagaagatgtatggcgaccgtgtaatctttaagaagagaatgctccag
gcaaagcaagaatatgagaagacacctactaaggcactggagaaagagattgcacggtgcaacaatatccagatggctaa
gaagatttcacttaactctgcttatggtgctatcggtaatcagtattttaggtactataaattggccaat
>AUG2010meta_g43_contig_5786_contig_5787
tctctgtatcctcatcttatcatgcaatacaacatctctccagagacgttagttgatgagagacatccaacagcaacagt
tgataaaatacttgatgaagagataaactttgagttgtataaagataatgcggtgtgtgccaatggtgcaatgttccgta
aagatgttcgtgggtttttaccagaacttatggagaagatgtatggagatcgtgtaatctttaagaaacgaatgcttcag
gcaaagcaagaatatgagaagacacctactaaggcactggagaaagagattgcacggtgcaacaatatccagatggctaa
gaagatttcacttaactctgcttatggtgctatcggtaatcagtattttaggtactataaattggccaat
>AUG2010meta_g43_contig_636_contig_637
tctctctaccctcaccttattatgcagtacaacatctctccagagacactccttgaggaacgtcatcccacggttacggt
tgatcgaatccttaatgaagaaataaattttgaactgtataaaaataatgcggtatgtgccaatggtgcaatgtaccgta
aagatgttcgtgggttcttaccagaactcatggagaagatgtacggtgatcgtgtcatctttaagaaaaagatgctcaag
gcaaagcaagaatatgaaaaaacaccaactaaagcattggagaaagagattgcacgttgcaacaatatccaaatggctaa
gaagatctctcttaacagtgcttatggcgctatcggtaatcagtattttaggtactacagacttgccaat
>AUG2010meta_g43_contig_6414_contig_6415
tctctgtatcctcatcttatcatgcaatacaacatctctccagagacgttacttgatgagagacatcccacagcaacagt
ggatagaatacttaatgaagagataaactttgagttgtataaagataatgcggtctgtgccaatggtgcaatgtaccgca
aagatgttcgtgggttcctaccagaactcatggaaaagatttatagtgagcgggtaatctttaagaaacgaatgcttcag
gcaaagcaagcatatgagaaaacacctactaagacactggaaaaagagattgcacggtgcaacaatatccagatggctaa
gaagatttcacttaactctgcttatggtgctatcggtaatcagtattttaggtactataaattggccaat
>AUG2010meta_g43_contig_6426_contig_6427
gataaaatacttaatgaggaaataaactttgagttgtacaagaacaatgcgatatgtgctaatggtgccatgtatcgcaa
agatgttcgtggattcttaccagaactcatggataagatgtataatgaacgtgtaatctttaagaagagaatgcttcagg
caaagcaagaatatgagaagacacctactaaggcactggagaaagagattgcacggtgcaacaatatccagatggctaag
aagatttcacttaactctgcttatggtgctatcggtaatcagtattttaggtactataaattggccaat
>AUG2010meta_g43_contig_6736_contig_6737
tctctctaccctcatcttattatgcagtataatatctccccagaaaccttactggaagaacgtcaccctacggctacagt
tgatcgaatacttaatgaagaaataaactttgaattgtataaagataatgcagtgtgcgccaatggtgcaatgtaccgca
aagatgttcgcgggttcttaccagaacttatggataggatgtatagtgagagggtaatttttaagaaacgaatgcttcag
gcaaagcaagaatatgagaagacacctactaaggcactggagaaagagattgcacggtgcaacaatatccagatggctaa
gaagatttcacttaactctgcttatggtgctatcggtaatcagtattttaggtactataaattggccaat
>AUG2010meta_g43_contig_6946_contig_6947
tctctgtatcctcatcttatcatgcaatacaacatctctccagagacgttagttgatgagagacatccaacagcaacagt
tgataaaatacttgatgaagagataaactttgagttgtataaagataatgcggtgtgtcctaacggagcaatgtatcgca
aagatgttcgtgggttcctaccagaactcatggataagatgtataatgaacgtgtaatctttaagaagagaatgcttcag
gcaaagcaagaatatgagaagacacctactaaggcactggagaaagagattgcacggtgcaacaatatccagatggctaa
gaagatttcacttaactctgcttatggtgctatcggtaatcagtattttaggtactataaattggccaat
>AUG2010meta_g43_contig_7030_contig_7031
tctctctaccctcatcttattatgcagtataatatctccccagaaaccttactggaagaacgtcatcccacggctacggt
tgaccgaatccttaatgaagaaataaactttgaattgtataaagataatgcggtatgtcctaacggtgcaatgtatcgca
aagatgttcgtgggttcctaccagaactcatggataagatgtataatgaacgtgtaatctttaagaagagaatgcttcag
gcaaagcaagaatatgagaagacacctactaaggcactggagaaagagattgcacggtgcaacaatatccagatggctaa
gaagatttcacttaactctgcttatggtgctatcggtaatcagtattttaggtactataaattggccaat
>AUG2010meta_g43_contig_7074_contig_7075
tctctatatcctcatcttattatgcaatacaacatctctccagagacgctcctggatgagagacacccaacagttacagt
tgataaaattcttgatgaagagataaactttgaactgtataaggataatgctgtgtgtgctaatggtgcaatgtatcgca
aagatgttcgtgggttcctaccagaactcatggataagatgtataatgaacgtgtaatctttaagaagagaatgcttcag
gcaaagcaagaatatgagaagacacctactaaggcactggagaaagagattgcacggtgcaacaatatccagatggctaa
gaagatttcacttaactctgcttatggtgctatcggtaatcagtattttaggtactataaattggccaat
>AUG2010meta_g43_contig_7324_contig_7325
tctctgtatcctcatcttatcatgcaatacaacatctctccagagacgttagttgatgagagacatccaacagcaacagt
tgataaaatacttgatgaagagataaactttgaactgtataaagacaatgcggtttgtgccaatggtgcaatgtaccgca
aagatgttcgtgggttcttaccagaacttatggataagatgtatagtgagagggtaatttttaagaaacgaatgcttcag
gcaaagcaagaatatgagaagacacctactaaggcactggagaaagagattgcacggtgcaacaatatccagatggctaa
gaagatttcacttaactctgcttatggtgctatcggtaatcagtattttaggtactataaattggccaat
>AUG2010meta_g43_contig_8_contig_9
agtctatatcctcacctgattatgcaatacaatatctcaccagaaactttgctggaagaaaggcatccaacagcatcagt
agataaaatccttaatgaagaaatcaactttgagttgtataaggataatgcagtctgtgcaaatggtgctatgttccgta
aggatgtgcgtgggttcttgccagaactgatggagaagatgtatggcgatagggttatctttaaaaagaaaatgcttaag
gcaaagcaagattatgaaaagacaccaacgaaagcacttgagaaggaaatcgcccggtgtaataatattcagatggctaa
gaagatttcgcttaactctgcttatggtgccatcggtaatcagtattttaggtactaccaactggccaat
>AUG2010meta_g43_contig_9312_contig_9313
tctctctaccctcatcttatcatgcagtacaatatctccccggagacgctccttgacgaacgtcatcccacggctagtgt
tgaccgaatccttgatgaggagataaactttgagttgtataaagataatgcagtctgtgccaatggtgcaatgtatcgca
aagatgttcgtgggttcctaccagaactcatggataagatgtataatgaacgtgtaatctttaagaagagaatgcttcag
gcaaagcaagaatatgagaagacacctactaaggcactggagaaagagattgcacggtgcaacaatatccagatggctaa
gaagatttcacttaactctgcttatggtgctatcggtaatcagtattttaggtactataaattggccaat
>AUG2010meta_g43_contig_9430_contig_9431
tctctgtatcctcacctgattatgcagtataatatctcaccagagactcttcttgaggagaagcatccaacagttaccgt
tgacaaaatccttaatgaagagataaattttgaactctataaggacaatgcgatttgtgctaatggtgcaatgtatcgta
aagatgtccgtggatttctaccagagttgatggagaagatgtatggagatcgtgtcgtctttaagaaacgaatgctcgca
gcaaaacaagagtatgagaagacgcctactaaagcacttgaaaaagaaatcgctcgatgcaacaacattcaaatggcgaa
gaagatttctcttaattctgcttatggtgctattggtaatcaatacttcaggtattacaaactagctaac
>AUG2010meta_g43_contig_9438_contig_9439
agtctataccctcatcttatcatgcagtacaatatttccccagaaaccttactggaagaacgacatccaacggctacggt
tgaccgaatccttgatgaagagataaactttgaactgtataaagataatgcggtgtgtgccaatggtgcaatgtatcgca
aagatgttcgtgggttcctaccagaactcatggataagatgtataatgaacgtgtaatctttaagaagagaatgcttcag
gcaaagcaagaatatgagaagacacctactaaggcactggagaaagagattgcacggtgcaacaatatccagatggctaa
gaagatttcacttaactctgcttatggtgctatcggtaatcagtattttaggtactataaattggccaat
>AUG2010meta_g43_contig_9528_contig_9529
agcctgtatcctcatcttattatgcagtacaacatctctccagagacgttacttgacgaaaaacatccaacagcaacagt
tgataaaatacttaatgaagaaataaactttgaattgtataaagataatgcagtgtgcgccaatggtgcaatgtaccgca
aagatgttcgcgggttcttaccagaacttatggataggatgtatagtgagagggtaatttttaagaaacgaatgcttcag
gcaaagcaagaatatgagaagacacctactaaggcactggagaaagagattgcacggtgcaacaatatccagatggctaa
gaagatttcacttaactctgcttatggtgctatcggtaatcagtattttaggtactataaattggccaat
>AUG2010meta_g43_contig_960_contig_961
tctctgtatcctcatctcattatgcagtacaatatttcacccgagacactactcgaccagagacattcaacagttacagt
tgataagatccttgagggcgaagtagagattgatggtgagtatgctgtgtgtgctaatggagctcagtatcgtaaagata
agcacgggttcctgccacaaatgatgaagaagatgtatgacagtcgtgttatattcaagaagagaatgatcaaggcgaag
caacagtatgagaaaactcctactgttgaactcatgaaagagattgcccgttgtaataacatccagatggcaaagaagat
ctctttgaactctgcttatggtgctatcggtaatgaatacttccgttactttaaacttgccaat
>AUG2010meta_g43_contig_96_contig_97
tctctatatcctcatcttattatgcaatacaacatctctccagagacgttacttgaggagcgacacccatcggctacggt
tgatagaatccttaatcaagagataaactttgaactgtacagtgataatgctgtttgtgctaatggttcaatgtatcgaa
aggacaagaggggatttcttccagagttgatggataagatctataaggatcgaaccgtctataaaaagaagatgttgcag
gcgaaacaacagtatgaaaaaactccaactaaaacgcttgagaaggaaatcgccagatgtaataacattcagatggcacg
aaagattcaactcaactctgcatatggtgctattggtaatcagtattttaggtattataaactggcaaat
>AUG2011_g43_contig_104_contig_105
tctctatatccgcatttgattatgcagtataatatttctccagaaactcttattgatcaaaggcatccctctgctactgt
tgataaaatcctcgcagaagatgtaaactttgaattgtataaagacagtgctgtctgtgcaaatggtgcaatgtatcgta
aagatgttcgtggattcttacctgaattgatggaaaagatctacaaagaacgaacaatatataaaaagaagatgttggag
gcaaagcaacaatatgaaaagacgaagacgaaaactcttgagaaagagatttctagatgtaacaacattcaaatggcgag
gaagatacaacttaatagtgcttatggtgctatcggcaatcagtactttcgttattacaaactagcaaat
>AUG2011_g43_contig_11578_contig_11579
agtctgtatcctcacctgattatgcaatataatatctcaccagaaactttgctggaagaaaagcatccaacagcatcagt
agataaaatccttaatgaagaaatcaactttgagttgtataaggataatgcagtctgtgcaaatggtgctatgttccgta
aggatgtgcgtgggttcttgccagaactgatggagaagatgtatggcgatagggttatctttaaaaagaaaatgcttaag
gcaaagcaagagtatgaaaagaccccaacgaaagcacttgagaaggaaatctctaggtgtaataatattcagatggctaa
gaagatttcgcttaactctgcttatggtgccatcggtaatcagtattttaggtactacaaactggccaat
>AUG2011_g43_contig_12152_contig_12153
tctctatatcctcacttgattatgcagtacaacatttcacctgagacattagttgaagataaacatcctacagtcactgt
ggataaaatcttgaatgaacctattctctatgatgagaagtatgctctatgtgcaaatggtgctcagtataggaaagact
tccaaggatttcttcctaagttgatgcagaaaatgtatgatgatcgtgtcatcttcaagaagaaaatgcttattgcaaaa
caagcatatgaaaatacaccttctacagatctgtctaaagaaatttctcgttgtaataacatccagatggcaaagaagat
ctctttgaactctgcttatggtgctatcggcaacgaacacttcaggtattatcgtcttgctaat
>AUG2011_g43_contig_1234_contig_1235
agtctatatcctcacctgattatgcaatacaatatctcaccagagactttgctggaagaaaggcatccaacagcatcagt
agataaaatccttaatgaagaaatcaactttgagttgtataaggataatgcagtctgtgcaaatggtgctatgttccgta
aggatgtgcgtgggttcttgccagaactgatggagaagatgtatggcgatagggttatctttaaaaagaaaatgcttaag
gcaaagcaagagtatgaaaagaccccaacgaaagcacttgagaaggaaatctctaggtgtaataatattcagatggctaa
gaagatttcgcttaactctgcttatggtgccatcggtaatcagtattttaggtactacaaactggccaat
>AUG2011_g43_contig_1298_contig_1299
agtctgtatcctcatcttatcatgcaatacaacatctctccagagacgttacttgatgagagacatcccacagcaacagt
ggatagaatacttaatgaagagataaactttgagttgtataaagataatgcggtctgtgccaatggtgcaatgtaccgca
aagatgttcgtgggttcctaccagaactcatggataagatgtatggggaccgtgtaatctttaagaaacgaatgcttcag
gcaaagcaacaatatgagaagacacctactaaggcactggagaaagagattgcacggtgcaacaatatccagatggctaa
gaagatttcacttaactctgcttatggtgctatcggtaatcagtattttaggtactataaattggccaat
>AUG2011_g43_contig_2224_contig_2225
tcactgtacccacacttgataatgcagtataatatttcaccagaaactcttctggatgaaaaacatcctactgtaagtgt
ggataaaatattgagtaaagaactttcttttgatctgcatagcaactatgcagtatgtgccaatggtgccatgtataaaa
aggatgttaaagggttccttcctgaattgatggaaaagatgtacggtgatcgtgtcatctttaaaaagaaaatgcttaag
gcaaagcaggaatatgaaaaaaatccaactaaagcacttgagaaagagattgccagatgtaacaatattcagatggctaa
aaagatttcactcaactctgcttatggtgctatcggtaatcagtattttaggtactataaattggccaat
>AUG2011_g43_contig_2276_contig_2277
tctttgtatcctcacttgattatgcagtacaatatttcacctgagacattagttgaagataaacatcctacagtgactgt
ggataaaatcttgaatgaacctgttctctatgatgagaagtatgctctatgtgcaaatggtgctcagtataggaaagact
tccaaggatttcttcctaagttgatgcagaaaatgtatgatgatcgtgtcatcttcaagaagaaaatgcttattgcaaaa
caagcatatgaaaatacaccttctacagatctgtctaaagaaatttctcgttgtaataacatccagatggcaaagaagat
ctctttgaactctgcttatggtgctattggtaatgaatacttcaggtatttccgaattgcaaat
>AUG2011_g43_contig_2326_contig_2327
tctctgtatccacacctgattatgcaatataatatatcaccagaaacacttgtatcacaaaacaaagttcctaacatgaa
agtagacaagttattgaacaaagagtttgatacaagtaaactagataagaatcatactatgacacctaacggtgcgatat
ttagaactgataagaaaggttttcttccacagttaatggaagatatgtataacaccagaactgaatacaaaagaaagatg
ttggaggctaaacaagaatatgaaaacactaaagataaaaaactacttaaagacatttcaagatacaacaacattcagat
ggctaaaaagatttcacttaactctgcttatggtgcaatcggtaatgcatactttaggtactataacctt
>AUG2011_g43_contig_2370_contig_2371
tctctgtatccacacctgattatgcaatataatatatcaccagaaacacttgtatcacaaaacaaagttcctaacatgaa
agtagacaagttattgaacaaagagtttgatacaagtaaactagataagaatcatactatgacacctaacggtgcgatat
ttagaactgataagaaaggttttcttccacagttaatggaagatatgtataacaccagaactgaatacaaaagaaagatg
ttggaggctaaacaagaatatgaaaacactaaagataaaaaactacttaaagacatttcaaaatataacaatattcaaat
ggctaaaaagatttcactcaactctgcttatggggctattggcaattcgtatttccgttactacaat
>AUG2011_g43_contig_2394_contig_2395
ccaggaatgaatgtagacaaattacttaataaggaagtagatacatctatattaaatggggtaacactaacacctaatgg
tgctttgtttaagacagataagaagggattcttacctgaactgatggaaactatgtacaacgacagagtcaagtacaaga
aactgatgattgaggcaaagaaagaatatgaaagaactaaagataaacgacttctcaaagatatatcaagatataataac
atccagatggccaagaagatttcacttaatagtgcatatggtgctattggtaataattggtttcgttatttcaaccta
>AUG2011_g43_contig_2428_contig_2429
tcactatatccacatttgattatgcaatataatatttcaccagaaacattagttgcaaatgaaaaagttaaaaacatgtc
tgttgagaaaatgctaaataaaagtgtagatacatctgttttaaaagatgcgactatgacaccaaatggtgctttgttta
aaacaactcaaaaaggatttctacctgaacttatgcaaaagatgtatgatgacagagtaaaattcaaacagttaatgttg
gaggcaaagaaagattatgaaagaactaaagacacaaaacttaaaaaaacaattgccaaatttaataatatccaaatggc
caaaaagatttctcttaatagtgcatatggcgctattggtaatgtctggtttaggtattataatctt
>AUG2011_g43_contig_2504_contig_2505
agtctgtatccacatttaattatgcagtataatatttcaccagagacattaaaaagtgaaagaactgtacctaatatgaa
cgtagataagatgctaaataaatctgtggacacctcaatattagaaaataccacaatgacaccaaatggtgctttgttta
gaactgacaaaaaaggtttcttacctgaaatgatgcagacgatgtatgaagatcgggtaaaatataaacgtgccatgttg
gatgcaaaacaagaatatgagaaaactaaaaatccaaaactactaaagatgatatctaaatttgataacatacaaatggc
aagaaagatttcacttaactcagcttatggtgcgattggtaataattggtttagatattataatctt
>AUG2011_g43_contig_2508_contig_2509
tctctgtatccacacctgattatgcaatataatatatcaccagaaacacttgtatcacaaaacaaagttcctaacatgaa
agtagacaagttattgaacaaagagtttgatacaagtaaactagataagaatcatactatgacacctaacggtgcgatat
ttagaactgataagaaaggttttcttccacagttaatggaagatatgtataacaccagaactgaatacaaaagaaagatg
ttggaggctaaacaagaatatgaaaacactaaagataaaaaactacttaaagacatttcgaaatacaacaacattcaaat
ggctaaaaagattgcactcaactctgcttatggtgcaatcggtaatgcatactttaggtattacaatcta
>AUG2011_g43_contig_2540_contig_2541
tctctgtatccacacctgattatgcaatataatatatcaccagaaacacttgtatcacaaaacaaagttcctaacatgaa
agtagacaagttattgaacaaagagtttgatacaagtaaactagataagaatcatactatgacacctaacggtgcgatat
ttagaactgataagaaaggttttcttccacagttaatggaagatatgtataacaccagaactgaatacaaaagaaagatg
ttggaggctaaacaagaatatgaaaacactaaagataaaaaactacttaaagacatttcaagatacaacaacattcagat
ggctaaaaagatttcacttaactctgcttatggtgcaatcggaaatgcatactttaggtatttc
>AUG2011_g43_contig_2578_contig_2579
tcactatatccacatttgattatgcaatataatatttcaccagaaacattagttgcaaatgaaaaagttaaaaacatgtc
tgttgagaaaatgctaaataaaagtgtagatacatctgttttaaaagatgcgactatgacaccaaatggtgctttgttta
aaacaactcaaaaaggatttctacctgaacttatgcaaaagatgtatgatgacagagtaaaattcaaacagttaatgttg
gaggcaaagaaagattatgaaagaactaaagacccaaaacttaaaaaaacaatatcaaaatttaataacatccaaatggc
taaaaagatttctcttaatagtgcatatggtgctatcggtaatgcgtattttaggtactataatcta
>AUG2011_g43_contig_2634_contig_2635
tcactatatccacatttgattatgcaatataatatttcaccagaaacattagttgcaaatgaaaaagttaaaaacatgtc
tgttgagaaaatgctaaataaaagtgtagatacatctgttttaaaagatgcgactatgacaccaaatggtgctttgttta
aaacaactcaaaaaggatttctacctgaacttatgcaaaagatgtatgatgacagagtaaaattcaaacagttaatgttg
gaggcaaagaaagattatgaaagaactaaagacacaaaacttaaaaaaacaattgccaaatttaataatatccaaatggc
caaaaagatttctcttaatagtgcgtatggtgctattggtaataactggtttaggtattataatatt
>AUG2011_g43_contig_3446_contig_3447
tcattgtatccacatctaattatgcagtataatatatcaccagaaacacttgttgcacaaaacaaagtgcctgacatgag
tgtggataagttactcgatcagaagtttgatacaagtaaactacaaaaacatcatacgattacaccaaatggtgcccttt
ttagaacagataagagagggtttctaccagaattgatgcaaagtatgtatgatgacagagttaaatacaagaaactctta
ctaaaggcaaaacaagactatgaaaatactaaggacagtaaactactcaaagatatatcaaagtataataacatacaaat
ggctaagaagatttcactcaactctgcatatggtgctcttgggaatgtttggtttcgttattatgatctt
>AUG2011_g43_contig_36_contig_37
tctctctaccctcatcttattatgcagtacaacatctctccggagacactccgagagaccaggcacccatcagttaccgt
tgataagatacttaatcaagaactgacctttgaactgtataaggacagtgcagtgtgtgctaatggtgccatgtatcgta
aagatgtccgtgggttcctacctgaattgatggagaaaatttataaggatcgcaccatctataagaagaagatgcttatt
gcaaaacaagattatgaaaaaactccgactaaggcattggagaaggagattgcacgatgcaataacattcagatggctcg
caagattcaactcaactctgcatatggtgctattggtaatcaatatttccgttactacaaactggccaat
>AUG2011_g43_contig_4474_contig_4475
agtctgtatcctcatcttatcatgcaatacaacatctctccagagacgttacttgatgagagacatcccacagcaacagt
ggatagaatacttaatgaagagataaactttgagttgtataaagataatgcggtctgtgccaatggtgcaatgtaccgca
aagatgttcgtgggttcttaccagaacttatggataaaatgtatagtgagcgggtaatctttaagaaaagaatgcttcag
gcaaagcaagcatatgagaaaacacctaccaaaacactggagaaagagattgcacgatgcaacaatatccagatggctaa
gaagatttcactcaactctgcttatggtgctatcggtaatcagtattttaggtactataaattggccaat
>AUG2011_g43_contig_4642_contig_4643
agtctgtatcctcatcttatcatgcaatacaacatctctccagagacgttacttgatgagagacatcccacagcaacagt
ggatagaatacttaatgaagagataaactttgagttgtataaagataatgcggtctgtgccaatggtgcaatgtaccgca
aagatgttcgtgggttcctacctgaactcatggacaagatgtataatgaacgtgtaatctttaagaagcgaatgcttcag
gcaaagcaacagtatgaaaaaactccaactaaaacactggagaaagagattgcgcggtgcaacaatatccagatggctaa
gaagatttcactcaactctgcttatggtgctatcggtaatcagtattttaggtactataaattggccaat
>AUG2011_g43_contig_4780_contig_4781
agtctgtatcctcatcttatcatgcaatacaacatctctccagagacgttacttgatgagagacatcccacagcaacagt
ggatagaatacttaatgaagagataaactttgagttgtataaagataatgcggtctgtgccaatggtgcaatgtaccgca
aagatgttcgtgggttcttacctgaacttatggataagatgtatagtgagagggtaatttttaagaaacgaatgcttcag
gcaaagcaagaatatgagaagacacctactaagacactggagaaagagatttcccggtgcaacaatatccagatggctaa
gaagatctcactcaactctgcttatggtgctatcggtaatcagtattttaggtactataaattggccaat
>AUG2011_g43_contig_510_contig_511
tcactatatccacatctaattatgcagtataatatttcttcagagacacttgtttcacaagaaaaaattaaaggtatgtc
tgttgacaaactgctaaagaaagaaacagacacatcttttatgaaaacaaaaactcttacaccaaatggtgcattgttta
atacaactaaaaaagggtttcttccagagattatggaaacaatgtacaacgacagagtgaagtataagaaactcatgttg
caatctaaacaagagtatgaggatactaaagaccctaaacttctcaaggatatatcgaagtatgataatatacaaatggc
caagaagatatcactcaactctgcttatggtgcgattggtaatcaatactttcgttactatgatcta
>AUG2011_g43_contig_5440_contig_5441
tctctctaccctcatcttattatgcagtacaacatctctccggagacactccgagagaccaggcacccatcagttaccgt
tgataagatacttaatcaagaactgacctttgaactgtataaggacagtgcagtgtgtgctaatggtgccatgtatcgta
aagatgtccgtgggttcctacctgaattgatggagaaaatttataaggatcgcaccatctataagaagaagatgcttatt
gcaaaacaagattatgaaaaaactccaactaaggtattggaaaaagagattgcacgatgcaacaacattcagatggctcg
caagattcaactcaactctgcatatggtgctatcggtaatcagtattttaggtattataacctggccaat
>AUG2011_g43_contig_5646_contig_5647
agtctgtatcctcatcttatcatgcaatacaacatctctccagagacgttacttgatgagagacatcccacagcaacagt
ggatagaatacttaatgaagagataaactttgagttgtataaagataatgcggtctgtgccaatggtgcaatgtaccgca
aagatgttcgtgggttcttacctgaacttatggataagatgtatagtgagagggtaatttttaagaaacgaatgcttcag
gcaaagcaagaatatgagaagacacctactaaggcactggagaaagagattgcccggtgcaacaatatccagatggctag
aagaattcaa
>AUG2011_g43_contig_60_contig_61
tctctgtatcctcatctcattatgcagtacaacatctcgcccgagacgctactcgacaaaagacattcaacagcaactgt
tgataagatacttgataaagaactagagattgatggtgagtatgctgtgtgtgccaatggtgctcagtatacaaaagaga
agcatgggtttcttcctcagatgatgaagaagatgtatgacagtcgtgtcattttcaagaagagaatgatcaaggcaaag
caacagtatgagaaaactcctactgtcgaactcatgaaagagattgctcgctgtaataatatccagatggcaaagaagat
ttctttgaactctgcttatggtgctatcggcaacgaacactttagatactatcgtcttgctaat
>AUG2011_g43_contig_6144_contig_6145
agtctgtatcctcatcttatcatgcaatacaacatctctccagagacgttacttgatgagagacatcccacagcaacagt
ggatagaatacttaatgaagagataaactttgagttgtataaagataatgcggtctgtgccaatggtgcaatgtaccgca
aagatgttcgtgggttcttaccagaacttatggataaaatgtatagtgagcgggtaatctttaagaaaagaatgcttcag
gcaaagcaagcatatgagaaaactcctactaaggcactggagaaagagattgcccggtgcaacaatatccagatggctaa
gaagatttcactcaactctgcttatggtgctatcggtaatcagtattttaggtactataaattggccaat
>AUG2011_g43_contig_7168_contig_7169
tctctgtatcctcatcttatcatgcaatacaacatctctccagaaaccttactggaagaacgtcatcccacggctacggt
tgaccgaatccttaatgaagaaataaactttgaattgtataaagataatgcggtatgtcctaacggtgcaatgtatcgca
aagatgttcgtgggttcctaccagaactcatggagaagatgtatggcgaccgtgtaatctttaagaaacgaatgcttcag
gcaaagcaacaatatgagaagacacctactaaggcactggagaaagagattgcacggtgcaacaatatccagatggctaa
gaagatttcacttaactctgcttatggtgctatcggtaatcagtattttaggtactataaattggccaat
>AUG2011_g43_contig_760_contig_761
tcactatatccacatttgattatgcagtataatatttctccagaaaaaattattggtatgaaatcaaatggtattaatgt
gaataaaatgttgaacgaaacaacgcctctaacatatcttaaaactgaaggtgcaacgataacacccaatggcgcattat
tcaaaactgatagtgaaggttttttacccaaactattaggtaagatgtataaggatcgtgtatattataagaaaaaaatg
ttagaggcgaaaaaagaatacaacaaaacaaaagatcctaaactacaaaatgaaatatctcgttgtcataatatacaatg
ggcaaagaagattgcattgaatagtgcttacggtgccatcggcaatcaatactttaggtattatgatataaga
>AUG2011_g43_contig_7946_contig_7947
agtttgtaccctcatcttattatgcagtacaacatctccccagagaccctcttggatgagagacacccaacggttacagt
tgataaaatacttaatgaggaaataaactttgagttgtacaagaacaatgcggtatgtgctaatggtgccatgtatcgca
aagatgttcgtggattcttaccagaactcatggataagatgtataatgaacgtgtaatctttaagaagagaatgcttcag
gcaaagcaagaatatgagaagacacctactaaggcactggagaaagagattgcccggtgcaacaatatccagatggctaa
gaagatttcactcaactctgcttatggtgctatcggtaatcagtattttaggtactataaattggccaat
>AUG2011_g43_contig_8184_contig_8185
tctctgtatcctcatcttatcatgcaatacaacatctctccagaaaccttactggaagaacgtcatcccacggctacggt
tgaccgaatccttaatgaagaaataaactttgaattgtataaagataatgcggtatgtcctaacggtgcaatgtatcgca
aagatgttcgtgggttcctaccagaacttatggataagatgtatagtgagcgggtaatctttaagaaacgaatgcttcag
gcaaagcaagcatatgagaaaacacctactaagacactggaaaaagagattgcacggtgcaacaatatccagatggctaa
gaagatttcacttaactctgcttatggtgctatcggtaatcagtattttaggtactataaattggccaat
>AUG2011_g43_contig_8228_contig_8229
tctctgtatcctcatcttatcatgcaatacaacatctctccagaaaccttactggaagaacgtcatcccacggctacggt
tgaccgaatccttaatgaagaaataaactttgaattgtataaagataatgcggtatgtcctaacggtgcaatgtatcgca
aagatgttcgtgggttcctaccagaactcatggataagatgtatggggaccgtgtaatctttaagaaacgaatgcttcag
gcaaagcaacaatatgagaagacacctactaaggcactggagaaagagattgcacggtgcaacaatatccagatggctaa
gaagatttcacttaactctgcttatggtgctatcggtaatcagtattttaggtactataaattggccaat
>AUG2011_g43_contig_8664_contig_8665
agcctatatcctcatcttattatgcaatacaacatctctccagagacgctcctggatgagagacacccaacagttacagt
tgataaaattcttgatgaagagataaactttgaactgtataaggataatgctgtgtgtgctaatggtgcaatgtatcgca
aagatgttcgtgggttcctaccagaactcatggagaagatgtatggagatcgtgtaatctttaagaagcgaatgcttcaa
gcaaagcaagaatatgagaagacacctactaaggcactggagaaagagattgcccggtgcaacaatatccagatggctaa
gaagatttcactcaactctgcttatggtgctatcggtaatcagtattttaggtactataaattggccaat
>AUG2011_g43_contig_8988_contig_8989
agtctgtatcctcatcttatcatgcaatacaacatctctccagagacgttacttgatgagagacatccaacagcaacagt
tgataaaatacttgatgaagagataaactttgaactgtataaagacaatgcagtatgtgccaatggtgcaatgtaccgca
aagatgttcgtgggttcctaccagaactcatggataagatgtatggggaccgtgtaatctttaagaaacgaatgcttcag
gcaaagcaacaatatgagaagacacctactaaggcactggagaaagagattgcacggtgcaacaatatccagatggctaa
gaagatttcacttaactctgcttatggtgctatcggtaatcagtattttaggtactataaattggccaat
>AUG2011_g43_contig_8_contig_9
agtctgtatcctcatcttatcatgcaatacaacatctctccagagacgttacttgatgagagacatcccacagcaacagt
ggatagaatacttaatgaagagataaactttgagttgtataaagataatgcggtctgtgccaatggtgcaatgtaccgca
aagatgttcgtgggttcttacctgaacttatggataagatgtatagtgagagggtaatttttaagaaacgaatgcttcag
gcaaagcaagaatatgagaagacacctactaaggcactggaaaaagagattgcacgatgcaataatatccagatggctaa
gaagatctcactcaactctgcttatggtgccatcggtaatcagtattttaggtactaccaactggccaat
>AUG2011_g43_contig_9040_contig_9041
agtctgtatcctcatcttatcatgcaatacaacatctctccagagacgttacttgatgagagacatccaacagcaacagt
tgataaaatacttgatgaagagataaactttgaactgtataaagacaatgcggtttgtgccaatggtgcaatgtaccgca
aagatgttcgtgggttcttacctgaacttatggataagatgtatagtgagagggtaatttttaagaaacgaatgcttcag
gcaaagcaagaatatgagaagacacctactaaggcactggagaaagagattgcccggtgcaacaatatccagatggctaa
gaagatttcactcaactctgcttatggtgctatcggtaatcagtattttaggtactataaattggccaat
>AUG2011meta_g43_contig_1512_contig_1513
tctctttaccctcatctcattatgcagtacaacatctcacccgagacgttactcgaatcaaggcacccatcggctactgt
tgataagatacttaatcaagaactagatattgatgggaagtattgcgtatgtgctaacggtgctcagtatcgtaaggata
tacttgggttcctaccagaaatgatgcagaaaatctatgatgaacggaccatatacaagaagagaatgcttaagtctaag
caagctcttgagcatgccaccacacctaagaaaaccctggcactacaaaaggatatatcaaaattcaacaatatccaaat
ggcaagaaagatccaactcaactctgcc
>AUG2011meta_g43_contig_2024_contig_2025
agcctatatcctcatcttattatgcaatacaacatctctccagagacgctcctggatgagagacacccaacagttacagt
tgataaaattcttgatgaagagataaactttgaactgtataaggataatgctgtgtgtgctaatggtgcaatgtatcgca
aagatgttcgtgggttcctaccagaactcatggataagatgtataatgaacgtgtaatctttaagaagcgaatgcttcaa
gcaaagcaggcatatgaaaaaactccaactaaaacactggagaaagagattgcacggtgcaacaatatccagatggctaa
gaagatctcactcaactctgcttatggtgctatcggtaatcagtattttaggtactataaactggccaat
>AUG2011meta_g43_contig_244_contig_245
tcactatacccacatttgattatgcagtataatatttctccagaaaaaattattggtatgaaatcaaatggtattaatgt
gaataaaatgttgaacgaaacaacgcctctaacatatcttaaaactgaaggtgcaacgataacacctaatggcgcattat
tcaaaactgatagtgaaggttttttacctaaactattaggcaagatgtataatgatcgtgtatattataagaaaaaaatg
ttagaggcgaaaaaagaatacaacaaaacaaaagatcctaaactacaaaatgaaatatctcgttgtcataatatacaatg
ggcaaagaagattgcattgaatagtgcttacggtgccatcggcaatcaatactttaggtattatgat
>AUG2011meta_g43_contig_2512_contig_2513
gagaaaacgctagatattgatggggagtattgtgtatgtgctaatggtgctcagtttcgaaaagacatacatgggttcct
tccaaaaatgatgcagaagatctatgatgaacggaccatatacaagaagagaatgcttaagtctaagcaagctcttgaac
atgccaccacacctacagagaccacatcactacaaaaggatatttcaaaattcaacaatatccaaatggcaagaaaaatc
caacttaacagcgcctatggtgccatcggtaaccaatacttccgatactacaatctggcaaat
>AUG2011meta_g43_contig_42_contig_43
agcctatatcctcatcttattatgcaatacaacatctctccagagacgctcctggatgagagacacccaacagttacagt
tgataaaattcttgatgaagagataaactttgaactgtataaggataatgctgtgtgtgctaatggtgcaatgtatcgca
aagatgttcgtgggttcctaccagaactcatggataagatgtatggggaccgtgtaatctttaagaaacgaatgcttcag
gcaaagcaacaatatgagaagacacctactaaggcactggagaaagagattgcacggtgcaacaatatccagatggctaa
gaagatctcactcaactctgcttatggtgctatcggtaatcagtattttaggtactataaactggccaat
>AUG2011meta_g43_contig_680_contig_681
agcctatatcctcatcttattatgcaatacaacatctctccagagacgctcctggatgagagacacccaacagttacagt
tgataaaattcttgatgaagagataaactttgaactgtataaggataatgctgtgtgtgctaatggtgcaatgtatcgca
aagatgttcgtgggttcctaccagaacttatggttaagatgtatagtgagcgggtaatctttaagaaacgaatgcttcag
gcgaagcaagcatatgagaaaacacctactaaaacactggagaaagagattgcccggtgcaacaatatccagatggctaa
gaagatttcactcaactctgcttatggtgctatcggtaatcagtattttaggtactataaactggccaat
>AUG2011meta_g43_contig_812_contig_813
tcactgtacccacacttgataatgcagtataatatttcaccagaaactcttctggatgaaaaacatcctactgtaagtgt
ggataaaatattgagtaaagaactttcttttgatctgcatagcaactatgcagtatgtgccaatggtgccatgtataaaa
aggatgttaaagggttccttcctgaattgatggaaaagatgtacggtgatcgtgtcatctttaaaaagaaaatgcttaag
gcaaagcaggaatatgaaaaaaatccaactaaagcacttgagaaagagattgccagatgtaacaatattcagatggctaa
aaagatttcactcaactctgcttatggtgctatcggtaatcagtattttaggtactataaactggccaat
>AUG2012_g43_contig_100_contig_101
tctctatatcctcacctcattatgcagtacaatatatcaccagaaactctgttggatagaaaacatccatcagcaactgt
agataaaattcttagtaaaagtatttctgttgatggtgactattgtgtttgtgcaaatggggcacagtttagaaaagata
tacgtggatttcttccagagttgatggacaagatctataacgaacgtgtcatctacaagaaaaaaatgctggatgctaaa
caggagaatgaaaagaatcctagtgctcaacttgaaaaagacatctcaaagtttaacaacatccagatggcacgtaagat
ccaacttaacagtgcttatggtgctatcggcaatcagtatttccgatactttaagcttgccaat
>AUG2012_g43_contig_1012_contig_1013
tctctttatcctcatctcattatgcagtacaacatctcccccgagacgctcatggatgagcgacacccaacggttacagt
tgataaaatacttaatcaggaaatagtattcgatggggatggttgtgtgtgtgctaacggtgctcagtatcgtaaggata
cacttggattccttccacaaatgatgcagaggatctacgatgaaaggaccatatacaagaagagaatgcttgccgctaag
caagatcttgagaatgccaccacacctgcagaaaccttggcattacaaaaggatgtgtcaaaattcaacaacatccaaat
ggcaagaaagatccaactcaacagcgcctatggtgccatcggaaaccaatacttccgatacttcaatctggcaaat
>AUG2012_g43_contig_10130_contig_10131
agtctataccctcatctcattatgcagtacaatatttccccagaaacattattggaagaacgtcatcccacagcaacagt
ggataaaatacttaatgaagaaataagttttgagttgtataaagataatgcggtgtgtgccaatggcgcaatgtaccgca
aagatgtacgtgggtttctgccagaactcatggagaaaatgtatggcgatcgtgtaatctttaagaaacgaatgcttcag
gcaaaacaacaatatgaaaagaccccaactaaggcactggagaaagagattgcacggtgcaacaatatccagatggctaa
gaagatttcactcaactctgcttatggtgctatcggtaatcagtattttaggtactataaattggccaat
>AUG2012_g43_contig_10266_contig_10267
agtctataccctcatcttatcatgcagtataacctctcaccagagaccctgctcccaaaccgacaccctacagcaactat
tgataagttgcttgagaaagagatagacacatctggtattactgattgtcttgctgctaatggcactctgtataaaaatg
atgagatgggatttcttcccatgatgatgcagaaaatgtatgattctcgtgtcatctataagaagaagatgcttgaagcc
aagcagcagtatgagaagactcctactattgaattgaagaaagaaattgctcgctgtaataacatccggatggcaaagaa
gatctctttgaactctgcttatggtgctatcggtaacgaacactttagatactatcgtcttgctaat
>AUG2012_g43_contig_10290_contig_10291
tctctctaccctcaccttattatgcagtacaacatctctccagagacactccttgaggaacgtcatcccacggttacggt
tgatcgaatccttaatgaagaaataaattttgaactgtataaaaataatgcggtatgtgccaatggtgcaatgtaccgta
aagatgttcgtgggttcttaccagaactcatggagaagatgtacggtgatcgtgtcatctttaagaaaaagatgctcaag
gcaaagcaagaatatgaaaaaacaccaactaaagaattggagaaagagattgcacgttgcaacaatatcaaaatggctaa
gaagatctctcttaacagtgcttatggcgct
>AUG2012_g43_contig_102_contig_103
tccctataccctcacctcattatgcagtacaatctctcgccagagacgctgctacctacccgtcaccctagcgcaaacgt
cgagaagctacttgccaaggaaatagacacaagctccctggagggcgtcacagtgtgtcctaatggcacctattatgaca
caaaaacccagggtttcttacccaagctgatggagaagatctatcaggaacgaaccatctataaaaagaagatgcttact
gccaagcagcagtatgagaagacacctactgtcgaattgcagaaagaaatttctcgctgtaacaacattcagatggcaag
gaagatccaactcaactctgcttatggtgctattggtaacgaacactttcgctactttcgattagagatt
>AUG2012_g43_contig_10362_contig_10363
tcattgtatccacacctcatcatgcagtacaacatctctcctgagacgctgttagatgagagatatccctctgtcagcgt
cgataaactactgaatgaggaagtagacctgtcgggtcttgaggacgttactgtgtgccctaatggcgctatgtttacca
ctaagacacgtgggttcctgcccaaattgatggacaggatctacagtgaacgggtggtcttcaagaaaaagatgatccaa
gcaaagaaggagtatgaaaaaactcctacaaaggcgttggagaaggagatcgccaggtgtaataacagtcagatggcaaa
gaagatccaactaaactctgcttatggtgcaattggcaac
>AUG2012_g43_contig_1036_contig_1037
agtctttatcctcaccttattatgcaatataacatctctccagaaactattctggatgagaaacatcccagcgtcagcgt
tgataagatcttgaatgaagagatttcatttgaaatgtataaagataatgcaatctgtgctaatggtgcaatgtatcgta
aagatgtaaagggttttctaccagaattgatggagaaaatgtatggagatcgcgttatcttcaaaaagaagatgcttgta
gctaaacagcagtatgaaaaaactcctactgttgcacttgagaaagagatttcacgatgcaacaacattcaaatggcgaa
gaagatctctcttaactccgcttatggtgctattggtaatcaatactttaggtattacaaactagcaaat
>AUG2012_g43_contig_10566_contig_10567
tctctctaccctcaccttattatgcagtacaacatctctccagagacactccttgaggaacgtcatcccacggttacggt
tgatcgaatccttaatgaagaaataaattttgaactgtataaaaataatgcggtatgtgccaatggtgcaatgtaccgta
aagatgttcgtgggttcttaccagaactcatggagaagatgtacggtgatcgtgtcatctttaagaaaaagatgctcaag
gcaaagcaagaatatgaaaaaacaccaactaaagcattggagaaagagatagcacgttgcaacaaaatccaaatggctaa
gaagatcgctcttaacagtgct
>AUG2012_g43_contig_106_contig_107
agtctgtatcctcatcttatcatgcagtacaacatctcaccagagacgttacaggataccagacacccatcgtctactgt
tgatagaatacttaatcaagaaataaattttgatgactgtaaggaatttgccgtatgtcctaatggatccatgtatcgaa
aagatgttcgtggatttttacctgaattaatggagaagatttacaatgagcgtaaaatttttaagaagaagatgctcacg
gcgaagaaagcgtgggaaaagacacctactaaagagttggagaaggagattgcgaggtgcaacaacatacaaatggcgcg
gaagattcaactgaactctgcttatggtgctattggtaatcaatactttaggtattataaactcgctaac
>AUG2012_g43_contig_10878_contig_10879
tctctatatcctcatcttattatgcaatacaacatctctccagagacgttacttgaggagagacacccatcagctacggt
tgatagaatccttaatcaggagataaactttgaactgtatagtgataatgctgtttgtgctaatggttccatgtatcgga
aagataagagaggatttcttcccgagttgatggataagatctataaggatcgaaccgtctataaaaagaagatgttgcag
gcgaaacaacagtatgaaaaaactccaaccaaaacgcttgagaaggaaatcgccagatgcactaacatccagatggcacg
aaagattcaactc
>AUG2012_g43_contig_1094_contig_1095
tccctatacccacatttgattatgcagtataatatttctccagaaaaaattattggtatgaaatcaaatggtattaatgt
gaataaaatgttgaacgaaacaacgcctctcacatatcttaaaactgaaggtgcaacgataacacccaatggcgcattat
tcaaaactgatagtgaaggttttttacctaaactattaggtaagatgtataatgatcgtgtatattataagaaaaaaatg
ttagaggcgaaaaaagaatacaacaaaacaaaagatcctaaactacaaaatgaaatatctcgttgtcataatatacaatg
ggcaaagaagattgctcttaactcagcttatggtgctattggtaatcaatactttagatattatgat
>AUG2012_g43_contig_11156_contig_11157
agtctgtatcctcacctgattatgcaatataatatctcaccagaaactttgctggaagaaaggcacccaacagcatcagt
agataaaatccttaatgaagaaatcaactttgagttgtataaggataatgcagtctgtgcaaatggtgctatgttccgta
aggatgtgcgtgggttcttgccagaactgatggagaagatgtatggcgatagggttatctttaaaaagaaaatgcttaag
gcaaagcaagattatgaaaagaccccaacgaaagcacttgagaaggaaatctctaggtgtaat
>AUG2012_g43_contig_11368_contig_11369
tctttgtatcctcatctcattatgcagtacaatatctcgcccgagactttacaggaatctagacatccaacagttacagt
tgataagatccttgaaaagcaggtcacgatagacggtgagtatgctgtgtgtgctaatggagctcagtatcgtaaagata
[truncated: 2,429,735 more chars]
